# Supplementary material for: Predicting Blood–Brain Barrier Permeability of Marine-Derived Kinase Inhibitors Using Ensemble Classifiers Reveals Potential Hits for Neurodegenerative Disorders
Source: Mar Drugs. 2019 Jan 29;17(2):81. doi: 10.3390/md17020081 (PMC6410078; doi:10.3390/md17020081)
Supplement: Supplementary file 1 [file marinedrugs-17-00081-s001.zip]

Archive with 22 entries (19 files):
- marinedrugs-424632-supplementary_final_revision/
- marinedrugs-424632-supplementary_final_revision/datasetDescrs.csv
- __MACOSX/
- __MACOSX/marinedrugs-424632-supplementary_final_revision/
- __MACOSX/marinedrugs-424632-supplementary_final_revision/._datasetDescrs.csv
- marinedrugs-424632-supplementary_final_revision/.DS_Store
- __MACOSX/marinedrugs-424632-supplementary_final_revision/._.DS_Store
- marinedrugs-424632-supplementary_final_revision/predictions_holdoutset.csv
- __MACOSX/marinedrugs-424632-supplementary_final_revision/._predictions_holdoutset.csv
- marinedrugs-424632-supplementary_final_revision/datasetsCompounds.xlsx
- __MACOSX/marinedrugs-424632-supplementary_final_revision/._datasetsCompounds.xlsx
- marinedrugs-424632-supplementary_final_revision/marinedrugs-424632-supplementary_final_revision.pdf
- __MACOSX/marinedrugs-424632-supplementary_final_revision/._marinedrugs-424632-supplementary_final_revision.pdf
- marinedrugs-424632-supplementary_final_revision/mahalanobis_distance_holdoutset.csv
- __MACOSX/marinedrugs-424632-supplementary_final_revision/._mahalanobis_distance_holdoutset.csv
- marinedrugs-424632-supplementary_final_revision/logBB_values.csv
- __MACOSX/marinedrugs-424632-supplementary_final_revision/._logBB_values.csv
- marinedrugs-424632-supplementary_final_revision/mahalanobis_distance_modelset.csv
- __MACOSX/marinedrugs-424632-supplementary_final_revision/._mahalanobis_distance_modelset.csv
- marinedrugs-424632-supplementary_final_revision/predictions_modelset.csv
- __MACOSX/marinedrugs-424632-supplementary_final_revision/._predictions_modelset.csv
- __MACOSX/._marinedrugs-424632-supplementary_final_revision
