# Supplementary material for: Predicting Blood–Brain Barrier Permeability of Marine-Derived Kinase Inhibitors Using Ensemble Classifiers Reveals Potential Hits for Neurodegenerative Disorders
Source: Mar Drugs. 2019 Jan 29;17(2):81. doi: 10.3390/md17020081 (PMC6410078; doi:10.3390/md17020081)
Supplement: Supplementary file 1 [file marinedrugs-17-00081-s001.zip › marinedrugs-424632-supplementary_final_revision/datasetDescrs.csv]

	qed	MinAbsPartialCharge	NumRadicalElectrons	FpDensityMorgan2	FpDensityMorgan3	FpDensityMorgan1	HeavyAtomMolWt	MaxAbsEStateIndex	MaxAbsPartialCharge	MaxEStateIndex	MinPartialCharge	ExactMolWt	MolWt	NumValenceElectrons	MinEStateIndex	MinAbsEStateIndex	MaxPartialCharge	BalabanJ	BertzCT	Chi0	Chi0n	Chi0v	Chi1	Chi1n	Chi1v	Chi2n	Chi2v	Chi3n	Chi3v	Chi4n	Chi4v	HallKierAlpha	Ipc	Kappa1	Kappa2	Kappa3	LabuteASA	PEOE_VSA1	PEOE_VSA10	PEOE_VSA11	PEOE_VSA12	PEOE_VSA13	PEOE_VSA14	PEOE_VSA2	PEOE_VSA3	PEOE_VSA4	PEOE_VSA5	PEOE_VSA6	PEOE_VSA7
CPSM001	0.758308105954	0.154757631687	0.0	2.23076923077	3.0	1.46153846154	300.462	9.65404320988	0.504590759749	9.65404320988	-0.504590759749	304.91043946	305.502	66.0	0.195	0.195	0.154757631687	2.96687293392	472.36650952	9.42228525188	6.45975721378	9.37318445097	6.19837730276	3.61606902871	5.0727826473	2.5883889585	4.15777976763	1.76898709567	2.90400708737	1.15720671346	2.16975687723	-0.55	1131.06842231	9.02268418071	3.30520846413	1.46156370939	93.6920537323	5.10652739484	5.51670071762	5.74951183328	0.0	0.0	0.0	4.98397852095	0.0	0.0	0.0	11.6009398902	40.7899718325
CPSM002	0.669273143677	0.313673714062	0.0	1.81818181818	2.36363636364	1.22727272727	357.11	11.93002677	0.394491518474	11.93002677	-0.394491518474	366.979646812	368.198	120.0	-3.81761743355	0.00196759259259	0.313673714062	2.9722463789	950.579472984	16.6543360594	11.1831614209	13.5115158939	10.1629210258	5.89378117208	8.49802173736	4.41052177299	7.10249964715	2.84057231767	4.78381331203	1.95562131575	3.38292473202	-1.55	50470.2238479	16.814266658	5.9172525086	2.97582694286	133.891609925	15.0744844367	0.0	0.0	10.0232911534	0.0	11.1185337901	13.8942903594	8.41779698433	0.0	0.0	23.2018797805	6.06636706846
CPSM003	0.358545319588	0.208667948685	0.0	2.42105263158	3.10526315789	1.57894736842	326.138	8.50902880964	0.355767444349	8.50902880964	-0.355767444349	341.030978612	342.266	102.0	0.532052469136	0.532052469136	0.208667948685	2.22833558794	457.67811914	13.924438963	10.6883314823	13.0908246023	9.27438690768	5.89206734067	7.83976614861	3.50202184319	5.46153045789	2.11832687758	3.81070710194	1.29403837989	2.68891470559	-1.26	18476.8825408	15.7963697858	9.64156216145	6.45340604371	125.583930067	10.633577208	0.0	0.0	12.1527106645	0.0	0.0	4.98397852095	0.0	17.0237765041	4.99240473264	0.0	34.9864152346
CPSM004	0.515656704668	0.259579350778	0.0	1.65384615385	2.46153846154	0.884615384615	349.688	12.535912891	0.506381931775	12.535912891	-0.506381931775	363.066220988	363.8	128.0	-0.394326131687	0.085853909465	0.259579350778	1.81701921202	1152.97210973	18.0956473593	13.5698778797	14.3258068257	12.6141935407	7.99504614923	8.37301062224	5.81058299059	6.24701877106	4.0504193646	4.28551646739	2.86093183279	3.03303485675	-3.24	1103930.12998	16.2404598588	6.57732979029	3.02560824063	153.819471353	14.8273688696	17.2485354999	0.0	0.0	5.55926689505	0.0	4.79453718407	0.0	0.0	0.0	41.9327752325	48.0280209709
CPSM005	0.555485541845	0.277434375968	0.0	2.07142857143	2.82142857143	1.17857142857	354.264	12.2420513401	0.494849205922	12.2420513401	-0.494849205922	379.20082504	379.464	146.0	-0.222178777962	0.222178777962	0.277434375968	1.4656972387	953.509808286	19.7693739457	16.2351231577	16.2351231577	13.6521983432	9.37358592136	9.37358592136	6.60032132496	6.60032132496	4.43953947972	4.43953947972	2.8840428946	2.8840428946	-3.22	2468639.84957	19.5390685814	9.63914730758	5.3889144866	163.803707769	15.0376300788	5.74951183328	0.0	5.94833928099	5.55926689505	0.0	14.762494226	0.0	4.98397852095	0.0	6.06636706846	49.9487547656
CPSM006	0.573111017536	0.330889373736	0.0	2.2	2.7	1.55	260.164	11.1665454932	0.477880271973	11.1665454932	-0.477880271973	286.189257312	286.372	116.0	-0.927047718779	0.100407218443	0.330889373736	2.87036056934	342.065604867	15.1209558646	12.4644872068	12.4644872068	9.5276057653	7.10280770631	7.10280770631	5.06716009389	5.06716009389	3.63462406709	3.63462406709	2.42749283342	2.42749283342	-0.95	22933.5669396	17.1024934383	8.36200672507	4.55565940862	119.860663521	20.3139207796	0.0	0.0	0.0	0.0	5.96930528795	5.31678860401	4.79453718407	0.0	0.0	13.8474743994	25.3384849756
CPSM007	0.516254234359	0.277434375968	0.0	2.0	2.71428571429	1.14285714286	418.169	12.246538268	0.35573029626	12.246538268	-0.35573029626	441.116422488	442.361	146.0	-0.211562710528	0.211562710528	0.277434375968	1.4634227298	984.831269543	19.9325106525	16.127489071	17.7134856102	13.5080403908	9.3608793247	10.1538775943	6.86509272568	7.78076825447	4.52446686737	4.95813702234	2.91771634906	3.36347030875	-2.54	2018771.34068	20.20087768	9.59349651623	5.72649187491	172.557710145	10.300767125	0.0	0.0	5.94833928099	5.55926689505	0.0	14.762494226	0.0	4.98397852095	0.0	6.06636706846	72.2995202864
CPSM008	0.442845274405	0.305472654229	0.0	1.69696969697	2.21212121212	1.09090909091	425.286	13.6827785855	0.481159427116	13.6827785855	-0.481159427116	459.242101408	459.558	180.0	-1.15853476487	0.0626729558521	0.305472654229	2.68723077158	969.637803876	24.7063778233	19.8781384714	19.8781384714	15.5438203133	11.1225599844	11.1225599844	8.81267240588	8.81267240588	5.32133392964	5.32133392964	3.84881599741	3.84881599741	-2.61	9958652.47247	26.6407986901	12.0215393149	7.18655775728	194.315977979	20.0564451383	5.81722084105	0.0	0.0	0.0	5.96930528795	9.77851570502	4.39041504767	0.0	0.0	51.9797231494	35.0954492126
CPSM009	0.117387515632	0.407314099188	0.0	1.60416666667	2.20833333333	0.9375	646.56	13.536761361	0.443765203649	13.536761361	-0.443765203649	691.28621154	691.92	256.0	-0.979125408007	0.0806956421474	0.407314099188	1.40983440607	1565.8718086	34.4676800795	27.8732896573	29.5062828192	23.0665910389	16.1214935096	17.8807991321	12.3726864678	14.2332656008	7.959243997	9.90648987666	5.29889848233	6.63084004023	-4.13	42177569836.7	36.7015743708	18.4232214736	11.8358233363	290.143569619	25.3768772875	6.60688196451	5.78324494636	0.0	0.0	12.1243545833	9.77851570502	14.5730528891	0.0	22.6735717559	74.511145084	43.231011098
CPSM010	0.318664329811	0.194627578231	0.0	1.58823529412	2.32352941176	0.882352941176	446.378	13.6465610691	0.507966237065	13.6465610691	-0.507966237065	473.166079344	473.594	174.0	-0.0834430301174	0.0834430301174	0.194627578231	1.38856228112	1288.74278471	23.4929885848	18.8669860873	19.6834826682	16.5805200359	11.6318368909	12.4483334718	8.63778681497	9.68998565629	6.27160243241	7.47323051909	4.44926924192	5.6875643457	-3.35	88638046.1576	22.4426117493	9.87268873048	4.78607274956	202.4046936	14.9499177435	23.8554174644	5.78324494636	0.0	0.0	0.0	9.69444691492	0.0	0.0	11.3367858779	6.42082162293	98.2246453025
CPSM011	0.711060778236	0.302851495089	0.0	1.68421052632	2.15789473684	1.10526315789	285.065	10.4451149717	0.4812302517	10.4451149717	-0.4812302517	303.079284208	304.217	106.0	-0.743499798195	0.214655055893	0.302851495089	2.55418268605	375.537283515	14.0875756698	10.8177529725	12.3296108646	9.1682337578	6.34678974282	7.41583471047	4.2787517463	5.03468069232	2.86644808808	3.20450978997	1.89121190069	2.29928847351	-0.93	16338.2409459	16.1253403431	9.05025067088	6.16809931474	123.673062011	10.0064371257	0.0	0.0	0.0	0.0	5.96930528795	4.79453718407	0.0	0.0	23.2018797805	12.1327341369	30.5378288745
CPSM012	0.714740558802	0.410720019165	0.0	2.38461538462	2.92307692308	1.69230769231	194.147	11.1872222222	0.479687255769	11.1872222222	-0.479687255769	205.040878832	205.235	74.0	-0.974024943311	0.270177626606	0.410720019165	2.57110484712	220.53808186	9.84493498269	7.2260909656	8.04258754653	6.16390246015	3.90406829699	5.05876883537	2.52263343548	3.52241394902	1.66969746642	2.68188242119	1.03356028383	2.16680221847	-0.91	1021.19743847	10.1727129859	4.36115769323	2.27038463549	80.036839438	9.84339034864	6.04184082915	0.0	0.0	0.0	12.0625453589	4.89990973085	9.58907436814	0.0	11.7618849494	0.0	6.92373719969
CPSM013	0.893750442611	0.310187148494	0.0	1.83333333333	2.38888888889	1.16666666667	231.161	13.9666364324	0.480788492098	13.9666364324	-0.480788492098	244.089957876	244.265	92.0	-0.956610082305	0.396481481481	0.310187148494	2.40136387171	563.961214146	13.1209558646	9.92957878168	9.92957878168	8.59222415288	5.6701311921	5.6701311921	4.16523457415	4.16523457415	2.94836132619	2.94836132619	1.79509756294	1.79509756294	-2.16	12990.1981748	12.3009542939	5.00142290888	2.39903950098	104.704614924	5.10652739484	5.81722084105	0.0	0.0	0.0	5.96930528795	4.79453718407	4.39041504767	0.0	0.0	42.4645694792	24.1170072515
CPSM014	0.26126265272	0.110578606531	0.0	0.916666666667	1.08333333333	0.666666666667	168.06	8.95662037037	0.393579134969	8.95662037037	-0.393579134969	182.079038168	182.172	74.0	-1.66930555556	0.725818216175	0.110578606531	3.98516445086	104.605937818	9.72361463913	6.40689621213	6.40689621213	5.54011122006	3.48174767195	3.48174767195	2.48102863459	2.48102863459	1.51247816196	1.51247816196	0.671208827094	0.671208827094	-0.24	358.753229562	11.76	5.41346133045	3.01540467417	69.329364113	30.639164369	24.415865551	0.0	0.0	0.0	0.0	0.0	0.0	0.0	0.0	0.0	0.0
CPSM015	0.58476440678	0.2207477424	0.0	2.21052631579	2.89473684211	1.42105263158	262.233	11.0161420443	0.369771172836	11.0161420443	-0.369771172836	275.084081036	275.337	98.0	-0.114238763164	0.0204656902808	0.2207477424	2.28521299296	630.55490978	13.8280626458	10.2523756563	11.0688722372	9.04171389566	5.47577035069	6.35542316194	3.81398002217	4.65053291463	2.19550876811	2.93001298036	1.51818903654	2.23318256061	-2.41	22155.3621188	13.0318759561	5.48832273275	3.52254636323	113.729823084	16.7841235583	0.0	5.95955456874	11.0387382092	0.0	0.0	4.79453718407	4.98397852095	4.99240473264	11.3367858779	12.1327341369	12.1327341369
CPSM016	0.381181439427	0.212373953972	0.0	2.22727272727	2.90909090909	1.40909090909	300.266	8.59413290216	0.369771172836	8.59413290216	-0.369771172836	314.106213448	314.378	112.0	-0.025282947939	0.025282947939	0.212373953972	2.24979887158	751.395737164	15.9493829894	11.7385545568	12.5550511377	10.6177235006	6.19246659871	7.07211940996	4.06820400095	4.90475689341	2.53648622899	3.27099044123	1.64799695939	2.36299048346	-3.12	110147.245251	15.2722933982	7.05105123299	3.9374025728	130.771007449	22.1009121623	0.0	5.95955456874	17.2842691444	0.0	0.0	0.0	4.98397852095	10.2542962874	16.3291906106	12.1327341369	12.1327341369
CPSM017	0.288632386873	0.335692521381	0.0	1.6	2.26666666667	0.966666666667	384.258	12.0894098974	0.507054372139	12.0894098974	-0.507054372139	410.172938552	410.466	158.0	-0.388744297849	0.0514459252825	0.335692521381	1.41409181961	1066.72437012	21.5098609217	17.2201413765	17.2201413765	14.4187239934	10.0789555037	10.0789555037	7.55819630888	7.55819630888	4.5339331916	4.5339331916	3.03270941451	3.03270941451	-3.28	4700904.48874	21.4293753152	9.96206606365	5.85953667079	174.603826122	18.9974042395	22.8315556415	5.78324494636	0.0	0.0	5.62558631908	4.79453718407	4.79453718407	0.0	0.0	13.8474743994	49.0913846343
CPSM018	0.560604812687	0.166347497962	0.0	2.05263157895	2.63157894737	1.31578947368	244.161	11.8578514811	0.507054372139	11.8578514811	-0.507054372139	266.151809184	266.337	106.0	-0.0561754577226	0.0367516744352	0.166347497962	2.6102587822	412.606643114	14.2507123766	11.5558587546	11.5558587546	9.04091255786	6.64129407997	6.64129407997	4.97927799536	4.97927799536	2.68442827766	2.68442827766	1.72166231885	1.72166231885	-1.55	13635.1994894	15.5073065903	7.79094572944	5.30305367819	113.579416983	14.9499177435	11.4990236666	5.78324494636	0.0	0.0	0.0	4.79453718407	0.0	0.0	0.0	13.8474743994	30.8922834289
CPSM019	0.314739092278	0.303180212726	0.0	1.48387096774	2.0	0.903225806452	400.257	12.0817369221	0.507531960358	12.0817369221	-0.507531960358	430.1991533	430.497	168.0	-0.909521656669	0.0251978745805	0.303180212726	1.70250862889	889.491704536	22.8027541405	17.965833301	17.965833301	14.7569279508	10.4143439874	10.4143439874	7.78839009993	7.78839009993	4.6043474379	4.6043474379	2.98839098656	2.98839098656	-3.22	4872611.83574	24.0531415773	11.8347963532	8.20058809273	181.800638614	24.7933080921	22.9980473331	5.78324494636	0.0	0.0	5.96930528795	9.58907436814	0.0	0.0	0.0	19.9138414678	48.942923612
CPSM020	0.905784288179	0.306201518998	0.0	2.2380952381	2.90476190476	1.42857142857	266.191	11.2858270345	0.481141301897	11.2858270345	-0.481141301897	287.152143532	287.359	112.0	-0.8203045215	0.00474229969766	0.306201518998	2.23650054653	688.645203372	15.035169427	12.5312948899	12.5312948899	10.1093207737	7.596527674	7.596527674	5.68862468612	5.68862468612	4.60247944592	4.60247944592	3.48570152383	3.48570152383	-1.81	82265.4767324	14.140945857	5.1873135394	2.14104818765	123.67017703	14.8273688696	5.60105081098	0.0	0.0	0.0	5.96930528795	4.79453718407	0.0	0.0	0.0	32.0465756048	30.3893678522
CPSM021	0.38941616263	0.255159161857	0.0	1.78378378378	2.54054054054	0.972972972973	462.367	12.9295072541	0.323844002487	12.9295072541	-0.323844002487	493.259008612	493.615	188.0	-0.142800624908	0.142800624908	0.255159161857	1.2352995604	1350.55626498	25.6143089284	21.1854036734	21.1854036734	18.0300097787	12.4568735044	12.4568735044	9.39236022295	9.39236022295	6.57299526449	6.57299526449	4.27782972503	4.27782972503	-4.14	321337165.808	24.5498272386	11.281649167	6.35466460516	216.95624925	15.5334869389	0.0	0.0	5.94833928099	5.90717972935	0.0	14.6784254359	9.96795704189	0.0	0.0	18.1991012054	67.562881645
CPSM022	0.308908723341	0.208667779817	0.0	2.52941176471	3.11764705882	1.70588235294	236.219	8.39157473974	0.358562072655	8.39157473974	-0.358562072655	252.115715512	252.347	92.0	0.50375	0.50375	0.208667779817	2.15169381741	405.173776157	12.5102254006	9.94855968971	10.7650562706	8.27438690768	5.22575826572	6.3804588041	3.26400318391	4.36917489943	2.11054505795	3.08090549518	1.17693271248	2.05206103542	-1.68	8399.70992219	13.3852741514	7.57008104346	4.78178486319	104.925542882	15.617555729	0.0	0.0	12.1527106645	0.0	0.0	0.0	4.98397852095	17.0237765041	4.99240473264	0.0	6.92373719969
CPSM023	0.613597953184	0.221339042701	0.0	2.0	2.5	1.38888888889	232.154	10.7209658225	0.48946175001	10.7209658225	-0.48946175001	252.1473925	252.314	100.0	-0.69879989187	0.173954475309	0.221339042701	2.41162660561	376.327675857	13.5436055954	10.7193756231	10.7193756231	8.46923425059	5.91257053367	5.91257053367	4.43520930383	4.43520930383	2.23529586687	2.23529586687	1.51275984386	1.51275984386	-1.59	7610.51418511	14.4709384522	6.98067253709	5.65311996756	106.945051883	15.5770578258	18.5842949685	0.0	5.90717972935	0.0	0.0	10.1113257881	0.0	0.0	0.0	12.1327341369	31.543660028
CPSM024	0.761230917251	0.316162288631	0.0	1.81481481481	2.51851851852	1.07407407407	347.244	13.3708648012	0.466771204209	13.3708648012	-0.466771204209	368.164854132	368.412	140.0	-0.287309145881	0.227832000084	0.316162288631	1.82920464888	917.986076059	18.8027541405	15.0468602884	15.0468602884	13.1521983432	9.03675194452	9.03675194452	6.74687320923	6.74687320923	5.02968667227	5.02968667227	3.61797989091	3.61797989091	-2.8	2457498.84134	17.6057093426	7.44083715119	3.54945057938	156.245745414	14.4104899964	5.81722084105	0.0	0.0	0.0	6.01046483959	0.0	14.3583720896	4.98397852095	0.0	0.0	56.015121834
CPSM025	0.179479492981	0.148204626623	0.0	1.9	2.7	1.025	554.861	13.4308026735	0.487343923147	13.4308026735	-0.487343923147	580.134732212	581.069	206.0	-3.0189964705	0.0663616872403	0.148204626623	1.29187708703	1760.58160389	28.1143089284	21.5255782135	23.0980037405	19.231297943	12.3952122901	14.8336902798	9.21561269991	11.8825653373	6.00834507927	7.24942041351	4.02693824973	4.77716373171	-3.99	1089671666.21	27.5721250898	12.0337128391	7.14680707641	235.650155676	19.7875910989	51.6765454656	0.0	0.0	0.0	0.0	0.0	22.7761690739	0.0	0.0	23.7336740272	66.2271221763
CPSM026	0.162760439349	0.305472429657	0.0	1.46341463415	2.0487804878	0.853658536585	523.37	14.0483145715	0.481159428359	14.0483145715	-0.481159428359	558.25300044	558.65	214.0	-1.18019327881	0.0938939787581	0.305472429657	1.8911368587	1467.26147228	29.5179326112	23.1266971369	23.1266971369	19.6507748009	13.6733331012	13.6733331012	10.4131407834	10.4131407834	6.92970052092	6.92970052092	5.20312008667	5.20312008667	-4.27	1186797891.38	29.7063867343	13.3911235105	7.27906728857	238.457323947	25.2034704363	5.81722084105	0.0	0.0	5.90717972935	5.96930528795	9.58907436814	4.39041504767	0.0	0.0	62.3784109471	66.2846546862
CPSM027	0.86351424405	0.337906206303	0.0	2.0	2.68181818182	1.27272727273	282.19	12.2762537793	0.481220329836	12.2762537793	-0.481220329836	303.147058152	303.358	118.0	-0.829157323423	0.050062515747	0.337906206303	1.75716788526	559.037182255	15.6898699654	12.6437516098	12.6437516098	10.5585506481	7.75743798094	7.75743798094	6.27119566065	6.27119566065	5.0491216125	5.0491216125	3.91653829864	3.91653829864	-1.88	122354.689904	15.0325794205	6.08489658178	2.85632887123	129.424760923	9.84339034864	6.10396638775	0.0	0.0	0.0	11.9386105759	9.69444691492	4.79453718407	0.0	0.0	18.1991012054	32.0220493655
CPSM028	0.611174532895	0.271207079235	0.0	1.93103448276	2.65517241379	1.1724137931	429.825	13.1304917013	0.494583494849	13.1304917013	-0.494583494849	451.079111244	452.001	154.0	-3.73200563482	0.30028447027	0.271207079235	1.68530341846	1155.23297052	20.5956473593	16.1589482607	18.5478703686	13.8861785779	9.24042144086	11.9180457424	6.88417596128	10.2504749704	4.98728129553	8.49687953532	3.53486671644	6.50399862116	-2.0	4457049.73402	20.28	8.02469135802	4.02472453641	179.031492047	14.9535612887	9.95869101081	0.0	0.0	10.0232911534	0.0	4.72209486445	8.41779698433	0.0	11.3367858779	11.6009398902	54.2716153166
CPSM029	0.444251513295	0.26703131618	0.0	1.90909090909	2.60606060606	1.18181818182	485.251	12.634439825	0.395044548199	12.634439825	-0.395044548199	507.101099336	508.435	174.0	-0.351058053545	0.166602199193	0.26703131618	1.43159291289	1115.30100045	23.3716682413	17.885099133	20.213453606	15.923055291	10.3475855207	11.9200110476	7.41634013137	9.26138926678	5.10271749576	6.6441966417	3.45876709101	4.66915506409	-2.5	33876609.8408	23.6512586322	10.62	5.89844008196	204.94028452	20.6400143337	22.3372772474	5.13155847984	0.0	5.90717972935	0.0	9.69444691492	14.9519355628	0.0	0.0	40.6050327269	19.0564713366
CPSM030	0.347761150152	0.277433394957	0.0	1.875	2.6875	1.0625	420.368	12.4683569227	0.463840977371	12.4683569227	-0.463840977371	448.193297136	448.592	166.0	-0.198084450113	0.198084450113	0.277433394957	1.24777488231	1231.82936897	22.3382880464	18.4282086602	19.2447052411	15.5636832835	10.668776223	11.8234767614	8.02292262683	9.12809434235	5.05215660525	6.03359782717	3.51960829035	4.26668057106	-3.03	23898655.5775	22.1742099603	10.5230450109	6.01967953645	191.609804069	19.6178277929	11.5204948377	0.0	5.94833928099	5.55926689505	0.0	4.79453718407	0.0	16.7458634703	0.0	42.4645694792	42.5639780229
CPSM031	0.774537534043	0.329906224322	0.0	2.13333333333	2.66666666667	1.4	194.129	10.8086637062	0.438415891181	10.8086637062	-0.329906224322	211.132076784	211.265	84.0	-0.478721419123	0.123078703704	0.438415891181	2.09478704036	362.744447582	10.7257683502	8.79080791392	8.79080791392	7.23991206507	5.49044451748	5.49044451748	4.48328665389	4.48328665389	3.37477183456	3.37477183456	2.44652863688	2.44652863688	-1.1	3945.6588901	10.4188955452	4.18206771823	2.28477363188	88.0315032099	5.73366747716	0.0	5.824404498	0.0	0.0	5.75606282223	9.50707345792	4.79453718407	0.0	0.0	24.4191281259	24.8013901212
CPSM032	0.880728539416	0.307395876924	0.0	1.68421052632	2.31578947368	1.05263157895	285.065	10.8273384004	0.48098521358	10.8273384004	-0.48098521358	295.016683952	296.153	98.0	-0.889346707819	0.0642410714286	0.307395876924	2.35588794423	593.895001444	13.8280626458	9.8599494975	11.3718073895	9.07538740047	5.58416940222	6.34009834824	3.94932097813	4.76372123161	2.58147208252	3.21141287087	1.71123135925	2.20316715896	-1.71	18978.9355655	13.7154402	5.95440535342	3.39761695787	120.330532044	10.4233159988	0.0	0.0	0.0	0.0	5.96930528795	4.79453718407	0.0	0.0	0.0	47.4673480543	23.7625526971
CPSM033	0.752145074249	0.300316029974	0.0	2.41176470588	3.17647058824	1.52941176471	224.135	11.4396649817	0.393676480209	11.4396649817	-0.393676480209	236.090940244	236.231	90.0	-0.352587842236	0.015084404132	0.300316029974	2.01601344175	590.493689858	11.8280626458	9.03607238325	9.03607238325	8.29202499788	5.45879239026	5.45879239026	4.02940799819	4.02940799819	2.97840683297	2.97840683297	2.11770868515	2.11770868515	-1.73	16439.1538757	10.4256300039	3.93509602897	1.63311958628	96.0793240019	14.8273688696	11.8750783915	5.51670071762	0.0	0.0	5.55926689505	9.36163683186	4.98397852095	4.98397852095	0.0	0.0	12.8416432459
CPSM034	0.341305921033	0.31304632389	0.0	1.37837837838	1.86486486486	0.864864864865	462.355	12.0558286079	0.480590093786	12.0558286079	-0.480590093786	501.287908728	501.667	196.0	-1.0077667517	0.13213695223	0.31304632389	1.31104607939	1096.92519956	26.4680445584	21.8844544478	21.8844544478	17.7242358804	13.3030494792	13.3030494792	10.824533999	10.824533999	8.10989720057	8.10989720057	5.51722950941	5.51722950941	-2.99	195844207.087	27.0557458316	11.5949403313	5.95503557019	219.953007006	20.2194919154	5.60105081098	0.0	0.0	0.0	5.96930528795	4.79453718407	0.0	0.0	0.0	84.9291389585	87.3367421218
CPSM035	0.638950958086	0.120607184978	0.0	1.94117647059	2.47058823529	1.29411764706	218.147	9.96893518519	0.507583729348	9.96893518519	-0.507583729348	239.152143532	239.315	96.0	-0.652662037037	0.0483616386369	0.120607184978	2.72020586614	371.417591152	13.0520417639	10.5652554256	10.5652554256	7.83151711961	5.69009753147	5.69009753147	5.19296221898	5.19296221898	2.48441076582	2.48441076582	1.46005837008	1.46005837008	-1.1	4163.24705874	13.9628930818	5.489653134	4.34080110642	101.91856136	20.6363707885	5.74951183328	0.0	0.0	0.0	0.0	0.0	0.0	0.0	0.0	6.06636706846	38.4673972277
CPSM036	0.767806512052	0.307407801633	0.0	1.84	2.44	1.16	341.665	12.9872034045	0.496742959517	12.9872034045	-0.496742959517	357.076785672	357.793	128.0	-0.954711289959	0.170239302511	0.307407801633	2.23237173338	973.247930443	18.1374637226	13.7456952009	14.5016241469	11.9179226556	7.62053801161	7.99850248462	5.66501413017	6.10144991064	4.16415369581	4.41613001115	2.94700468989	3.07299284756	-2.79	468921.442908	17.0466999412	6.60718163424	3.10466649949	148.948093746	9.84339034864	5.74951183328	0.0	0.0	5.90717972935	5.96930528795	14.1561740159	0.0	0.0	0.0	11.6009398902	54.9517581706
CPSM037	0.22906653175	0.297155019843	0.0	2.31818181818	2.95454545455	1.54545454545	306.242	10.2485894377	0.467662843445	10.2485894377	-0.467662843445	329.152160596	329.426	124.0	-0.47421773972	0.430568031784	0.297155019843	2.20217389888	489.775041279	16.3720327202	13.1648683927	13.9813649736	10.507239053	6.87572790885	8.03042844723	4.86928971714	5.97446143267	2.56879430248	3.59905106087	1.67988426431	2.45769844699	-1.74	72238.7351793	18.3093583416	10.0644752625	7.88847243773	134.041177684	19.9506378759	5.76024741887	5.95955456874	0.0	6.6686911889	0.0	10.1143182688	0.0	16.754289682	0.0	0.0	20.1617110338
CPSM038	0.55069663227	0.226424419466	0.0	1.94285714286	2.71428571429	1.14285714286	436.345	12.0833602342	0.377958957303	12.0833602342	-0.377958957303	474.299476456	474.649	186.0	-0.0130779625237	0.0130779625237	0.226424419466	1.23962883889	1230.88997434	24.6895054865	21.6742807464	21.6742807464	16.8169021411	12.9505090581	12.9505090581	10.8126547548	10.8126547548	7.79589237085	7.79589237085	5.97670858498	5.97670858498	-2.7	102976848.74	24.0147432249	9.74607917951	4.86745506287	208.221116453	19.5206609364	5.824404498	0.0	5.90717972935	0.0	0.0	4.79453718407	4.98397852095	0.0	0.0	25.9802085363	79.9836680633
CPSM039	0.734974805408	0.35135087466	0.0	2.5625	3.1875	1.8125	237.171	13.132695657	0.392758377437	13.132695657	-0.392758377437	247.0426904	247.251	88.0	-0.763288454271	0.151983812043	0.35135087466	2.28067430889	452.64494276	11.7067423023	8.16796477003	8.98446135096	7.61339220293	4.5361810864	5.58493587638	3.20012392824	4.39257401797	2.12698804775	3.23655943296	1.34897752751	2.27966523891	-1.12	5760.16667921	11.3679162992	4.39854613918	2.03604587023	94.2324450791	15.5770578258	11.6638995423	11.6350836189	0.0	0.0	5.6897433982	4.56709964779	9.18495223175	4.98397852095	11.7618849494	0.0	0.0
CPSM040	0.802066237594	0.115838140013	0.0	2.13333333333	2.86666666667	1.33333333333	188.145	9.42615772235	0.507941389463	9.42615772235	-0.507941389463	204.126263132	204.273	80.0	0.327039871504	0.327039871504	0.115838140013	2.3075046142	459.590100691	10.8364988143	9.11804183013	9.11804183013	7.16470379795	5.10319928626	5.10319928626	4.09707619394	4.09707619394	2.57936102363	2.57936102363	1.71729036574	1.71729036574	-1.48	3450.22675932	10.0519915913	3.94597722376	2.12752400232	89.3360639522	14.9904156466	5.74951183328	0.0	0.0	0.0	0.0	0.0	0.0	0.0	0.0	0.0	44.2787182854
CPSM041	0.744428448807	0.215840897489	0.0	2.2	2.8	1.4	192.141	5.45858197909	0.368156718331	5.45858197909	-0.368156718331	204.112344384	204.237	78.0	0.313162320484	0.313162320484	0.215840897489	2.40610319713	461.131058389	10.8364988143	8.59825545876	8.59825545876	7.16470379795	4.48230073896	4.48230073896	3.34140016477	3.34140016477	1.96460578684	1.96460578684	1.20547407352	1.20547407352	-2.11	3744.53228252	9.44522124105	3.564249094	1.87726094293	87.1546638538	10.633577208	5.81786277784	5.824404498	5.94833928099	0.0	0.0	0.0	10.0826603292	10.0826603292	0.0	0.0	12.1327341369
CPSM042	0.412874387515	0.212373953963	0.0	2.125	2.8125	1.3125	222.212	5.69154609683	0.398710402682	5.69154609683	-0.398710402682	233.073516352	233.3	82.0	0.00784774712354	0.00784774712354	0.212373953963	2.35109921425	527.510588404	11.5436055954	8.42147763498	9.23797421591	7.64786704554	4.56032134005	5.43997415131	3.17745200306	4.01400489552	1.89919642572	2.63370063797	1.25664600939	1.97163953346	-2.08	5729.33202424	10.4382240942	4.19461073597	2.28889281656	96.6284452682	17.2010024315	0.0	5.95955456874	5.13155847984	0.0	0.0	0.0	4.98397852095	4.99240473264	11.3367858779	12.1327341369	12.1327341369
CPSM043	0.526086333739	0.26992395678	0.0	1.875	2.5625	1.125	428.348	13.0753650604	0.379883147912	13.0753650604	-0.379883147912	456.194359756	456.572	170.0	-3.36023958819	0.0694240913958	0.26992395678	1.45125956031	1229.44694087	22.8801044097	18.4218632266	19.2383598075	15.1924918027	10.5578618765	12.4492734145	8.31212625997	10.0605814591	5.25167480384	5.85816787613	3.88973853169	4.44485782866	-3.27	15606298.7067	21.9429604808	8.69690884971	4.96013505526	187.419307835	20.1005865867	5.69392799485	5.81786277784	10.0232911534	5.90717972935	0.0	9.51663204852	13.4017755053	0.0	0.0	0.0	50.2456768102
CPSM044	0.418813147424	0.310265860899	0.0	2.13636363636	2.86363636364	1.36363636364	304.246	10.7599185566	0.463840977371	10.7599185566	-0.463840977371	324.1256115	324.406	120.0	-0.4016846107	0.0734831747917	0.310265860899	1.67755967093	608.759741834	15.9493829894	12.6652485544	13.4817451353	10.5585506481	6.91703606292	8.0717366013	5.08018775177	6.18535946729	2.90357942332	3.88502064524	1.97245323989	2.71952552059	-1.93	110322.216037	16.4406766313	7.90282150367	4.81456223519	132.767421299	19.6178277929	11.5204948377	5.81786277784	0.0	0.0	5.68738627468	10.1143182688	0.0	11.7618849494	0.0	0.0	26.2280781023
CPSM045	0.78694344255	0.25464497067	0.0	2.21739130435	2.82608695652	1.47826086957	318.249	12.4100193689	0.495922992075	12.4100193689	-0.495922992075	341.140927216	341.433	128.0	-3.87093295147	0.111573050517	0.25464497067	2.14292925723	675.299604122	17.035169427	13.4107402997	14.2272368806	10.8627218708	7.59550136609	9.14182084401	5.54176589637	7.10318895384	4.14759867366	5.05859827378	2.88987444239	3.42971191218	-1.64	143168.999359	17.7097812667	7.28738062679	4.21328475829	136.395480768	10.0536515578	5.74951183328	0.0	10.0232911534	5.90717972935	0.0	9.69444691492	13.5567707219	0.0	0.0	6.92373719969	44.1302572631
CPSM046	0.610258505858	0.338969087361	0.0	1.9	2.3	1.3	132.074	10.2617592593	0.507052890945	10.2617592593	-0.507052890945	138.031694052	138.122	52.0	-1.11287037037	0.0671296296296	0.338969087361	3.15294144668	254.783061424	7.56047793232	5.11207655822	5.11207655822	4.71521405516	2.72868800992	2.72868800992	1.82230162284	1.82230162284	1.13445836223	1.13445836223	0.654489245351	0.654489245351	-1.51	182.238219274	6.60778563015	2.38963270744	1.07489362298	57.5463348383	10.2130547897	11.312963325	0.0	0.0	0.0	5.96930528795	0.0	4.79453718407	0.0	0.0	12.1327341369	12.1327341369
CPSM047	0.167647246267	0.19675040899	0.0	1.74193548387	2.38709677419	1.06451612903	616.087	13.5880315556	0.490030676456	13.5880315556	-0.490030676456	645.023689788	645.319	166.0	0.0153483082821	0.0153483082821	0.19675040899	1.88886477264	1017.41829484	22.3801044097	18.3417364964	22.6567330787	14.9939322605	10.8887440283	13.0462423195	7.47343613914	9.79781750391	5.46166091312	7.06424909003	3.64829513017	5.72781662881	-1.13	10080001.2737	24.5112050682	11.6515969318	5.81518586831	211.537431622	14.0539236217	23.6996613583	5.78324494636	0.0	0.0	0.0	4.79453718407	0.0	0.0	0.0	45.3911344274	82.8911768943
CPSM048	0.262823420096	0.23859013761	0.0	1.73333333333	2.46666666667	1.0	566.427	13.8096259919	0.391768826919	13.8096259919	-0.391768826919	613.362804984	613.803	240.0	-0.833277682732	0.0712485201641	0.23859013761	1.28521985656	1413.70199035	31.9761162479	26.6017236533	26.6017236533	21.552665148	16.0106161631	16.0106161631	13.5790901608	13.5790901608	8.70448262057	8.70448262057	6.56498048982	6.56498048982	-3.63	9690025118.4	32.7540842049	14.6430858661	8.9766380833	266.218380791	20.8466319977	6.04184082915	0.0	11.8143594587	0.0	0.0	24.3728723508	0.0	0.0	0.0	60.6636706846	61.9330278802
CPSM049	0.494024168257	0.27743437968	0.0	2.03448275862	2.75862068966	1.20689655172	386.331	12.2512926433	0.463840977371	12.2512926433	-0.463840977371	413.188546104	413.547	154.0	-0.218995206391	0.218995206391	0.27743437968	1.41415398069	965.702843031	20.6396174337	17.066021179	17.8825177599	13.9912036384	9.5345565067	10.6892570451	7.14924821118	8.25441992671	4.21089913819	5.19234036012	2.77386578315	3.52093806385	-2.58	3861137.12833	21.1366306548	10.2695672776	6.75857391679	174.512729633	19.6178277929	11.5204948377	0.0	5.94833928099	5.55926689505	0.0	9.77851570502	0.0	16.7458634703	0.0	6.06636706846	44.7816338621
CPSM050	0.883130505192	0.407050614593	0.0	2.2380952381	2.95238095238	1.38095238095	266.195	11.0748626111	0.447355396754	11.0748626111	-0.447355396754	287.163376912	287.363	112.0	-0.31074581363	0.0825157207945	0.407050614593	1.77395492966	648.009549317	14.8196264774	12.4788886471	12.4788886471	10.1141935407	7.28524101969	7.28524101969	5.89097244477	5.89097244477	3.8798782261	3.8798782261	2.72418141581	2.72418141581	-2.01	92019.7648696	13.9496211903	5.77384325285	3.18705459958	123.820697017	19.9375398096	6.60688196451	0.0	0.0	0.0	6.09324007094	0.0	4.79453718407	0.0	0.0	6.06636706846	50.1966243315
CPSM051	0.390844803755	0.341225016237	0.0	1.57575757576	2.24242424242	0.939393939394	416.307	13.6840167549	0.478747562365	13.6840167549	-0.478747562365	440.173607248	440.499	166.0	-1.13495487367	0.155291425212	0.341225016237	1.87954287061	1273.55686096	23.2085315344	18.1936396626	18.1936396626	16.0797186981	10.7668441692	10.7668441692	7.57510194517	7.57510194517	5.37756578738	5.37756578738	3.82286253872	3.82286253872	-4.19	35955013.597	22.0200295678	9.95507941762	4.84908180449	191.417242096	15.1601789526	5.69392799485	12.3563937978	0.0	5.90717972935	5.96930528795	4.79453718407	9.77851570502	0.0	0.0	85.7865090897	18.0506401831
CPSM052	0.844571218327	0.21502528198	0.0	2.05	2.7	1.3	274.24	11.6174227523	0.360888948175	11.6174227523	-0.360888948175	295.135447912	295.408	110.0	-3.23126930325	0.0116473765432	0.21502528198	2.29341151035	689.506969995	14.7507123766	12.1026798872	12.9191764681	9.40981538159	6.55927849227	8.21154371859	5.21033518329	7.13675436055	3.32787971923	4.66326134819	2.15782455096	2.9205526901	-1.37	31461.9525277	15.0271589536	5.94831713203	3.59216660128	119.582352505	9.8838882518	0.0	0.0	10.0232911534	0.0	0.0	0.0	13.1398918488	0.0	0.0	6.06636706846	50.8234746913
CPSM053	0.537438465271	0.138027769327	0.0	1.6	2.32	0.84	333.693	9.96678155368	0.50637140611	9.96678155368	-0.50637140611	347.082539748	347.805	122.0	0.0315797430083	0.0315797430083	0.138027769327	1.91975472506	1013.81293295	17.2254038713	13.1478084898	13.9037374358	12.2203466906	7.76893481934	8.14689929235	5.57712187186	5.9843219986	3.93960565924	4.2592181875	2.7023212633	2.8198698147	-3.11	1034140.72375	15.419590786	6.41595175454	2.99485188079	149.3486421	10.0905059158	11.5739163313	0.0	0.0	0.0	0.0	4.98397852095	4.98397852095	0.0	0.0	47.999142301	24.2654682738
CPSM054	0.648975659648	0.425479457858	0.0	2.09523809524	2.57142857143	1.38095238095	274.175	11.1221006707	0.4486470731	11.1221006707	-0.4486470731	297.180089596	297.359	118.0	-0.582140023977	0.185524228274	0.425479457858	2.6487228051	435.937801837	15.8280626458	12.8289656021	12.8289656021	9.93475940798	6.90845884556	6.90845884556	4.84237392887	4.84237392887	2.59706520036	2.59706520036	1.68087541464	1.68087541464	-2.09	34142.7385175	16.962882073	8.25344660448	5.81991004638	124.022626819	14.7433000795	0.0	11.6357255557	0.0	0.0	6.09324007094	5.42579139711	10.2203285812	0.0	10.1973636166	0.0	39.8276829357
CPSM055	0.754105329817	0.232504849223	0.0	1.57692307692	2.07692307692	1.0	367.267	13.1254835183	0.434698535009	13.1254835183	-0.232504849223	381.075882348	381.379	136.0	-4.60591713383	0.137651034823	0.434698535009	2.16067037316	1038.35230927	19.1125196962	13.5265681733	14.3430647542	12.0536800239	7.43101152101	8.97733099893	5.72931667957	7.29073973704	3.75695116148	4.68618239489	2.42341969127	2.93885951725	-2.65	574866.952209	18.1503921431	6.25728891714	3.63038256196	147.479982016	0.0	0.0	5.69392799485	10.0232911534	0.0	6.17629851744	0.0	18.2385736571	18.2699269513	0.0	29.8289197655	37.255572542
CPSM056	0.49356169659	0.333318682234	0.0	2.09090909091	2.63636363636	1.40909090909	284.186	11.988073271	0.462631905441	11.988073271	-0.462631905441	314.22055744	314.426	128.0	-0.304362533594	0.0845124716553	0.333318682234	2.90669687739	369.157306796	16.535169427	14.1326286829	14.1326286829	10.5656105678	8.07910696957	8.07910696957	5.48247770994	5.48247770994	3.89754366795	3.89754366795	2.64406089659	2.64406089659	-0.95	64194.80452	19.0975059382	9.94419880348	5.35322084004	132.909859227	19.9442563386	0.0	0.0	0.0	0.0	5.96930528795	5.31678860401	4.79453718407	0.0	0.0	13.8474743994	32.2622221753
CPSM057	0.541356324749	0.253882343451	0.0	1.57142857143	2.2	0.885714285714	438.337	12.9559116836	0.493547759353	12.9559116836	-0.493547759353	477.299142108	477.649	188.0	-0.0909626380907	0.038527031762	0.253882343451	1.25408774431	989.327215775	24.8382880464	21.4633624045	21.4633624045	16.8086816537	12.9655223603	12.9655223603	10.6976517955	10.6976517955	6.99027360852	6.99027360852	4.79840777154	4.79840777154	-2.86	73319448.7376	25.2394318522	11.2521741453	6.63267241176	209.396941403	19.4365921464	12.2942682392	0.0	5.90717972935	5.90717972935	0.0	9.58907436814	0.0	0.0	0.0	39.3247673589	79.7286220525
CPSM058	0.588478282242	0.253882770948	0.0	1.31578947368	1.84210526316	0.684210526316	480.354	13.0228904286	0.490338777929	13.0228904286	-0.490338777929	516.273655632	516.642	200.0	-0.186987849731	0.00443790861178	0.253882770948	0.999456605148	1165.74393534	26.0619026856	21.8877383912	21.8877383912	18.5468465311	14.0477002467	14.0477002467	10.9269956467	10.9269956467	8.54880196051	8.54880196051	5.76710193826	5.76710193826	-3.39	367627458.39	24.9189041405	10.7689747737	5.14120051824	223.671576981	24.3365018772	18.3982346269	0.0	5.90717972935	11.8143594587	0.0	14.3836115522	0.0	0.0	0.0	6.42082162293	80.6350446623
CPSM059	0.737516437926	0.400943570042	0.0	2.0	2.66666666667	1.26666666667	190.141	5.62530549257	0.445670618365	5.62530549257	-0.445670618365	202.097488424	202.237	76.0	0.58243622449	0.58243622449	0.400943570042	2.53156710716	456.645142682	10.6733621074	8.42147763498	8.42147763498	7.30886175029	4.58316906185	4.58316906185	3.07862143704	3.07862143704	2.03107268033	2.03107268033	1.33078961263	1.33078961263	-2.1	3648.57464908	9.45483670617	3.95800509504	1.88112933662	87.9245963834	10.470530431	6.19684357161	0.0	5.68738627468	0.0	5.87998833644	0.0	0.0	0.0	0.0	18.1991012054	4.68180293515
CPSM060	0.636961499472	0.212590574823	0.0	1.86206896552	2.58620689655	1.10344827586	406.387	13.5461076468	0.35366552705	13.5461076468	-0.35366552705	429.129316976	429.571	152.0	-3.72743257643	0.224337443311	0.212590574823	1.80251657949	1168.79487492	20.0098609217	16.2583463581	17.89133952	14.1085215788	9.85294754292	12.5608556619	7.34155948303	10.0230324912	5.62100006928	8.22883018853	4.25653008545	6.66996036865	-2.1	8685258.05907	18.8988269918	7.30050281641	3.02789781437	173.98048612	10.2166983349	10.8438227565	10.5426606963	9.83725313642	0.0	0.0	0.0	13.4017755053	9.61407970192	11.7618849494	18.1991012054	37.6509681892
CPSM061	0.445400429415	0.329958489356	0.0	2.42105263158	3.05263157895	1.68421052632	254.141	11.700274156	0.393665572387	11.700274156	-0.393665572387	267.096753896	267.245	102.0	-0.670648148148	0.264560657596	0.329958489356	2.34185693702	629.542562014	13.9911993526	10.184427488	10.184427488	9.06208060791	5.69083738358	5.69083738358	4.29838037043	4.29838037043	3.04018429745	3.04018429745	2.0380975383	2.0380975383	-2.09	22562.1596802	13.3442077657	5.26854435409	2.52594995553	106.629037301	9.84339034864	6.22790117073	0.0	0.0	5.55926689505	5.6897433982	14.3456153528	4.79453718407	0.0	0.0	5.11425012563	12.4548661985
CPSM062	0.514301695573	0.30554008557	0.0	1.66666666667	2.5	0.9	401.728	12.4885615035	0.326215625194	12.4885615035	-0.30554008557	425.161852688	425.92	156.0	-0.0653446587471	0.0474789862435	0.326215625194	1.20758016624	1306.55230769	20.6645614601	16.6046514623	17.3605804083	14.5973567883	10.3966483936	10.7746128666	7.98693339424	8.42336917471	6.13844968854	6.37354679133	4.6481664108	4.82026943475	-2.77	12343200.7025	19.2088008546	7.81240959523	3.48120278065	177.429236025	14.8678667727	0.0	0.0	0.0	0.0	11.3794867964	9.13419929558	9.58907436814	0.0	0.0	23.7336740272	56.139056617
CPSM063	0.84789572151	0.340859371179	0.0	2.05263157895	2.68421052632	1.36842105263	254.133	12.0918253968	0.477495417113	12.0918253968	-0.477495417113	263.042987008	263.205	98.0	-1.30984552154	0.0680709876543	0.340859371179	2.42910033767	747.948510657	13.5685496218	9.87482623207	9.87482623207	9.11339220293	5.38345748464	5.38345748464	3.90803975332	3.90803975332	2.89104723654	2.89104723654	1.98934971705	1.98934971705	-2.7	32524.735838	11.3937919914	3.90652524067	1.58669922436	106.043634449	19.4178418862	12.673249033	11.4990236666	12.221732698	0.0	5.96930528795	4.79453718407	4.79453718407	4.73040764191	0.0	0.0	6.06636706846
CPSM064	0.772307520222	0.224217548316	0.0	2.14285714286	2.85714285714	1.38095238095	268.187	11.3821419183	0.490477585932	11.3821419183	-0.490477585932	292.178692628	292.379	116.0	-0.571052952045	0.0305824727988	0.224217548316	1.91826217222	508.733819719	15.4578191578	12.9015383779	12.9015383779	9.84915520981	7.32629600337	7.32629600337	6.42616763433	6.42616763433	3.30843059031	3.30843059031	2.1959862312	2.1959862312	-1.59	39888.8160673	15.7923624517	6.45150861768	4.71968363629	125.244018559	20.4769675567	18.4603601855	0.0	5.90717972935	0.0	0.0	4.79453718407	0.0	0.0	0.0	6.06636706846	39.3247673589
CPSM065	0.784833280256	0.18964182381	0.0	2.0	2.69230769231	1.26923076923	332.226	13.2857412132	0.388464101248	13.2857412132	-0.388464101248	358.178023932	358.434	140.0	-1.62258143844	0.0205502142508	0.18964182381	1.76053704261	764.363126319	18.905412915	15.3259143646	15.3259143646	12.1705046226	9.50719647552	9.50719647552	9.01545991921	9.01545991921	8.01383030491	8.01383030491	6.62246605617	6.62246605617	-1.59	715692.138165	17.8054328457	5.45835766538	2.01445293426	152.708596442	10.2130547897	17.9911777219	11.5664898927	0.0	0.0	0.0	14.3836115522	0.0	0.0	0.0	25.4965990363	49.6711387977
CPSM066	0.637075405814	0.256626911137	0.0	1.875	2.5	1.15625	414.286	13.9482548815	0.383691853774	13.9482548815	-0.383691853774	444.23368264	444.526	172.0	-2.85325896629	0.10859662462	0.256626911137	1.40732996736	934.606271116	22.7693739457	18.0135252336	18.0135252336	15.2598053708	11.1659715853	11.1659715853	9.00575367114	9.00575367114	6.69118910495	6.69118910495	4.89717845335	4.89717845335	-2.58	17680309.1362	22.6081379534	9.11400797544	4.9123075391	186.377143696	16.156983476	5.81786277784	5.60105081098	5.92252916809	5.90717972935	0.0	9.69444691492	13.7648086163	0.0	0.0	36.3982024108	36.9586504974
CPSM067	0.800194534537	0.315682199107	0.0	1.21052631579	1.57894736842	0.736842105263	240.177	12.3131094104	0.322408725066	12.3131094104	-0.315682199107	252.089877624	252.273	94.0	-1.13928240741	0.351944444444	0.322408725066	2.230836105	583.608538383	13.294682451	10.0899992728	10.0899992728	9.232017366	5.97961549551	5.97961549551	4.39029909803	4.39029909803	3.28228975833	3.28228975833	2.40467507882	2.40467507882	-2.62	37379.7625024	11.4692641266	4.24235707605	1.68863556981	110.000261083	5.31678860401	0.0	5.53892525238	0.0	5.90717972935	6.03111451234	10.1113257881	4.79453718407	0.0	0.0	60.6636706846	11.1269029834
CPSM068	0.804521673223	0.26259557348	0.0	1.78947368421	2.31578947368	1.10526315789	268.213	12.0163913297	0.479918284491	12.0163913297	-0.479918284491	280.063011244	280.309	100.0	-3.69853706066	0.0965907921811	0.26259557348	2.22609992235	653.344582858	13.8804688886	10.0688722372	10.8853688181	9.0091684802	5.27189359716	6.75505684475	3.63547001164	5.31787225305	2.27854675338	3.64918168261	1.32690694432	2.32334179018	-2.35	18853.685729	13.0904176263	5.10522458952	3.10397837501	110.025262973	10.470530431	0.0	5.81786277784	5.87998833644	10.0232911534	0.0	4.72209486445	8.41779698433	0.0	10.1973636166	0.0	30.3318353423
CPSM069	0.400348181148	0.138032314151	0.0	1.74285714286	2.48571428571	0.971428571429	438.341	9.223347554	0.492264463156	9.223347554	-0.492264463156	467.232125168	467.573	178.0	-0.17567080544	0.17567080544	0.138032314151	1.4937930806	1327.47718025	24.200095366	20.030703135	20.030703135	17.1185248384	11.7836527354	11.7836527354	8.83917621801	8.83917621801	6.19008502254	6.19008502254	4.36813558767	4.36813558767	-3.81	163239958.894	22.9563621371	10.21167329	5.0114869474	204.72778302	19.7272786004	24.9116150433	0.0	0.0	0.0	0.0	9.97638325358	4.98397852095	0.0	0.0	12.1327341369	80.5284596738
CPSM070	0.731622172408	0.329960168978	0.0	2.35294117647	2.94117647059	1.64705882353	231.118	13.3633476631	0.39355861895	13.3633476631	-0.39355861895	244.085935116	244.222	94.0	-1.3156164966	0.0172448979592	0.329960168978	2.33539604192	523.772562271	12.5769857903	9.22075117453	9.22075117453	8.02407580545	5.25085638407	5.25085638407	4.04211372079	4.04211372079	2.79816023338	2.79816023338	1.82356778289	1.82356778289	-1.47	7965.50865513	11.9993294452	4.4204462185	2.15575613005	95.6608506856	9.84339034864	18.503542954	0.0	0.0	5.55926689505	5.6897433982	14.3456153528	9.18495223175	0.0	0.0	0.0	6.92373719969
CPSM071	0.16782037157	0.203960072814	0.0	2.5	3.15	1.7	296.3	8.45969437707	0.369814903335	8.45969437707	-0.369814903335	312.093934512	312.428	108.0	-0.113446221748	0.113446221748	0.203960072814	2.25665079584	503.601023794	14.794682451	10.9341582494	12.5671514112	9.65139700539	5.65873529162	7.69308864125	3.45238756653	5.41566213391	1.95994101634	3.73761719681	1.17865323253	2.72844473587	-1.99	31561.7768271	16.0655247085	9.00009082857	6.25703229131	124.931849611	16.3672446852	0.0	17.2842691444	5.95955456874	0.0	0.0	15.7184769424	4.98397852095	17.0237765041	11.3367858779	0.0	0.0
CPSM072	0.690419942637	0.256555494849	0.0	2.03225806452	2.83870967742	1.22580645161	397.28	13.425982444	0.46393151581	13.425982444	-0.46393151581	425.211469976	425.504	164.0	-0.635441824795	0.00762512649688	0.256555494849	1.23966727028	1160.82129416	21.5348049481	17.8113780818	17.8113780818	15.0080403908	11.1828274697	11.1828274697	8.84622260866	8.84622260866	6.92913320587	6.92913320587	5.12778260464	5.12778260464	-2.51	18087426.5301	20.3958827296	8.20416314883	3.8076768044	179.862526561	14.4235880627	23.3286118684	0.0	0.0	5.55926689505	0.0	9.36163683186	9.37439356862	0.0	0.0	0.0	70.1679983092
CPSM073	0.630660999745	0.259822870454	0.0	1.82352941176	2.38235294118	1.11764705882	432.314	12.7683083788	0.476640959651	12.7683083788	-0.476640959651	468.284889012	468.602	184.0	-0.34217233751	0.0197989437077	0.259822870454	1.43112613165	936.704749957	24.1311812653	20.3606879472	20.3606879472	16.4257839131	12.5924005846	12.5924005846	10.205176508	10.205176508	8.08378435043	8.08378435043	5.57537876212	5.57537876212	-2.89	37457833.6519	24.2414215198	10.5792601821	5.42585902817	201.205717172	20.2703498927	17.4505355823	0.0	17.6115725638	5.90717972935	0.0	9.58907436814	4.98397852095	10.2458700757	0.0	6.42082162293	68.6173755451
CPSM074	0.512514561923	0.117699142091	0.0	1.84615384615	2.65384615385	1.03846153846	342.318	5.84333947613	0.463840977371	5.84333947613	-0.463840977371	369.187483484	369.534	138.0	0.850434051562	0.850434051562	0.117699142091	1.3898689633	779.422318245	18.1920236765	15.4953965051	16.311893086	12.7035099382	8.94607127721	10.1007718156	6.62545121841	7.73062293393	4.05257113	5.03401235193	2.84678237177	3.59385465248	-2.11	1247999.87816	18.674270022	9.54979784109	5.71331830396	159.536481897	19.6178277929	17.3383576156	0.0	0.0	0.0	0.0	0.0	0.0	11.7618849494	0.0	30.3318353423	43.4213481541
CPSM075	0.575671962782	0.226584694112	0.0	1.92307692308	2.57692307692	1.15384615385	328.25	9.47354680794	0.394242977646	9.47354680794	-0.394242977646	354.216809452	354.458	138.0	-0.0788474368678	0.0358302136409	0.226584694112	1.9582850726	841.861560065	18.5182970901	15.4761904746	15.4761904746	12.6177235006	9.01723464056	9.01723464056	6.58485704329	6.58485704329	4.32695409761	4.32695409761	2.72326641998	2.72326641998	-2.67	1065165.179	18.1310019811	8.13922696513	3.93543373196	153.061732742	20.3072042506	0.0	16.9817407162	5.94833928099	0.0	0.0	0.0	4.98397852095	9.96795704189	0.0	37.255572542	25.831747514
CPSM076	0.553854664066	0.159293798936	0.0	2.0	2.8	1.2	148.15	4.9050462963	0.340782275261	4.9050462963	-0.340782275261	152.015667128	152.182	50.0	0.547453703704	0.547453703704	0.159293798936	3.09291205002	400.940197391	6.97469149469	4.95737601984	5.77387260077	4.87701009771	2.74508578942	3.15333407988	1.83383227625	2.22053060731	1.23627762848	1.54581102905	0.783339783101	0.991644558636	-1.23	372.422140035	5.54692767847	1.87815086948	0.63975214362	61.3399522623	9.96795704189	5.51670071762	10.2877664882	0.0	0.0	0.0	0.0	9.96795704189	0.0	0.0	12.217873443	0.0
CPSM077	0.571166011621	0.363188567822	0.0	1.77419354839	2.35483870968	1.09677419355	396.281	13.1846646414	0.382234288136	13.1846646414	-0.382234288136	430.269238948	430.553	170.0	-0.373969747334	0.140677785727	0.363188567822	1.72675690866	886.1512417	22.2693739457	18.8658456022	18.8658456022	15.0411724263	11.1434552616	11.1434552616	8.1140577025	8.1140577025	6.02690133801	6.02690133801	4.36049304668	4.36049304668	-2.52	10831091.3074	23.1496013392	10.6778465107	5.21675988704	183.1064627	14.5366824155	0.0	0.0	5.90717972935	0.0	5.6897433982	4.79453718407	4.79453718407	9.36360587029	0.0	25.1228384051	48.7457063967
CPSM078	0.686064536469	0.253883481067	0.0	1.61764705882	2.20588235294	0.911764705882	428.322	12.8115009732	0.490338777929	12.8115009732	-0.490338777929	458.23179082	458.562	176.0	-0.190191060028	0.0383475668557	0.253883481067	1.13209929637	1064.54919981	23.4929885848	19.3581697572	19.3581697572	16.601688086	12.2111205695	12.2111205695	9.39304493129	9.39304493129	7.28767517265	7.28767517265	4.99716811287	4.99716811287	-3.37	58140019.0425	22.4235989128	9.86020165871	4.77864031833	200.053805703	19.4365921464	18.3982346269	0.0	5.90717972935	5.90717972935	0.0	9.58907436814	0.0	5.26189155474	0.0	6.42082162293	74.2142230394
CPSM079	0.841520936923	0.119124438786	0.0	2.08333333333	2.79166666667	1.25	298.236	11.1935218254	0.496742939636	11.1935218254	-0.496742939636	323.18852904	323.436	126.0	-0.429470899471	0.344213907785	0.119124438786	1.68708536182	756.587197062	16.6814337969	14.1890623485	14.1890623485	11.7070398981	8.94216585376	8.94216585376	7.3604215221	7.3604215221	6.27846087222	6.27846087222	4.96314882145	4.96314882145	-1.87	512499.659037	15.6457155731	6.21065133031	2.51418748796	142.918534647	9.84339034864	5.74951183328	0.0	0.0	0.0	0.0	4.98397852095	0.0	0.0	6.5789356836	6.07602010683	79.1838304419
CPSM080	0.614475082228	0.259822870454	0.0	1.90322580645	2.51612903226	1.16129032258	392.293	12.6845090216	0.476641645956	12.6845090216	-0.476641645956	426.274324328	426.565	168.0	-0.301513221093	0.020860172709	0.259822870454	1.46455751898	816.090981126	21.6835875081	18.5052260612	18.5052260612	15.1212534604	11.7393208907	11.7393208907	9.4491103128	9.4491103128	7.48265221121	7.48265221121	5.20923190589	5.20923190589	-2.4	10786049.7616	21.8177535651	9.81753906171	5.09209495068	184.104339356	20.6872287658	17.4505355823	0.0	11.7043928344	5.90717972935	0.0	4.79453718407	4.98397852095	10.2458700757	0.0	6.42082162293	81.706888357
CPSM081	0.450642583245	0.343649342579	0.0	2.35	3.1	1.5	344.129	10.7098414546	0.37734454809	10.7098414546	-0.37734454809	355.994258756	357.233	106.0	-0.430082223189	0.00228748610964	0.343649342579	1.73149659886	590.341228626	14.3720327202	10.5052082249	12.907701345	9.68154055035	5.91002554758	7.85772435552	3.90834417874	5.86785279343	2.54305285614	4.23543308051	1.60562423599	3.00050056169	-1.54	46022.6502783	14.8605370069	7.29771842405	3.9749472847	128.205627608	15.4311068728	5.68738627468	0.0	0.0	0.0	5.81786277784	4.98397852095	4.98397852095	11.7618849494	0.0	0.0	32.9859890837
CPSM082	0.461898773252	0.310265860899	0.0	2.31578947368	3.05263157895	1.42105263158	264.225	10.6888227448	0.365092685997	10.6888227448	-0.365092685997	278.083746688	278.337	100.0	-0.402911653859	0.07845003755	0.310265860899	1.69526546059	529.535470076	13.5017892322	10.2045940211	11.021090602	9.27085694783	5.80437664441	6.95907718279	3.79545861243	4.90063032796	2.445979418	3.43866895459	1.56338762059	2.33402369504	-2.02	31771.8212119	13.4125656613	6.79047810144	3.98929081888	114.338080002	10.300767125	0.0	5.81786277784	0.0	0.0	5.68738627468	15.0982967897	0.0	11.7618849494	0.0	6.06636706846	12.1327341369
CPSM083	0.685712835256	0.289167651266	0.0	1.78571428571	2.42857142857	1.07142857143	360.244	12.4205325876	0.492843323008	12.4205325876	-0.492843323008	382.164105184	382.42	146.0	-0.0860261231217	0.0860261231217	0.289167651266	1.55619133566	995.108375562	19.6729976285	16.1370260145	16.1370260145	13.6008867482	9.08528961246	9.08528961246	6.58990780843	6.58990780843	4.96150753213	4.96150753213	3.40055307869	3.40055307869	-3.29	3978710.07412	18.0910095044	7.37842415945	3.21391681998	162.225772744	23.6906963064	0.0	17.2592710854	5.94833928099	5.90717972935	0.0	4.79453718407	9.96795704189	0.0	0.0	0.0	25.1228384051
CPSM084	0.174394288382	0.350101208023	0.0	1.59183673469	2.22448979592	0.918367346939	667.343	12.8015158207	0.490790806358	12.8015158207	-0.490790806358	704.239307056	705.647	256.0	-1.15850133493	0.0644793970224	0.350101208023	0.925298270204	1907.31969139	33.9592439111	27.3610894284	28.8729473204	23.8136320497	16.4076022248	17.1635311708	12.3017574218	13.145393329	9.15001771427	9.69782382555	6.24037800569	6.79283891998	-4.36	1.99522788934e+11	33.1517360347	14.2421603949	7.04451948905	293.884457069	24.0104083231	43.9870768158	0.0	5.78711115257	0.0	5.6897433982	0.0	23.7092212231	10.1973636166	0.0	36.1919840486	74.0082295072
CPSM085	0.507297694522	0.265086370864	0.0	1.84210526316	2.57894736842	1.05263157895	474.374	13.7058142937	0.311981790231	13.7058142937	-0.311981790231	511.294725424	511.67	198.0	-0.139733080088	0.0202999918459	0.265086370864	1.34884314965	1235.0712088	26.4845524164	22.3113486246	22.3113486246	18.5123716885	13.9220318166	13.9220318166	10.6887733461	10.6887733461	8.1917920408	8.1917920408	6.03146457927	6.03146457927	-3.47	664570939.084	26.1496371601	11.932479162	5.98140036432	225.440395589	9.7998194617	0.0	0.0	5.90717972935	5.90717972935	0.0	9.58907436814	10.0178250479	5.26189155474	0.0	43.8823876971	66.772697062
CPSM086	0.769506228828	0.137266232646	0.0	2.2	2.95	1.3	250.2	4.15227013877	0.360888940167	4.15227013877	-0.360888940167	269.164045608	269.352	104.0	0.758175154321	0.758175154321	0.137266232646	1.86252752916	681.432205926	13.9493829894	11.8742763407	11.8742763407	9.72034669061	6.78216920411	6.78216920411	5.34018643359	5.34018643359	3.47133973371	3.47133973371	2.37624371479	2.37624371479	-2.14	66536.9651921	12.8717651354	5.46388703852	2.72345517317	117.790747958	9.8838882518	12.6546401495	0.0	0.0	0.0	0.0	0.0	9.66578145609	5.0986818083	0.0	6.06636706846	43.7758027086
CPSM087	0.330516815996	0.150274637025	0.0	2.2	2.2	2.0	84.103	6.4837962963	0.378724846634	6.4837962963	-0.378724846634	90.025169192	90.151	30.0	0.171296296296	0.171296296296	0.150274637025	2.84737892309	42.9126093832	4.28445705038	2.98559855965	3.80209514058	2.27005561003	1.15104757029	2.37579244168	0.568374915343	1.41644961143	0.219913202814	0.659739608441	0.0	0.0	-0.18	9.6514844544	4.82	2.08178010471	3.82	35.2525448639	5.73366747716	0.0	5.16765176958	0.0	0.0	0.0	5.40928360579	0.0	0.0	0.0	11.7618849494	6.25576918351
CPSM088	0.595241985816	0.256861778207	0.0	1.87878787879	2.54545454545	1.09090909091	428.289	13.9422062618	0.493547757664	13.9422062618	-0.493547757664	457.217698228	457.521	176.0	-0.93017697209	0.163865233388	0.256861778207	1.27277213426	998.891699764	23.3716682413	18.8050777881	18.8050777881	15.9187239934	11.4377231834	11.4377231834	8.61938744701	8.61938744701	6.36681326877	6.36681326877	4.45770820582	4.45770820582	-3.0	34411627.0252	23.1680440771	10.2924400181	5.49973985432	192.268243752	19.4365921464	23.9287099213	0.0	5.90717972935	5.90717972935	0.0	9.58907436814	8.78083009535	0.0	0.0	0.0	69.1291608852
CPSM089	0.712157341442	0.24385621908	0.0	2.13333333333	3.0	1.33333333333	212.189	11.8778703704	0.353898198623	11.8778703704	-0.353898198623	224.061948624	224.285	80.0	-3.28791666667	0.0371296296296	0.24385621908	2.2309259905	497.898781834	10.4662553263	8.1800301564	8.99652673733	7.18346997751	5.06388877156	6.54705201915	3.94043322444	5.62283546585	3.00819115982	4.51481924756	2.341802814	3.79039353954	-1.07	4779.52772874	9.17733562443	2.96097578153	1.26602323866	88.9499810163	4.89990973085	4.89548347552	0.0	10.0232911534	0.0	0.0	0.0	8.41779698433	4.72209486445	0.0	12.1327341369	24.9743773828
CPSM090	0.758119484887	0.323402140609	0.0	1.73684210526	2.47368421053	1.10526315789	240.177	11.8057860922	0.387989310207	11.8057860922	-0.387989310207	254.105527688	254.289	96.0	-0.637314814815	0.469212962963	0.323402140609	2.28479005644	639.547630273	13.405412915	10.2832849545	10.2832849545	9.18154055035	6.12699591686	6.12699591686	4.58109784255	4.58109784255	3.40282440814	3.40282440814	2.55998932218	2.55998932218	-2.33	29788.9711418	11.7431594241	4.40464494352	1.86072256629	110.632972735	10.840194872	0.0	0.0	0.0	0.0	6.03111451234	4.89990973085	4.79453718407	0.0	0.0	36.3982024108	17.6961856286
CPSM091	0.518738895363	0.278616237407	0.0	2.02380952381	2.7619047619	1.2380952381	598.287	14.3879060386	0.349020597029	14.3879060386	-0.349020597029	637.22636686	638.607	224.0	-1.51881299608	0.0112964363735	0.278616237407	1.22551296951	1515.53661565	29.66204327	24.9460920696	26.5320886087	20.0125821205	15.359114555	16.1521128246	13.5206615627	14.3136598323	10.1592911199	10.8361574816	8.06744616192	8.64115004805	-2.69	3829213378.15	28.1021290255	9.92284508111	3.97017254144	254.657102347	19.9375398096	6.04184082915	6.22790117073	17.5393450527	5.90717972935	0.0	24.1834310139	0.0	0.0	0.0	45.9037030425	77.3451830004
CPSM092	0.770773758794	0.228863010593	0.0	2.12	2.8	1.36	356.347	12.2488106993	0.444262458528	12.2488106993	-0.444262458528	380.134068008	380.539	136.0	-0.0352240175331	0.0352240175331	0.228863010593	1.51170833735	714.301437048	17.8635965517	14.7950050664	16.4279982282	11.9148348036	8.47021353747	10.2723086781	7.15489899515	9.4611429281	4.05522207426	6.14740487179	2.53199942693	4.26072379655	-1.38	589705.907978	18.4122491759	7.88437550279	5.05473741901	155.755374419	15.0507281451	5.76024741887	5.13155847984	11.7979036514	0.0	0.0	4.79453718407	9.96795704189	0.0	11.7618849494	32.107997477	25.9311560577
CPSM093	0.744697159309	0.22758857713	0.0	1.69565217391	2.34782608696	1.04347826087	286.229	12.2612725708	0.348484759833	12.2612725708	-0.348484759833	307.168462292	307.397	118.0	0.0709887041236	0.0709887041236	0.22758857713	2.19001117911	860.202152182	16.5601134534	13.9984477425	13.9984477425	10.9523974982	7.70261693808	7.70261693808	6.17272289954	6.17272289954	4.00782347162	4.00782347162	2.61242805208	2.61242805208	-2.62	190014.973122	15.282399931	5.87586923424	2.97220473111	135.937314158	9.30060433711	5.64717722077	0.0	5.90717972935	0.0	0.0	4.79453718407	4.98397852095	0.0	0.0	35.895286834	25.4772929595
CPSM094	0.630619611055	0.303171940335	0.0	2.09090909091	2.36363636364	1.54545454545	142.093	10.2945445956	0.481222207709	10.2945445956	-0.481222207709	159.125928784	159.229	66.0	-0.748981481481	0.145833333333	0.303171940335	3.66456905937	123.260465673	8.85337115113	7.20883303709	7.20883303709	5.05774931026	3.97722632427	3.97722632427	3.32913946315	3.32913946315	1.6013667483	1.6013667483	1.17650895327	1.17650895327	-0.57	176.575439377	10.43	5.12949228787	5.85417815483	67.5894923779	10.840194872	0.0	0.0	0.0	0.0	5.96930528795	4.79453718407	0.0	0.0	0.0	13.8474743994	24.8013901212
CPSM095	0.83627665403	0.251015340938	0.0	1.61538461538	2.26923076923	0.923076923077	324.254	12.301309174	0.351761271246	12.301309174	-0.351761271246	348.183778008	348.446	134.0	-0.0159872005633	0.00942231178745	0.251015340938	1.49934265397	833.720794418	18.0956473593	15.0481829096	15.0481829096	12.5973567883	9.40111934473	9.40111934473	7.50818687308	7.50818687308	5.11863941524	5.11863941524	3.03288045282	3.03288045282	-2.62	2128005.35387	16.8273252361	6.94489274719	3.95572368291	153.54902473	10.633577208	0.0	0.0	0.0	11.8143594587	0.0	9.58907436814	0.0	0.0	0.0	18.1991012054	79.4807524865
CPSM096	0.587327786348	0.26151055962	0.0	1.88888888889	2.55555555556	1.18518518519	505.078	13.882536287	0.494584757627	13.882536287	-0.494584757627	520.941964856	523.222	146.0	-3.92084313587	0.0464028191626	0.26151055962	1.97020616765	950.680083263	19.6040835278	14.4292786471	18.4177683062	12.8136989328	8.12680429007	11.1959640768	5.92535686692	9.31643290668	4.15561061328	6.78257657162	2.82375446001	4.79525323712	-1.36	1031211.92103	20.3762073046	8.33735414471	4.5578684602	173.941886518	14.9535612887	11.5667326743	0.0	0.0	10.0232911534	0.0	4.72209486445	12.808212032	0.0	0.0	15.9299438979	46.2617792403
CPSM097	0.631858692673	0.26685374668	0.0	2.15384615385	2.53846153846	1.53846153846	216.203	10.7049777967	0.300746254156	10.7049777967	-0.300746254156	221.988132052	222.251	72.0	-3.82417517007	0.107893518519	0.26685374668	2.93869145883	422.352468264	10.0604779323	6.51301891251	8.14601207436	5.89286541576	3.03274577016	5.39556182901	2.09931764238	4.81197369369	0.932817186181	3.08150951211	0.525847365438	1.90536026238	-1.06	682.127276809	10.0237520938	3.35849892308	2.71673627812	78.0214510221	5.31678860401	0.0	0.0	15.3783938899	10.0232911534	0.0	4.79453718407	13.5567707219	0.0	10.1973636166	11.3367858779	0.0
CPSM098	0.705059223321	0.178202254959	0.0	1.96296296296	2.7037037037	1.14814814815	356.321	12.5405778799	0.360888765642	12.5405778799	-0.360888765642	382.171499072	382.529	142.0	-3.24890571729	0.132578341522	0.178202254959	1.51877861893	1024.90721363	18.8551603833	15.6881018459	16.5045984268	13.0268065704	9.59744396996	11.2497091963	7.55655803633	9.66570659979	5.72067519656	7.45265586012	4.03886962356	5.35081003585	-2.11	2292301.48275	18.2624974195	7.48640838016	3.94177023456	160.678260092	9.8838882518	0.0	9.83725313642	0.0	0.0	0.0	0.0	8.41779698433	0.0	0.0	24.2654682738	74.6680861375
CPSM099	0.78855157632	0.25837497659	0.0	1.21739130435	1.60869565217	0.782608695652	288.221	12.8693901172	0.271678799497	12.8693901172	-0.271678799497	308.15247788	308.381	118.0	-0.58762755102	0.140274943311	0.25837497659	2.02150603136	627.530505094	16.2338400398	13.1830970766	13.1830970766	11.2363821052	8.01674802735	8.01674802735	5.66599483455	5.66599483455	4.0615765455	4.0615765455	2.87698178207	2.87698178207	-2.62	262958.316694	15.282399931	6.64873323609	2.84265617349	135.850108534	0.0	5.91790604616	0.0	0.0	11.8143594587	0.0	9.58907436814	10.0178250479	0.0	0.0	56.1635828563	30.6862898968
CPSM100	0.633461705988	0.234378625531	0.0	1.38709677419	1.83870967742	0.903225806452	384.309	13.9550103143	0.391744892029	13.9550103143	-0.391744892029	414.2307282	414.549	160.0	-0.358536496389	0.0749985827664	0.234378625531	1.66483737803	922.801086155	21.6311812653	17.9706210471	17.9706210471	15.1310302931	10.9515218334	10.9515218334	8.33207828929	8.33207828929	6.19087982011	6.19087982011	4.47509509481	4.47509509481	-2.95	18072366.8499	21.2884575292	9.90458795852	5.03707342641	184.2996626	10.0064371257	0.0	0.0	5.90717972935	0.0	0.0	9.69444691492	0.0	0.0	0.0	90.9955060269	23.111176098
CPSM101	0.550121796694	0.339003786877	0.0	1.92307692308	2.46153846154	1.30769230769	172.095	10.6119482237	0.477539527155	10.6119482237	-0.477539527155	180.042258736	180.159	68.0	-1.11402777778	0.0160185185185	0.339003786877	3.04352735463	343.222867727	9.84493498269	6.98135954365	6.98135954365	6.10906090528	3.61745364787	3.61745364787	2.39495567832	2.39495567832	1.37115466494	1.37115466494	0.887171219237	0.887171219237	-1.84	729.68075288	9.24960573477	3.70925125835	2.29741503252	74.7570526445	9.84339034864	11.312963325	0.0	0.0	0.0	11.9386105759	4.79453718407	4.79453718407	0.0	0.0	12.1327341369	12.1327341369
CPSM102	0.554385971787	0.302123745802	0.0	2.4375	3.1875	1.625	214.12	11.3750821208	0.39397867396	11.3750821208	-0.39397867396	225.086189212	225.208	86.0	-0.479483155917	0.0290816588981	0.302123745802	2.36078775145	546.087625322	11.5436055954	8.38137184487	8.38137184487	7.71954535281	4.61343005154	4.61343005154	3.09972151535	3.09972151535	1.97477809088	1.97477809088	1.30678538057	1.30678538057	-1.93	5884.22775127	10.5832429992	4.28904948114	1.8772308668	89.6951616236	20.5610363468	12.3779939683	5.51670071762	5.94833928099	0.0	5.55926689505	9.36163683186	4.98397852095	4.98397852095	0.0	0.0	0.0
CPSM103	0.649889046214	0.330225195706	0.0	2.25	2.875	1.5	212.12	11.5052773054	0.393330390958	11.5052773054	-0.393330390958	224.079706864	224.216	86.0	-0.569259259259	0.134835285966	0.330225195706	2.3618874942	528.355946483	11.7067423023	8.71303018953	8.71303018953	7.61339220293	4.88280857957	4.88280857957	3.61123098131	3.61123098131	2.40458578118	2.40458578118	1.52613357436	1.52613357436	-1.66	5760.16667921	10.8445139379	4.07023806413	1.8434062253	90.8057122504	9.84339034864	6.10396638775	6.22790117073	0.0	5.55926689505	5.6897433982	14.3456153528	4.79453718407	0.0	0.0	6.07602010683	12.9997573065
CPSM10	0.560119173881	0.352194964469	0.0	2.28571428571	2.92857142857	1.57142857143	188.106	11.3954837491	0.364134749518	11.3954837491	-0.364134749518	194.055223432	194.154	72.0	-0.740691609977	0.06	0.352194964469	2.90632484758	567.195683908	10.2925287399	7.20726509681	7.20726509681	6.60906090528	3.6785687888	3.6785687888	2.64665985563	2.64665985563	1.73221074246	1.73221074246	1.05494105436	1.05494105436	-2.25	2040.69070578	8.35284505959	2.61989264541	0.969381543706	76.9678531878	5.73366747716	6.32732007476	11.3411052156	0.0	5.90717972935	5.6897433982	4.79453718407	14.1792103113	4.68180293515	5.0986818083	5.21338509565	0.0
CPSM105	0.796643961566	0.248196500392	0.0	1.71428571429	2.28571428571	1.07142857143	386.294	13.7222247835	0.365599502475	13.7222247835	-0.365599502475	408.131920004	408.47	150.0	-3.48696098936	0.184567831263	0.248196500392	1.57025483165	953.916134505	20.3111903089	15.2749288132	16.0914253941	13.2688940791	9.07205783813	10.618377316	6.96036845308	9.18845817722	5.15328599649	7.43158613797	3.44750691689	5.17926787286	-2.32	1675233.81356	20.4151774199	8.36270280357	4.56060845978	162.619918742	10.633577208	11.6344416821	9.83725313642	5.90717972935	0.0	0.0	4.79453718407	17.1986270797	0.0	0.0	6.06636706846	68.2472645146
CPSM106	0.78480964666	0.2163741393	0.0	2.09523809524	2.85714285714	1.28571428571	264.199	10.7541234274	0.493519413191	10.7541234274	-0.493519413191	290.199428072	290.407	116.0	0.0125267535238	0.0125267535238	0.2163741393	1.73135067992	442.171177848	14.9160027946	12.9370722839	12.9370722839	10.237183443	7.92408070934	7.92408070934	5.66919093436	5.66919093436	3.71709975824	3.71709975824	2.63594792014	2.63594792014	-1.55	64442.4412725	15.8316332997	8.67384505232	6.16827366483	127.024698408	10.0536515578	5.74951183328	0.0	5.90717972935	0.0	0.0	9.69444691492	0.0	0.0	0.0	18.5535557598	50.0481633092
CPSM107	0.879014098758	0.211166043299	0.0	2.04347826087	2.73913043478	1.30434782609	310.273	11.6093164863	0.360878898655	11.6093164863	-0.360878898655	335.16674804	335.473	126.0	-3.15765504772	0.127962439797	0.211166043299	1.82228238443	774.232430033	16.4493829894	13.8013505	14.6178470809	10.9822950267	8.17991098771	9.83217621403	6.47449884891	8.52049118204	4.90701756292	6.27060765465	3.35649773242	4.06505287733	-1.37	211677.197611	16.4864645135	6.62879890287	3.76144323195	137.671347695	9.8838882518	0.0	0.0	10.0232911534	0.0	0.0	0.0	13.1398918488	0.0	0.0	6.06636706846	75.6248648124
CPSM108	0.619278599853	0.25388547503	0.0	1.625	2.3125	0.90625	409.291	13.0893104678	0.493547759353	13.0893104678	-0.493547759353	439.22712004	439.531	170.0	-0.391785487387	0.0049218159486	0.25388547503	1.24537500977	911.034303882	22.3382880464	18.3413268775	18.3413268775	15.5973567883	11.4045045968	11.4045045968	8.37719455117	8.37719455117	6.08356969574	6.08356969574	4.27806851704	4.27806851704	-2.93	23180953.3449	22.2706010006	10.5908989206	5.64877885771	188.102708349	19.4365921464	18.1114890802	0.0	5.90717972935	5.90717972935	0.0	9.58907436814	4.39041504767	0.0	0.0	6.42082162293	80.8829142283
CPSM109	0.642870962364	0.3224805685	0.0	1.92857142857	2.5	1.28571428571	186.102	11.2355092593	0.507121780157	11.2355092593	-0.507121780157	195.053157768	195.174	74.0	-1.13076766818	0.0636574074074	0.3224805685	2.70008442822	361.584516325	10.5520417639	7.22743162987	7.22743162987	6.60906090528	3.88991893634	3.88991893634	2.59356513748	2.59356513748	1.5488469281	1.5488469281	0.916765131074	0.916765131074	-2.04	1277.43583248	10.0436120401	4.26838374131	2.4789210371	79.9876033508	15.5298433937	12.2942682392	0.0	0.0	5.90717972935	5.96930528795	9.58907436814	0.0	0.0	0.0	12.1327341369	12.1327341369
CPSM110	0.752530620783	0.228497844504	0.0	1.9	2.55	1.2	252.188	11.5149281063	0.505762360161	11.5149281063	-0.505762360161	276.183778008	276.38	110.0	-0.0261828651214	0.0261828651214	0.228497844504	2.06893962836	479.610370808	14.535169427	12.4071234881	12.4071234881	9.65139700539	7.51197157771	7.51197157771	5.41395935981	5.41395935981	3.7667146651	3.7667146651	2.84482634598	2.84482634598	-1.55	39995.6275419	14.850737505	6.74956653957	3.30860115731	120.340444816	15.3232257297	5.74951183328	0.0	5.90717972935	0.0	0.0	4.79453718407	0.0	0.0	0.0	19.9138414678	49.5452477325
CPSM111	0.468939947201	0.37613048182	0.0	2.0	2.70967741935	1.22580645161	418.325	13.2077837443	0.507540713334	13.2077837443	-0.507540713334	441.135841836	441.509	162.0	-2.87601191956	0.128861840543	0.37613048182	1.71148766242	1333.19652263	22.0766213113	17.5068893409	18.3233859218	14.723401101	10.0026299227	11.7616251445	8.20094620653	10.9562778905	5.90274805347	8.49945302331	4.32780447502	6.16841188099	-2.88	11797466.5745	20.0467333427	6.81125620137	2.87736471479	179.780395143	23.863149601	12.3563937978	0.0	0.0	5.55926689505	5.30133727177	4.79453718407	9.77851570502	0.0	0.0	6.92373719969	42.6033954455
CPSM112	0.425142205216	0.33677294957	0.0	1.38709677419	1.77419354839	0.935483870968	400.261	13.1580632322	0.456532683059	13.1580632322	-0.456532683059	430.21038668	430.501	168.0	-0.883472222222	0.140355331948	0.33677294957	2.70578055274	926.516219365	23.7232501602	19.2834546842	19.2834546842	14.1038613867	10.0008926496	10.0008926496	9.4912432767	9.4912432767	4.41231960838	4.41231960838	3.35255277785	3.35255277785	-3.16	2162280.93028	24.1125833476	8.52861111873	5.93143911232	182.003354412	14.7905145116	11.202101622	0.0	0.0	5.68738627468	11.9386105759	10.1143182688	9.58907436814	0.0	0.0	12.1327341369	60.9533490892
CPSM113	0.595026196778	0.220747436312	0.0	1.90909090909	2.36363636364	1.36363636364	142.093	10.5244685374	0.507964315793	10.5244685374	-0.507964315793	151.063328528	151.165	58.0	-0.115102040816	0.115102040816	0.220747436312	2.73629807211	253.299497584	8.2675847135	6.16486296272	6.16486296272	5.18154055035	3.24909814803	3.24909814803	2.22806024219	2.22806024219	1.1876733149	1.1876733149	0.748026599154	0.748026599154	-1.51	285.510740527	7.59537407798	3.05313810055	2.29230397288	64.6669053841	10.4233159988	5.74951183328	0.0	5.90717972935	0.0	0.0	4.79453718407	0.0	0.0	0.0	0.0	24.2654682738
CPSM114	0.502646136495	0.264396829852	0.0	2.0	2.125	1.5	130.104	9.89013888889	0.330438388876	9.89013888889	-0.330438388876	139.030314148	139.176	50.0	-3.76627314815	0.232638888889	0.264396829852	3.42092932878	138.607525048	6.62132034356	4.37062907964	5.18712566057	3.56066017178	2.21283094423	3.82199625175	1.42826695593	3.00034381742	0.606415472114	1.41099812588	0.265734185968	0.797202557904	-0.13	36.6160030241	7.87	3.00874720534	5.87	48.4376619637	5.73366747716	0.0	0.0	0.0	10.118126859	0.0	4.55274987369	0.0	8.41779698433	0.0	0.0	12.9655780288
CPSM115	0.419904876176	0.160544317527	0.0	1.42424242424	1.9696969697	0.848484848485	416.307	10.2421053406	0.492869978664	10.2421053406	-0.492869978664	454.283157696	454.611	180.0	-0.579621869099	0.164510306414	0.160544317527	2.02333341885	938.203977003	24.4325106525	21.1044061431	21.1044061431	15.8424327875	11.3793158657	11.3793158657	8.65378414458	8.65378414458	6.42487528498	6.42487528498	4.22532681817	4.22532681817	-2.91	15777873.2991	26.343179198	12.3621557652	6.32643395197	198.569223311	23.8473615461	0.0	22.9980473331	0.0	0.0	0.0	0.0	0.0	5.26189155474	0.0	25.9802085363	74.1651705608
CPSM116	0.66013675808	0.253883746242	0.0	1.57575757576	2.18181818182	0.878787878788	437.757	12.7871253992	0.490338777929	12.7871253992	-0.490338777929	467.1975695	467.997	174.0	-0.146508772298	0.0687295113001	0.253883746242	1.13271871615	982.846631102	22.7858818036	18.7889206347	19.5448495807	16.0636832835	11.9264960082	12.3044604812	9.21078428806	9.64722006853	7.11789721878	7.36987353412	4.90229325912	5.02828141679	-2.57	33528194.2755	22.2335305315	9.73560086381	5.01780029182	199.599550134	19.4365921464	18.3982346269	0.0	5.90717972935	5.90717972935	0.0	9.58907436814	0.0	0.0	0.0	18.0217615132	74.2142230394
CPSM117	0.633562628583	0.261909546674	0.0	2.03125	2.90625	1.15625	402.304	11.5630547351	0.491550006423	11.5630547351	-0.491550006423	431.220891788	431.536	166.0	-0.0832831186717	0.0832831186717	0.261909546674	1.09706662215	1122.50024222	21.9156383156	18.4721787346	18.4721787346	15.6361629286	11.4102056611	11.4102056611	8.78043339775	8.78043339775	6.40454958206	6.40454958206	4.64395041843	4.64395041843	-3.12	28378030.4978	20.7643867844	9.16592062808	4.70172472191	188.090819202	14.7905145116	18.1059056311	6.60688196451	0.0	5.90717972935	0.0	14.6784254359	0.0	0.0	0.0	12.1327341369	87.1552748289
CPSM118	0.36711809614	0.255910456072	0.0	1.87878787879	2.39393939394	1.21212121212	424.291	12.5070673763	0.496543916454	12.5070673763	-0.496543916454	454.23285344	454.531	176.0	-0.64229090556	0.0427563165948	0.255910456072	1.84405465363	1149.20827701	23.6979416549	19.2537217505	19.2537217505	15.8372688534	10.951335995	10.951335995	8.56755080139	8.56755080139	5.79974504523	5.79974504523	3.67100574258	3.67100574258	-3.53	36961395.4884	22.6563785756	9.14447436002	4.65383163986	191.645400731	30.9474979876	22.8803379361	11.4650399986	0.0	5.90717972935	0.0	4.79453718407	4.98397852095	4.51539789362	5.0986818083	13.8474743994	18.759549292
CPSM119	0.692816010271	0.404008434108	0.0	1.53333333333	1.8	1.13333333333	200.109	10.4559188398	0.448993765155	10.4559188398	-0.448993765155	218.126657056	218.253	88.0	-0.8366638322	0.114537037037	0.404008434108	4.16560476513	212.152233956	11.8973412255	9.11612082498	9.11612082498	6.89366461065	4.73896407227	4.73896407227	3.77608162843	3.77608162843	1.97933217981	1.97933217981	1.28027823552	1.28027823552	-1.46	1190.44570101	13.54	6.10433197013	6.58946180815	88.8887039961	20.9410608619	13.213763929	0.0	0.0	0.0	12.1864801419	0.0	9.58907436814	0.0	0.0	20.2682960223	6.42082162293
CPSM120	0.295847393302	0.226521600539	0.0	1.61363636364	2.29545454545	0.886363636364	610.778	13.7768377177	1.0	13.7768377177	-1.0	654.25466172	656.138	236.0	-0.135760141159	0.0	0.226521600539	3.83998902743e-06	1421.14166881	30.0809287336	26.0427588458	28.3105456839	20.6982748352	16.0961007601	16.8520297061	13.7012761847	14.5156764381	10.7321022179	11.4711314966	8.11730173893	8.41539292055	-2.24	5459937721.63	33.1326985427	13.6287238173	6.94212505167	279.226330107	26.5268367035	5.74951183328	0.0	5.90717972935	0.0	0.0	4.79453718407	0.0	0.0	0.0	71.7328163282	67.6449403942
CPSM121	0.838866757243	0.122731249986	0.0	1.95833333333	2.625	1.20833333333	303.231	13.3673202131	0.360839849543	13.3673202131	-0.360839849543	324.163791512	324.399	124.0	-0.562471182918	0.249777435551	0.122731249986	2.01840309521	764.198583234	17.1564897706	14.0505189635	14.0505189635	11.5476791676	8.13255112904	8.13255112904	6.51314222161	6.51314222161	4.58819043904	4.58819043904	3.40870910235	3.40870910235	-2.22	348132.584502	16.6312641462	6.72107841584	3.05580172904	141.833697071	9.63677268465	11.418271652	0.0	0.0	0.0	0.0	0.0	4.39041504767	5.26189155474	0.0	18.1991012054	74.4375663661
CPSM122	0.914817284402	0.409590995651	0.0	1.83333333333	2.54166666667	1.125	304.224	12.1255207986	0.444540910558	12.1255207986	-0.444540910558	326.174275944	326.4	126.0	-0.225319488779	0.225319488779	0.409590995651	1.37299907155	627.981724553	16.6146734073	13.5969304773	13.5969304773	11.8096630881	8.2757990516	8.2757990516	5.92390406041	5.92390406041	4.19248870471	4.19248870471	2.75625865259	2.75625865259	-2.63	454511.857056	16.2356303711	8.28630064893	4.68060225623	141.426262232	14.9535612887	6.60688196451	0.0	5.94833928099	0.0	6.09324007094	0.0	14.762494226	0.0	0.0	30.3318353423	30.3893678522
CPSM123	0.848435195137	0.152521448721	0.0	2.13636363636	2.90909090909	1.31818181818	292.278	12.0690295887	0.359677731864	12.0690295887	-0.359677731864	318.176584452	318.486	120.0	0.0359228552532	0.0359228552532	0.152521448721	1.74458104133	533.573370511	15.5267332586	13.6247728554	14.4412694363	10.6647037979	8.35736740501	9.34296596467	6.51745962134	7.57929449489	5.0416166602	6.18024641261	3.65313187757	4.91318334396	-1.0	129807.599554	15.8790170132	7.05078125	3.32936722553	137.603345651	9.7998194617	0.0	5.78324494636	0.0	0.0	0.0	4.79453718407	0.0	0.0	11.7618849494	18.5535557598	51.911364594
CPSM124	0.732474562069	0.32340370839	0.0	1.42105263158	1.89473684211	0.947368421053	240.177	11.86143613	0.359244873218	11.86143613	-0.359244873218	252.089877624	252.273	94.0	-0.471111111111	0.0293518518519	0.32340370839	2.01982253644	631.850721354	12.9827631842	10.1145631375	10.1145631375	9.27085694783	6.20040833477	6.20040833477	4.76856319901	4.76856319901	3.68033374549	3.68033374549	2.81608168706	2.81608168706	-2.33	65045.226596	10.5794934234	3.58510328668	1.40392530616	109.946453058	10.470530431	12.2079327755	0.0	0.0	0.0	6.03111451234	4.89990973085	4.79453718407	0.0	0.0	36.3982024108	12.1327341369
CPSM125	0.647200855724	0.222413812398	0.0	2.46153846154	3.0	1.61538461538	164.123	11.2633262472	0.338646331311	11.2633262472	-0.338646331311	176.094963004	176.219	68.0	0.230419501134	0.230419501134	0.222413812398	2.2363601597	309.960601339	9.25914854506	7.60364038979	7.60364038979	6.28769370023	4.44403495923	4.44403495923	3.3454751844	3.3454751844	2.56173117794	2.56173117794	1.76736267212	1.76736267212	-1.38	1536.36865347	8.22879895319	3.16564967835	1.41442284377	77.3912862891	4.89990973085	0.0	0.0	5.90717972935	0.0	0.0	9.77851570502	0.0	0.0	0.0	6.06636706846	18.0506401831
CPSM126	0.55083502581	0.245896037566	0.0	1.92307692308	2.53846153846	1.30769230769	168.111	11.6484722222	0.342553809621	11.6484722222	-0.342553809621	182.105527688	182.223	72.0	-0.56587962963	0.00268518518518	0.245896037566	2.20197713259	256.34031644	9.47469149469	7.72227397486	7.72227397486	6.13946431867	4.77005561003	4.77005561003	3.9736138815	3.9736138815	2.99511234128	2.99511234128	2.13180008501	2.13180008501	-1.06	1271.38133108	8.53434938093	2.71856538522	1.20475067088	77.0698942032	10.633577208	11.5807660815	0.0	11.8143594587	0.0	0.0	9.58907436814	0.0	0.0	0.0	12.8416432459	19.7653804455
CPSM127	0.648238164064	0.25648037355	0.0	2.03333333333	2.86666666667	1.2	381.281	13.4192329032	0.46393151581	13.4192329032	-0.46393151581	409.216555356	409.505	158.0	-0.262883313202	0.170541793164	0.25648037355	1.23284923088	1125.41684759	20.6645614601	17.4939209983	17.4939209983	14.5973567883	11.0812585454	11.0812585454	8.70333196499	8.70333196499	6.85344204593	6.85344204593	5.09487205684	5.09487205684	-2.47	12434275.7979	19.4909393397	7.98679936116	3.57738412394	175.068292809	9.3170606679	17.2246454807	0.0	0.0	5.55926689505	0.0	9.36163683186	9.37439356862	0.0	0.0	0.0	70.1679983092
CPSM128	0.703347491915	0.16524289096	0.0	2.19047619048	3.04761904762	1.33333333333	266.191	10.4406930272	0.504246659588	10.4406930272	-0.504246659588	285.136493468	285.343	110.0	-0.594392479214	0.159722222222	0.16524289096	1.84452544675	670.244221204	14.3530066722	11.990011574	11.990011574	10.1258642161	7.71332795442	7.71332795442	6.93011029357	6.93011029357	6.14973824866	6.14973824866	5.23841557071	5.23841557071	-1.52	132503.361973	12.0669274369	3.62268468818	1.20716413499	123.194685136	19.8498274743	12.2079327755	11.4990236666	0.0	0.0	0.0	0.0	0.0	0.0	0.0	18.2184072821	38.0638901946
CPSM129	0.731282736728	0.18859492845	0.0	1.95833333333	2.75	1.16666666667	328.669	14.3478905266	0.366625096954	14.3478905266	-0.366625096954	341.073117936	341.773	120.0	-1.1463133031	0.316140715545	0.18859492845	2.07077894402	980.145263014	16.8445705038	12.7409357507	13.4968646967	11.5585506481	7.41332954109	7.7912940141	5.55838070572	5.9948164862	4.06498693926	4.30008404205	2.97616276995	3.14826579391	-2.5	427416.813819	15.0526863807	5.5432	2.24690682602	142.431724478	5.10652739484	11.641625339	6.22790117073	0.0	0.0	0.0	4.56709964779	14.3667983013	0.0	0.0	23.7336740272	37.255572542
CPSM130	0.309590595994	0.0	1.0	1.0	1.0	1.0	6.941	0.0	0.0	0.0	0.0	7.01600455	6.941	1.0	0.0	0.0	0.0	0.0	0.0	0.0	1.0	1.0	0.0	0.0	0.0	0.0	0.0	0.0	0.0	0.0	0.0	0.597402597403	0.0	1.5974025974	0.271315640881	3.29305477132	19.6660432858	0.0	0.0	0.0	0.0	0.0	0.0	0.0	0.0	0.0	0.0	0.0	0.0
CPSM131	0.627588388367	0.415987294946	0.0	1.65217391304	2.30434782609	1.0	356.066	12.6620727943	0.505771231185	12.6620727943	-0.505771231185	363.999317548	365.138	122.0	-4.56674746123	0.00176071586042	0.415987294946	2.18481040516	751.287617489	17.1983061338	11.2093858661	12.7212437582	10.6637223636	6.09870986893	6.85463881495	4.4329796846	5.27661559182	2.74868773358	3.3133730574	1.68165510882	2.01855224329	-2.12	86362.8983649	17.2372753493	6.55475920697	4.42926299803	138.377000436	15.7401046029	5.74951183328	0.0	0.0	0.0	12.2074130298	0.0	4.79453718407	13.171245143	0.0	23.2018797805	36.3982024108
CPSM132	0.60354955032	0.280923814615	0.0	2.23076923077	2.92307692308	1.53846153846	170.107	11.3456481481	0.329212607866	11.3456481481	-0.280923814615	179.069476528	179.179	68.0	-0.421296296296	0.00875	0.329212607866	2.90805655331	495.091095172	9.5854219587	7.36562431031	7.36562431031	6.10906090528	3.98383990608	3.98383990608	3.12242141433	3.12242141433	2.20410178448	2.20410178448	1.45021791431	1.45021791431	-1.65	1173.00684406	7.97154764051	2.41658253711	0.964714129588	73.752974558	0.0	5.81786277784	0.0	0.0	5.55926689505	5.6897433982	14.3456153528	9.78694191671	0.0	0.0	6.92373719969	0.0
CPSM133	0.517822164495	0.37613048182	0.0	2.07692307692	2.88461538462	1.26923076923	352.286	13.0237865331	0.451857218419	13.0237865331	-0.451857218419	368.083077992	368.414	132.0	-2.80746254829	0.08894904258	0.37613048182	1.81341391015	1170.14824377	18.0516772849	14.0600559071	14.876552488	12.5250237982	8.38746450814	10.1464597299	6.48224275531	9.2375744393	5.12499270935	7.72169767919	3.71831961542	5.55892702139	-2.64	1523004.45447	15.6021428816	5.18431308395	1.89475336745	150.131501378	13.8567124753	6.60688196451	0.0	0.0	5.55926689505	5.30133727177	4.79453718407	9.77851570502	0.0	0.0	25.1228384051	28.5080514801
CPSM134	0.793247744649	0.358400963465	0.0	2.22727272727	2.95454545455	1.45454545455	289.181	13.4677388075	0.461212996513	13.4677388075	-0.461212996513	303.101919528	303.293	114.0	-0.539203094818	0.165439814815	0.358400963465	2.19725381265	769.388319562	15.8530066722	12.16796477	12.16796477	10.5240758055	6.8129901823	6.8129901823	4.95302864009	4.95302864009	3.51740872047	3.51740872047	2.49410944749	2.49410944749	-2.7	119729.996573	14.2462408252	5.24974551659	2.14417056571	125.67305725	9.63677268465	12.1445409158	5.69392799485	0.0	5.90717972935	5.96930528795	9.36163683186	14.1689307527	0.0	0.0	0.0	25.1228384051
CPSM135	0.562472235783	0.331703247398	0.0	2.0	2.69230769231	1.30769230769	172.103	11.440787037	0.338721320707	11.440787037	-0.338721320707	180.064725496	180.167	68.0	-0.370740740741	0.351296296296	0.331703247398	3.21185381304	574.170559382	9.5854219587	7.23548763662	7.23548763662	6.12589765769	3.71758349456	3.71758349456	2.80690399379	2.80690399379	2.02939614552	2.02939614552	1.26892328553	1.26892328553	-1.85	1349.04435146	7.7813400735	2.31723817055	0.850794083964	72.4540434172	4.98397852095	5.51670071762	5.64717722077	0.0	5.55926689505	5.6897433982	13.9287364797	9.77851570502	0.0	0.0	0.0	0.0
CPSM136	0.527694661214	0.310626544949	0.0	2.08	2.84	1.24	318.231	11.0186083792	0.342246174585	11.0186083792	-0.342246174585	337.153874848	337.383	128.0	-0.421665356149	0.0106559353412	0.310626544949	1.86594564586	888.432755043	17.8111903089	14.0613965713	14.0613965713	12.0248771433	7.81617874921	7.81617874921	5.9879389457	5.9879389457	3.67253379904	3.67253379904	2.60974993533	2.60974993533	-3.19	579719.654852	16.6602316304	7.14415206032	4.01753080666	145.031897853	15.2006768558	0.0	5.81786277784	0.0	0.0	5.68738627468	15.0982967897	0.0	0.0	0.0	12.1327341369	43.9242637309
CPSM137	0.528111924796	0.310626544979	0.0	2.08333333333	2.83333333333	1.25	308.212	10.978886157	0.459730902339	10.978886157	-0.459730902339	326.137890436	326.356	124.0	-0.427838195655	0.00617676867451	0.310626544979	1.82489761207	850.905035114	17.1040835278	13.4450809971	13.4450809971	11.5248771433	7.45394621759	7.45394621759	5.70456771897	5.70456771897	3.47185301711	3.47185301711	2.43774263164	2.43774263164	-3.06	380320.209813	15.8212268691	6.59231443234	3.46551673042	138.606579136	19.6178277929	11.5204948377	5.81786277784	0.0	0.0	5.68738627468	10.1143182688	0.0	0.0	0.0	12.1327341369	38.3608122392
CPSM138	0.704885798466	0.409261696506	0.0	1.92592592593	2.7037037037	1.14814814815	359.707	12.0309456613	0.449709358899	12.0309456613	-0.449709358899	382.144805656	382.891	140.0	-0.214700476992	0.214700476992	0.409261696506	1.75532541088	896.935832694	18.8027541405	15.5027373284	16.2586662744	13.1690350956	9.53846969538	9.91643416839	6.97712337622	7.41355915669	5.37494095549	5.61003805828	4.0572293084	4.25192953477	-2.33	2060941.74197	18.0529154046	7.7299537818	3.58652314608	164.359410452	9.63677268465	0.0	0.0	0.0	0.0	6.09324007094	4.98397852095	4.79453718407	0.0	0.0	29.3067785572	67.4964793719
CPSM139	0.454510348045	0.236680216779	0.0	1.42857142857	1.91428571429	0.914285714286	455.795	13.7838357263	0.385068786374	13.7838357263	-0.385068786374	490.23870604	491.075	184.0	-0.805741197535	0.102460827179	0.236680216779	1.49304162209	1052.72001063	24.8906942892	20.6605047869	21.416433733	16.8488263154	12.3868250482	12.7647895212	9.82063240628	10.2570681867	7.39535914483	7.64733546017	5.39947272564	5.52546088331	-2.66	78727042.737	25.4334285712	10.9450667965	5.45273614838	213.69775517	14.9063468565	0.0	0.0	5.90717972935	0.0	0.0	4.79453718407	0.0	0.0	0.0	84.3973447118	61.0511315096
CPSM140	0.733416273444	0.250780072944	0.0	1.80769230769	2.61538461538	1.0	324.254	11.9550493534	0.493519411493	11.9550493534	-0.493519411493	352.215078136	352.478	138.0	-0.0332139872169	0.0332139872169	0.250780072944	1.36499934752	681.551419973	18.0288869697	15.3238236298	15.3238236298	12.8096630881	9.58476431186	9.58476431186	6.80815426553	6.80815426553	4.66468917644	4.66468917644	3.26503756039	3.26503756039	-2.33	1167569.64647	18.4607593442	9.97403927037	5.88322507612	155.716850499	10.0536515578	5.74951183328	0.0	0.0	5.90717972935	0.0	9.69444691492	0.0	0.0	0.0	36.7526569652	62.1808974461
CPSM141	0.574345341451	0.259823070831	0.0	1.76470588235	2.29411764706	1.11764705882	428.326	12.9274613553	0.473477746674	12.9274613553	-0.473477746674	468.32127452	468.646	186.0	-0.31341690695	0.00895648685196	0.259823070831	1.54615998783	936.772905523	24.5622671645	21.3839057177	21.3839057177	16.0354670228	12.7780997261	12.7780997261	11.9856052474	11.9856052474	7.99920908744	7.99920908744	6.41474488974	6.41474488974	-2.4	20254059.0787	24.7159744729	9.33201158387	5.45852519186	203.199165699	20.6872287658	23.5545019701	0.0	11.7043928344	5.90717972935	0.0	4.79453718407	4.98397852095	10.2458700757	0.0	6.42082162293	77.5527750519
CPSM142	0.538237504917	0.166490340542	0.0	2.10344827586	2.93103448276	1.20689655172	385.733	6.40564146999	0.35371945775	6.40564146999	-0.35371945775	407.162521384	407.909	148.0	0.442659636796	0.442659636796	0.166490340542	1.6037220138	1182.30262846	19.9574546789	16.3541549476	17.1100838936	14.0973567883	9.73248477985	10.1104492529	7.47939744275	7.88659756949	5.33948839229	5.65445878646	3.82950246779	4.09853291448	-2.9	7734832.78813	18.1490943809	7.16728580489	3.25972994614	173.293911992	15.5334869389	23.1785842878	11.4650399986	0.0	0.0	0.0	4.40069460626	14.9519355628	0.0	0.0	23.7336740272	37.6100270965
CPSM143	0.658967112088	0.141708380227	0.0	2.03846153846	2.73076923077	1.23076923077	367.154	6.4650980961	0.355949089671	6.4650980961	-0.355949089671	390.137802128	391.346	138.0	0.649335053274	0.649335053274	0.141708380227	1.73386564167	819.698747332	18.2587840661	15.3039318731	16.8157897651	12.5628819457	9.41533427019	10.1712632162	7.28335006156	8.12698596877	5.08541559663	5.62324601513	3.70482122699	4.21533429903	-1.52	1438789.71261	17.8720405789	7.24118592698	3.49454520755	164.691751919	9.7998194617	17.4601300537	0.0	0.0	0.0	0.0	0.0	9.96795704189	0.0	0.0	30.1256169802	56.7240309429
CPSM144	0.524509910762	0.235645174114	0.0	1.89655172414	2.58620689655	1.10344827586	380.253	14.2834238144	0.468203596163	14.2834238144	-0.468203596163	399.161914668	399.405	150.0	-0.621341653952	0.0344815549677	0.235645174114	1.83589744724	1193.20155991	20.7587840661	16.3885305321	16.3885305321	13.7362020087	8.91856024358	8.91856024358	7.61949182638	7.61949182638	4.47993437586	4.47993437586	2.88039711205	2.88039711205	-3.43	4057027.85878	18.9112641231	6.87130226512	3.52706184175	164.720753166	4.7368629538	24.5686437214	17.2959862168	5.87998833644	0.0	0.0	4.68180293515	13.7648086163	9.61407970192	15.2960454249	20.7712115991	29.6804587432
CPSM145	0.690401062855	0.349827914498	0.0	1.84615384615	2.61538461538	1.0	349.696	12.2703277267	0.36892383009	12.2703277267	-0.36892383009	371.151288004	371.872	136.0	-0.0635411094278	0.0635411094278	0.349827914498	1.28297034626	942.25251787	17.9325106525	14.5908303628	15.3467593088	12.7035099382	8.97674819598	9.35471266898	6.59666888586	7.03310466634	4.87832017054	5.11341727332	3.46035267832	3.64488105754	-2.31	1484642.30326	17.1213066176	7.5145213902	3.61356566383	156.757598052	4.89990973085	0.0	5.64717722077	0.0	0.0	5.6897433982	9.30060433711	9.47634011922	0.0	5.0986818083	23.7336740272	36.7526569652
CPSM146	0.642371974553	0.30598677886	0.0	1.7	1.9	1.3	128.086	10.4793518519	0.481026463885	10.4793518519	-0.481026463885	144.115029752	144.214	60.0	-0.635462962963	0.101851851852	0.30598677886	3.60957805268	93.4307136205	7.98312766313	6.7612392799	6.7612392799	4.71874401501	3.94711622088	3.94711622088	2.61251136224	2.61251136224	1.62351454675	1.62351454675	1.08821156743	1.08821156743	-0.53	134.887904602	9.47	5.27017038188	3.48681740482	62.2496016808	5.10652739484	0.0	0.0	0.0	0.0	5.96930528795	4.79453718407	0.0	0.0	0.0	26.6891176452	12.8416432459
CPSM147	0.914817284402	0.40959099565	0.0	2.0	2.70833333333	1.20833333333	304.224	12.1285763542	0.444540910558	12.1285763542	-0.444540910558	326.174275944	326.4	126.0	-0.221238272577	0.221238272577	0.40959099565	1.37299907155	627.981724553	16.6146734073	13.5969304773	13.5969304773	11.8096630881	8.26573294486	8.26573294486	5.94612485961	5.94612485961	4.23167838914	4.23167838914	2.7744224037	2.7744224037	-2.63	454511.857056	16.2356303711	8.28630064893	4.68060225623	141.426262232	14.9535612887	18.7520648171	0.0	0.0	0.0	6.09324007094	0.0	14.762494226	0.0	0.0	30.3318353423	30.3893678522
CPSM148	0.796471019541	0.404009816113	0.0	1.47058823529	1.88235294118	1.0	224.131	10.5407571177	0.448922576161	10.5407571177	-0.448922576161	238.095356928	238.243	92.0	-0.870364701436	0.0343518518519	0.404009816113	2.64396396262	362.317637667	12.6733621074	9.16600887775	9.16600887775	8.09222415288	4.98705243735	4.98705243735	3.36768668297	3.36768668297	2.1245304028	2.1245304028	1.33121794808	1.33121794808	-2.24	5713.81375639	12.8277506775	6.36581648565	4.8737045354	98.4860297446	20.9410608619	13.213763929	0.0	0.0	0.0	12.1864801419	0.0	9.58907436814	0.0	0.0	30.3318353423	5.5634514917
CPSM149	0.594755831411	0.212373944213	0.0	1.93333333333	2.6	1.2	208.205	5.26681657848	0.369771172836	5.26681657848	-0.369771172836	218.06261732	218.285	76.0	0.0314459981523	0.0314459981523	0.212373944213	2.3241538851	471.177427576	10.6733621074	7.92147763498	8.73797421591	7.25402019542	4.36096260293	5.24061541419	2.91801461522	3.75456750769	1.78635815276	2.52086236501	1.16756252152	1.88255604559	-1.88	4126.49821648	9.66650948166	4.09955217871	2.32213778571	91.2885545712	11.4673349543	0.0	5.95955456874	5.13155847984	0.0	0.0	0.0	4.98397852095	4.99240473264	11.3367858779	30.3318353423	0.0
CPSM150	0.720514009547	0.406384628012	0.0	1.875	2.3125	1.3125	212.12	10.9350855064	0.448993765151	10.9350855064	-0.448993765151	232.14230712	232.28	94.0	-0.817341558537	0.145999622071	0.406384628012	4.19787051348	244.97352854	12.6044480067	10.0387705558	10.0387705558	7.43166941311	5.20028893768	5.20028893768	3.99450351326	3.99450351326	2.17229177536	2.17229177536	1.34686474433	1.34686474433	-1.46	2153.8740998	14.54	6.92077227617	6.10433197013	95.4636175971	20.5241819888	13.213763929	0.0	0.0	0.0	12.1864801419	0.0	9.58907436814	0.0	0.0	20.2682960223	6.42082162293
CPSM151	0.821599548692	0.310185351532	0.0	1.73333333333	2.13333333333	1.2	188.141	10.7624250703	0.480788501926	10.7624250703	-0.480788501926	206.130679816	206.285	82.0	-0.771657795834	0.418425925926	0.310185351532	2.75903713327	324.894119002	11.4222852519	9.52667028229	9.52667028229	7.0029077554	5.32030090584	5.32030090584	4.39947812362	4.39947812362	2.49409560972	2.49409560972	1.55637677577	1.55637677577	-1.31	1862.33596792	11.763046019	4.96446029542	3.38763063156	90.9417537725	5.10652739484	0.0	0.0	0.0	0.0	5.96930528795	4.79453718407	0.0	0.0	0.0	38.1129426732	30.3893678522
CPSM152	0.483480244245	0.0453488037876	0.0	1.8	1.8	1.6	64.043	8.14351851852	0.396109843837	8.14351851852	-0.396109843837	74.07316494	74.123	32.0	0.305555555556	0.305555555556	0.0453488037876	2.53953886136	17.6096404744	4.28445705038	3.73167064588	3.73167064588	2.27005561003	1.87917659486	1.87917659486	1.57642103595	1.57642103595	0.36514837167	0.36514837167	0.0	0.0	-0.04	9.6514844544	4.96	2.21252525253	3.96	32.6283111232	5.10652739484	0.0	0.0	0.0	0.0	0.0	0.0	0.0	0.0	0.0	13.8474743994	5.91790604616
CPSM153	0.884960146174	0.242957781259	0.0	1.91666666667	2.625	1.16666666667	324.276	12.8923831921	0.507920487377	12.8923831921	-0.507920487377	352.182063756	352.5	134.0	-3.51725216784	0.00531621035593	0.242957781259	1.64258655536	653.982648622	17.1564897706	14.3944483037	15.2109448846	11.4643636265	8.99845905206	10.4385223809	7.22200143472	9.11255603559	5.40213038857	7.34995935928	3.81070209601	5.57448138678	-1.11	351757.440637	17.7046572117	7.41610252015	3.9243875643	144.87372317	10.0064371257	5.74951183328	0.0	10.0232911534	0.0	0.0	0.0	8.41779698433	4.3052159913	0.0	12.9901042682	75.8553845839
CPSM154	0.406807965655	0.0402205817491	0.0	2.0	2.0	2.0	40.021	7.56944444444	0.396663714781	7.56944444444	-0.396663714781	46.041864812	46.069	20.0	0.25	0.25	0.0402205817491	1.63299316186	2.75488750216	2.70710678119	2.15432037669	2.15432037669	1.41421356237	1.0233345472	1.0233345472	0.316227766017	0.316227766017	0.0	0.0	0.0	0.0	-0.04	2.75488750216	2.96	1.96	1.96	19.8984268944	5.10652739484	0.0	0.0	0.0	0.0	0.0	0.0	0.0	0.0	0.0	0.0	6.92373719969
CPSM155	0.463783983024	0.0427892799205	0.0	2.0	2.0	1.75	52.032	7.875	0.396387350632	7.875	-0.396387350632	60.057514876	60.096	26.0	0.319444444444	0.319444444444	0.0427892799205	1.97474487139	5.24511249784	3.41421356237	2.86142715787	2.86142715787	1.91421356237	1.5233345472	1.5233345472	0.72360679775	0.72360679775	0.22360679775	0.22360679775	0.0	0.0	-0.04	6.85475297227	3.96	2.96	1.96	26.2633690088	5.10652739484	0.0	0.0	0.0	0.0	0.0	0.0	0.0	0.0	0.0	6.92373719969	6.42082162293
CPSM156	0.822789816471	0.168648071494	0.0	1.95	2.6	1.2	268.26	5.58647177081	0.359836871862	5.58647177081	-0.359836871862	292.172167768	292.452	110.0	0.592574588477	0.592574588477	0.168648071494	1.46041319519	417.091729896	13.7862462826	11.9760375889	12.7925341698	9.82649984049	7.86836099734	8.27660928781	6.03981453137	6.42651286244	4.65259071027	5.02864073021	3.38615830012	3.73539915262	-1.1	79492.7177521	13.8635768412	6.56777148289	3.31506506002	125.896330688	15.2006768558	0.0	5.11243688472	0.0	0.0	0.0	0.0	4.98397852095	0.0	0.0	19.2624648688	37.9011599348
CPSM157	0.524841323531	0.224859663583	0.0	1.33333333333	2.06666666667	0.633333333333	374.302	4.62728373719	0.351561317352	4.62728373719	-0.351561317352	395.185843672	395.47	148.0	0.777902131631	0.777902131631	0.224859663583	1.44217152312	1096.21199534	20.1751513396	16.4644757927	16.4644757927	14.8821427332	9.98806488379	9.98806488379	7.08962021828	7.08962021828	5.25821574813	5.25821574813	3.68680911079	3.68680911079	-3.87	16842534.3173	18.177163916	8.24373863488	3.69226471045	174.642983855	9.7998194617	5.69392799485	5.81786277784	5.94833928099	0.0	0.0	4.98397852095	9.96795704189	0.0	10.1973636166	30.3318353423	29.8289197655
CPSM158	0.700091545916	0.199992922788	0.0	1.57894736842	2.31578947368	0.894736842105	244.161	12.3209878118	0.507966244668	12.3209878118	-0.507966244668	254.0579088	254.241	94.0	-0.174129818594	0.0491050232969	0.199992922788	2.25767356941	800.483676827	13.405412915	9.82972592544	9.82972592544	9.14786704554	5.68924035771	5.68924035771	4.20583792631	4.20583792631	2.93650012453	2.93650012453	1.95725030462	1.95725030462	-2.75	27964.8777452	11.3466410208	4.17029290464	1.92951894059	107.724968286	14.6302057267	23.3452068038	5.4287903919	0.0	0.0	0.0	4.79453718407	0.0	0.0	0.0	12.1327341369	29.8289197655
CPSM159	0.731591645755	0.128304210069	0.0	2.16666666667	2.94444444444	1.33333333333	228.166	9.78675855064	0.490135140624	9.78675855064	-0.490135140624	248.15247788	248.326	98.0	-0.498520408163	0.295648148148	0.128304210069	1.91430954215	493.254577902	12.9578191578	10.8111273327	10.8111273327	8.66470379795	6.26912435245	6.26912435245	4.72283193207	4.72283193207	2.74790280145	2.74790280145	1.79907863086	1.79907863086	-1.52	16668.7221333	12.9245747739	5.88724209084	3.24390686151	106.969521924	20.1441574736	18.4603601855	0.0	0.0	0.0	0.0	0.0	0.0	0.0	0.0	19.9138414678	18.1991012054
CPSM160	0.428404794032	0.0483476118087	0.0	1.5	1.5	1.5	52.032	8.05555555556	0.393706901641	8.05555555556	-0.393706901641	60.057514876	60.096	26.0	-0.166666666667	0.166666666667	0.0483476118087	2.32379000772	8.0	3.57735026919	3.02456386469	3.02456386469	1.73205080757	1.41289942813	1.41289942813	1.09374804868	1.09374804868	0.0	0.0	0.0	0.0	-0.04	3.24511249784	3.96	1.29783783784	1128.96	26.2633690088	5.10652739484	0.0	0.0	0.0	0.0	0.0	0.0	0.0	0.0	0.0	0.0	13.8474743994
CPSM161	0.594377244924	0.15216321379	0.0	2.5	3.0	1.7	144.154	10.4567668178	0.295180057749	10.4567668178	-0.295180057749	152.029585876	152.218	52.0	0.0911111111111	0.0911111111111	0.15216321379	2.63733777901	233.770086852	7.3973412255	5.70324792688	6.5197445078	4.78769370023	3.00997595464	3.8896287659	1.9594033205	2.93867562866	1.02549084519	1.86303950289	0.585584319082	1.20359764175	-0.89	259.513034146	7.21976948408	3.32148226434	2.1504230342	64.0034539154	0.0	0.0	5.78324494636	0.0	0.0	0.0	4.79453718407	0.0	0.0	11.3367858779	6.06636706846	30.5222072523
CPSM162	0.577712677898	0.241599171829	0.0	1.75	2.125	1.25	224.2	12.024957483	0.301899099893	12.024957483	-0.301899099893	242.108898816	242.344	90.0	-0.96	0.0190740740741	0.241599171829	3.04603369084	307.946252195	12.3449349827	9.92341548414	10.7399120651	7.48443488583	5.65441308291	6.06266137337	4.25200120159	4.66024949206	3.38511554261	3.58923968784	2.36022266059	2.54561806654	-0.97	2793.40200226	13.0965335995	4.90814639757	1.95844833558	101.164389833	10.633577208	5.4149904694	5.11243688472	11.8143594587	0.0	0.0	9.58907436814	0.0	0.0	0.0	27.192033222	30.9774227351
CPSM163	0.805578865759	0.151558819082	0.0	2.125	2.8125	1.375	200.16	4.49106481481	0.379883151987	4.49106481481	-0.379883151987	220.16879664	220.32	88.0	0.435986630763	0.435986630763	0.151558819082	2.17149700217	331.545574642	11.3804688886	10.0322553925	10.0322553925	7.77085694783	5.9436922727	5.9436922727	4.41065559706	4.41065559706	2.6473884434	2.6473884434	1.94926886849	1.94926886849	-1.29	5649.64901749	11.2030226038	5.16378745505	2.63666641553	97.0593727851	15.5334869389	0.0	5.81786277784	0.0	0.0	0.0	0.0	4.98397852095	0.0	0.0	0.0	25.9802085363
CPSM164	0.600029401464	0.27682303975	0.0	1.38461538462	1.69230769231	1.0	172.099	11.4063888889	0.327631866616	11.4063888889	-0.27682303975	184.084792244	184.195	72.0	-1.06159722222	0.397268518519	0.327631866616	3.00736397502	246.562704469	10.0604779323	7.63895843376	7.63895843376	6.06371458217	4.23369277926	4.23369277926	3.02658599807	3.02658599807	2.53052152422	2.53052152422	1.47209832941	1.47209832941	-1.39	688.508533686	9.69613264427	3.15968251803	1.29866895698	75.8723053424	0.0	5.4149904694	0.0	11.8143594587	0.0	6.03111451234	20.2226515762	4.79453718407	0.0	0.0	13.8474743994	12.8416432459
CPSM165	0.33497114829	0.313757029848	0.0	1.96153846154	2.69230769231	1.15384615385	348.302	11.499864254	0.365082861662	11.499864254	-0.365082861662	368.13069688	368.462	134.0	-0.321291283489	0.128313983128	0.313757029848	1.54906084003	837.260163003	18.1920236765	14.221101879	15.03759846	12.737183443	8.33883369479	9.49353423317	5.75744289588	6.8626146114	3.87594675175	4.86863628835	2.658826153	3.42946222744	-2.8	1224858.47054	18.0049886621	9.05208303092	4.85750993913	155.760116323	10.300767125	0.0	5.81786277784	0.0	0.0	5.68738627468	15.0982967897	0.0	11.7618849494	0.0	36.3982024108	17.6961856286
CPSM166	0.748363450122	0.323422196174	0.0	1.27777777778	1.72222222222	0.833333333333	224.178	11.7529705215	0.350883837448	11.7529705215	-0.350883837448	236.094963004	236.274	88.0	-0.473518518519	0.473518518519	0.323422196174	2.30525078958	596.94679065	12.535169427	9.70631484705	9.70631484705	8.77085694783	5.72900381398	5.72900381398	4.12461264815	4.12461264815	3.01815156134	3.01815156134	2.21096254276	2.21096254276	-2.55	20630.4348907	10.5943255802	4.03586696825	1.56915527782	105.14913595	5.73366747716	0.0	0.0	0.0	0.0	6.03111451234	4.89990973085	4.79453718407	0.0	0.0	48.5502426244	23.2596371203
CPSM167	0.389962106704	0.0967063903765	0.0	1.33333333333	1.33333333333	1.33333333333	82.917	4.76388888889	0.109132329901	4.76388888889	-0.109132329901	83.953355424	84.933	20.0	0.194444444444	0.194444444444	0.0967063903765	1.63299316186	2.75488750216	2.70710678119	1.46303572721	2.97489361924	1.41421356237	0.534522483825	1.60356745147	0.101015254455	0.909137290097	0.0	0.0	0.0	0.0	0.58	2.75488750216	3.58	2.58	2.58	29.3457834816	0.0	0.0	0.0	0.0	0.0	0.0	0.0	0.0	0.0	23.2018797805	0.0	0.0
CPSM168	0.54227700057	0.0587896017292	0.0	0.8	1.0	0.6	124.102	4.31018518519	0.25469432781	4.31018518519	-0.25469432781	136.100048384	136.198	54.0	1.03064814815	1.03064814815	0.0587896017292	3.28246290745	203.429658377	7.72361463913	6.894427191	6.894427191	4.60906090528	3.394427191	3.394427191	2.56524758425	2.56524758425	1.71803398875	1.71803398875	0.826722092687	0.826722092687	-0.92	156.495801385	7.19013215859	2.3673495497	1.15090037923	61.330467539	0.0	0.0	0.0	0.0	0.0	0.0	9.96795704189	0.0	0.0	0.0	0.0	27.6949487988
CPSM169	0.665623564188	0.271112714604	0.0	1.78571428571	2.28571428571	1.14285714286	176.134	11.6034297052	0.28536317881	11.6034297052	-0.28536317881	188.094963004	188.23	72.0	0.0103703703704	0.0103703703704	0.271112714604	2.68800578665	493.751237709	10.1293920331	8.2667770966	8.2667770966	6.69837730276	4.51019200569	4.51019200569	3.29491596807	3.29491596807	2.35232007057	2.35232007057	1.50847121413	1.50847121413	-1.77	2116.42389397	8.81183347245	3.17813583495	1.26672532884	82.197108598	0.0	0.0	0.0	0.0	5.55926689505	0.0	9.47634011922	4.68180293515	0.0	0.0	18.1991012054	19.0564713366
CPSM170	0.816995170313	0.339009447185	0.0	1.54545454545	2.13636363636	0.909090909091	300.25	12.0086790333	0.457146391125	12.0086790333	-0.457146391125	314.061279928	314.362	112.0	-3.23380872832	0.195716883976	0.339009447185	2.09116638601	847.291768059	15.7422762082	11.9445006562	12.7609972371	10.4653450608	6.72823339225	8.61964493031	5.0922543295	7.10798990425	3.5468960821	4.67536630933	2.43314000564	3.06361051832	-2.4	126558.914055	14.5336419753	5.42129549475	2.67245035156	128.518239423	4.7368629538	6.60688196451	9.83725313642	0.0	0.0	5.96930528795	0.0	13.2123341684	0.0	0.0	42.4645694792	23.2596371203
CPSM171	0.514012718188	0.242898040183	0.0	1.78787878788	2.57575757576	1.0	457.813	13.3727670808	0.490339653851	13.3727670808	-0.490339653851	487.1696405	488.053	176.0	-3.49119323739	0.0670180790088	0.242898040183	1.14818125521	1187.0873351	22.8382880464	18.6201988176	20.1926243446	15.9863330143	11.7250281015	13.5430559033	9.0399816583	11.3669720396	6.88573646224	9.08554174829	5.02481503477	6.90116156561	-2.06	56204018.344	22.7184187399	9.66342250728	5.06353148187	200.079277919	14.6207512056	11.853478221	0.0	10.0232911534	0.0	0.0	0.0	8.41779698433	4.3052159913	0.0	17.6673069587	86.4996582142
CPSM172	0.659827134552	0.358946387429	0.0	2.11538461538	2.84615384615	1.34615384615	398.131	13.1614754189	0.455191632179	13.1614754189	-0.455191632179	417.0688036	418.291	136.0	-0.606715705572	0.0196169138952	0.358946387429	1.92685295203	913.238546664	18.6374637226	14.9524218204	16.5384183595	12.2766755647	8.68167080461	9.47466907416	7.64084562479	8.49518252396	4.69100902857	5.35184091987	3.71483324224	4.24016012212	-2.15	911576.082102	17.273176555	5.94138143016	2.65176632056	159.829006756	9.63677268465	11.9283708857	5.69392799485	0.0	5.90717972935	5.96930528795	9.36163683186	9.77851570502	0.0	0.0	6.06636706846	61.6755328798
CPSM173	0.775156148797	0.138851923973	0.0	2.0	2.79166666667	1.16666666667	328.669	14.3286174099	0.388419355242	14.3286174099	-0.388419355242	341.073117936	341.773	120.0	-0.338645098471	0.197323554422	0.138851923973	2.01248141768	964.647768756	16.6814337969	12.5777990439	13.3337279899	11.685871848	7.44781894022	7.82578341323	5.46544005351	5.90187583398	4.03211210959	4.26720921237	2.96874469028	3.14084771423	-2.5	495058.1323	15.0526863807	5.85109776694	2.33168835706	142.431724478	5.10652739484	18.2485073036	0.0	0.0	0.0	0.0	9.55950438043	9.37439356862	0.0	0.0	23.7336740272	30.3318353423
CPSM174	0.671999391845	0.308430804981	0.0	2.06896551724	2.75862068966	1.31034482759	368.259	12.5441060811	0.462187766693	12.5441060811	-0.462187766693	404.256274252	404.547	162.0	-0.597086268091	0.0853637117152	0.308430804981	1.74016957991	666.182169982	21.1290275541	18.1737004056	18.1737004056	13.7780960009	11.2594978329	11.2594978329	9.35502688	9.35502688	6.93497294397	6.93497294397	5.06989596273	5.06989596273	-1.62	2389463.97906	22.0739189355	9.46097994704	5.30229378729	174.080588545	14.5802533024	12.2079327755	0.0	0.0	0.0	11.9386105759	9.58907436814	0.0	0.0	0.0	45.9230091193	49.0101091603
CPSM175	0.590996931976	0.276630784723	0.0	2.05263157895	2.57894736842	1.42105263158	244.165	12.459119898	0.330018759242	12.459119898	-0.276630784723	266.163042564	266.341	106.0	-1.19486111111	0.131018518519	0.330018759242	3.14330085104	405.495257366	14.6293920331	11.8621929112	11.8621929112	8.91195524076	6.65823007365	6.65823007365	5.13087431415	5.13087431415	3.91481558502	3.91481558502	2.58126574037	2.58126574037	-1.65	12293.4870125	15.4076368876	5.99485370494	2.54807806194	113.582326483	0.0	5.4149904694	0.0	11.8143594587	0.0	6.03111451234	19.805772703	4.79453718407	0.0	6.5789356836	32.7651377521	18.759549292
CPSM176	0.622576785442	0.141274962741	0.0	1.97058823529	2.70588235294	1.17647058824	424.334	10.9400148735	0.38251238151	10.9400148735	-0.38251238151	458.268176328	458.606	178.0	-1.04141489887	0.0162249609057	0.141274962741	1.35401248848	1249.75020282	24.0348049481	20.5831093778	20.5831093778	16.2617013564	12.2502228354	12.2502228354	10.6159170418	10.6159170418	7.50393750767	7.50393750767	5.91011470973	5.91011470973	-2.72	60331195.4668	23.0420615896	8.81086075151	4.2441047323	201.331603488	19.3103997273	11.425455309	0.0	0.0	0.0	0.0	0.0	4.98397852095	5.26189155474	0.0	12.1327341369	86.9074052629
CPSM177	0.437583080355	0.155951501291	0.0	1.78125	2.59375	1.0	398.32	6.05340157481	0.492240714255	6.05340157481	-0.492240714255	427.237210548	427.552	164.0	0.709151874397	0.709151874397	0.155951501291	1.39270979286	1205.85470057	21.9156383156	18.7132460515	18.7132460515	15.6866731858	11.2878329402	11.2878329402	8.45777932117	8.45777932117	6.18584051994	6.18584051994	4.4002292895	4.4002292895	-3.38	41686534.7691	20.5186632764	9.00523888846	4.18439230332	188.439994734	10.0536515578	17.8730945154	5.81786277784	0.0	0.0	0.0	9.30060433711	9.96795704189	0.0	0.0	30.3318353423	63.0382675774
CPSM178	0.436419346584	0.256360351166	0.0	1.90625	2.59375	1.15625	423.754	12.6526028982	0.492968840381	12.6526028982	-0.492968840381	454.213553912	455.002	170.0	-0.186701827463	0.186701827463	0.256360351166	1.69850794462	1044.59551298	23.0872111909	19.1134677924	19.8693967384	15.3505756459	10.9203675414	11.2983320144	8.21688185355	8.65331763402	4.93285366567	5.16795076846	3.19328503066	3.38798525703	-2.83	13773327.878	23.8251979999	11.1584025902	6.58208919308	194.480304056	15.3704401618	5.74951183328	5.81786277784	0.0	5.90717972935	0.0	9.47634011922	0.0	5.0986818083	0.0	44.5048856262	55.2816864858
CPSM179	0.538721864689	0.232494762139	0.0	2.2	2.4	1.6	130.082	11.0055555556	0.295941068879	11.0055555556	-0.295941068879	141.078978592	141.17	56.0	-0.433449074074	0.125	0.232494762139	2.80000150925	188.045128251	7.77602088194	6.2307101433	6.2307101433	4.58233410674	3.42601524343	3.42601524343	2.96829073811	2.96829073811	2.13217901561	2.13217901561	1.04191236881	1.04191236881	-0.86	173.495556116	7.24940919037	2.07549651995	0.916248589078	59.7959789444	0.0	0.0	0.0	11.8143594587	0.0	0.0	14.9058629721	0.0	0.0	0.0	13.8474743994	6.42082162293
CPSM180	0.723358799986	0.261799079373	0.0	1.57894736842	2.10526315789	1.0	248.153	12.1736583522	0.294635631627	12.1736583522	-0.294635631627	258.0640568	258.233	96.0	-0.898055555556	0.12878165155	0.261799079373	1.96097779939	587.824161296	13.5685496218	9.88117166568	9.88117166568	9.09222415288	5.89973615102	5.89973615102	4.49279121528	4.49279121528	3.34725991613	3.34725991613	2.41942510524	2.41942510524	-2.5	29031.0226469	11.5825420015	4.01215758695	1.64022354478	107.930119867	0.0	6.04184082915	0.0	11.8143594587	11.8143594587	0.0	29.3948470711	0.0	0.0	0.0	12.1327341369	18.5535557598
CPSM181	0.454844019033	0.212009334481	0.0	2.4	2.8	1.7	148.15	5.12813114135	0.369771174053	5.12813114135	-0.369771174053	156.046967256	156.214	54.0	0.0503240740741	0.0503240740741	0.212009334481	2.8620655442	247.905558875	7.56047793232	5.53472628903	6.35122286996	4.68154055035	2.70027900041	3.57993181167	1.80813017761	2.64468307007	0.831630237408	1.68398557985	0.503342476449	1.18682234859	-1.1	198.236323432	7.01235955056	2.65602005508	1.69613021679	62.5964024795	11.4673349543	0.0	5.95955456874	5.13155847984	0.0	0.0	0.0	4.98397852095	4.99240473264	11.3367858779	0.0	6.92373719969
CPSM182	0.583433094178	0.230803737464	0.0	2.0	2.9	1.2	132.074	8.96083333333	0.507818219924	8.96083333333	-0.507818219924	138.031694052	138.122	52.0	0.19837962963	0.19837962963	0.230803737464	2.52262486261	257.028173922	6.97469149469	5.20286776518	5.20286776518	4.86017334531	2.94723922912	2.94723922912	2.03756426206	2.03756426206	1.3561525914	1.3561525914	0.885225214065	0.885225214065	-1.38	357.082999961	5.40837833516	1.80018332719	0.673470864937	57.8118382916	14.5802533024	5.74951183328	11.4990236666	6.7929423061	0.0	0.0	0.0	0.0	0.0	0.0	0.0	12.1327341369
CPSM183	0.712638601803	0.258314376457	0.0	1.85185185185	2.62962962963	1.07407407407	357.715	12.2227950942	0.309996578235	12.2227950942	-0.309996578235	381.160790068	381.907	140.0	-0.110022763013	0.110022763013	0.258314376457	1.31279856091	962.203875496	18.6396174337	15.3265398455	16.0824687915	13.2035099382	9.65242891978	10.0303933928	7.27877598123	7.68597610797	5.48247126254	5.78746596394	3.97710801652	4.19390505769	-2.17	2137435.2606	18.2053231241	8.23760729313	4.2273586603	163.747785578	9.8838882518	5.824404498	0.0	0.0	5.55926689505	0.0	4.79453718407	4.98397852095	0.0	0.0	47.999142301	62.5108257613
CPSM184	0.785988033773	0.119112142425	0.0	2.0	2.77777777778	1.16666666667	226.17	8.72853966566	0.493498886976	8.72853966566	-0.493498886976	249.172878976	249.354	100.0	0.187964773873	0.187964773873	0.119112142425	1.85282806075	348.101767496	12.6315457442	10.9760375889	10.9760375889	8.88134139536	6.93263093953	6.93263093953	4.90983481896	4.90983481896	3.32449146701	3.32449146701	2.36390947498	2.36390947498	-1.06	17280.2759699	13.3735024838	7.39122231926	4.31455690702	109.377663647	9.84339034864	5.74951183328	0.0	0.0	0.0	0.0	4.89990973085	0.0	0.0	0.0	18.5535557598	43.6273416863
CPSM185	0.538462826237	0.327863466099	0.0	1.78571428571	2.42857142857	1.14285714286	184.114	11.672037037	0.331703432636	11.672037037	-0.327863466099	194.08037556	194.194	74.0	-0.36	0.316574074074	0.331703432636	3.22128108108	616.528591994	10.4556654467	8.18270123212	8.18270123212	6.53658126021	4.10792764296	4.10792764296	3.23344896558	3.23344896558	2.31651289549	2.31651289549	1.47117988532	1.47117988532	-1.85	1876.09017119	8.73523326924	2.56794790112	0.875774162714	79.0289570181	4.56709964779	0.0	11.1638779384	0.0	5.55926689505	5.6897433982	13.9287364797	9.77851570502	0.0	0.0	0.0	0.0
CPSM186	0.913341572226	0.40959099565	0.0	1.875	2.58333333333	1.125	302.228	12.1355207986	0.444540910558	12.1355207986	-0.444540910558	325.179026976	325.412	126.0	-0.212973809767	0.212973809767	0.40959099565	1.37299907155	625.574864322	16.6146734073	13.7270671509	13.7270671509	11.8096630881	8.41600183204	8.41600183204	6.06648378673	6.06648378673	4.31461285153	4.31461285153	2.84648964637	2.84648964637	-2.56	454511.857056	16.3031434262	8.3365069476	4.71570266272	142.206614252	14.9535612887	12.4247447423	0.0	0.0	0.0	6.09324007094	0.0	9.77851570502	0.0	0.0	36.3982024108	36.4557349206
CPSM187	0.71301460301	0.269923965034	0.0	2.03571428571	2.78571428571	1.21428571429	354.264	12.9533765941	0.496743143479	12.9533765941	-0.496743143479	379.20082504	379.464	146.0	0.030318851306	0.030318851306	0.269923965034	1.45649891486	975.841324536	19.5098609217	16.2351231577	16.2351231577	13.6902031457	9.59181304194	9.59181304194	6.82034191162	6.82034191162	5.07864522193	5.07864522193	3.62199871722	3.62199871722	-3.22	4157685.30228	18.1576867613	7.79811673607	3.4730613159	163.857272874	24.8374495405	11.4434398281	5.81786277784	0.0	5.90717972935	0.0	4.79453718407	4.98397852095	0.0	0.0	0.0	43.3219396105
CPSM188	0.36161152784	0.340373975244	0.0	1.48837209302	2.0	0.906976744186	581.342	14.0052119751	0.415936341806	14.0052119751	-0.340373975244	616.2648239	616.622	236.0	-5.01260064134	0.000149349074836	0.415936341806	1.62014274198	1306.515192	31.8526421933	24.397002165	24.397002165	19.9672713819	14.0544235231	14.0544235231	11.3390051394	11.3390051394	8.66239137555	8.66239137555	6.02920873474	6.02920873474	-3.35	1391908041.8	32.5614785551	12.3332959178	7.24508577238	245.566919779	14.6997291926	5.81722084105	0.0	5.90717972935	0.0	18.3837115472	9.69444691492	9.18495223175	26.342490286	0.0	6.06636706846	73.7113074626
CPSM189	0.639062275021	0.311286909754	0.0	2.0	2.66666666667	1.26666666667	380.27	12.8658653404	0.462187766693	12.8658653404	-0.462187766693	418.271924316	418.574	168.0	-0.601027192486	0.0949486124715	0.311286909754	1.76127711126	706.327544122	22.0516772849	19.0963501364	19.0963501364	14.1013926331	11.5887775292	11.5887775292	10.2515897712	10.2515897712	7.34758509881	7.34758509881	5.07922188109	5.07922188109	-1.62	3230269.85394	23.0517414397	9.25239239828	5.16103659982	180.44553066	14.5802533024	12.2079327755	0.0	0.0	0.0	11.9386105759	9.58907436814	0.0	0.0	0.0	38.9992719196	62.8575835596
CPSM190	0.776132215018	0.118674642698	0.0	2.15	3.0	1.25	246.204	5.50505787037	0.496757233249	5.50505787037	-0.496757233249	271.19361442	271.404	108.0	0.455902777778	0.455902777778	0.118674642698	1.87806471327	526.149549297	13.7422762082	12.6919607002	12.6919607002	9.74314871493	8.12121177931	8.12121177931	7.03357118109	7.03357118109	6.3215226484	6.3215226484	5.30282160113	5.30282160113	-1.02	65310.9118302	12.7004820993	4.48971020934	1.60479175922	121.666593931	9.63677268465	5.74951183328	0.0	0.0	0.0	0.0	0.0	0.0	0.0	0.0	18.9080103143	68.4532580468
CPSM191	0.689370982776	0.158874423742	0.0	1.86363636364	2.68181818182	1.04545454545	295.668	6.22801589051	0.280961979023	6.22801589051	-0.280961979023	308.082874096	308.772	108.0	0.497387566138	0.497387566138	0.158874423742	2.01338156919	880.929525395	15.1040835278	11.9927277897	12.7486567357	10.737183443	7.04912165385	7.42708612686	5.19118252887	5.62761830934	3.77231569018	4.00741279297	2.79265638102	2.96475940497	-2.46	194436.748002	13.2201443003	5.07040664872	2.03657803495	132.660056872	0.0	12.3691609039	5.824404498	0.0	0.0	0.0	9.55950438043	0.0	0.0	10.1973636166	41.9327752325	25.1228384051
CPSM192	0.744208427206	0.320983599593	0.0	2.06666666667	2.53333333333	1.4	192.133	11.7982945956	0.336715011507	11.7982945956	-0.336715011507	212.15247788	212.293	86.0	-0.390694444444	0.116296296296	0.320983599593	2.663375507	263.313536246	11.4746914947	9.72227397486	9.72227397486	6.99883632618	5.59251746287	5.59251746287	4.70320714225	4.70320714225	3.17308521548	3.17308521548	1.83886364408	1.83886364408	-1.06	1805.13923786	12.0117360115	4.6397290769	2.70221952821	90.8056095856	5.31678860401	0.0	0.0	5.90717972935	0.0	6.03111451234	10.1113257881	4.79453718407	0.0	0.0	20.7712115991	25.1803709149
CPSM193	0.359784937884	0.0775578911931	0.0	1.0	1.0	1.0	12.011	0.0	0.0775578911931	0.0	-0.0775578911931	16.031300128	16.043	8.0	0.0	0.0	-0.0775578911931	0.0	0.0	0.0	0.0	0.0	0.0	0.0	0.0	0.0	0.0	0.0	0.0	0.0	0.0	0.0	0.0	0.0	0.0	0.0	8.73925102783	0.0	0.0	0.0	0.0	0.0	0.0	0.0	0.0	0.0	0.0	7.42665277646	0.0
CPSM194	0.603845684719	0.337667199808	0.0	1.82352941176	2.35294117647	1.23529411765	216.155	11.6325661376	0.4607322662	11.6325661376	-0.4607322662	236.15247788	236.315	94.0	-0.294299886621	0.294299886621	0.337667199808	2.3694575786	344.942024395	12.6733621074	10.4788886471	10.4788886471	8.1682337578	5.91986262512	5.91986262512	3.78481038206	3.78481038206	2.68148433422	2.68148433422	1.50981093393	1.50981093393	-1.55	6430.77683589	13.5147249191	6.90992294526	4.44399804564	102.360789617	15.3704401618	6.60688196451	0.0	0.0	0.0	5.96930528795	0.0	4.79453718407	0.0	0.0	13.8474743994	37.3549810857
CPSM195	0.631325549078	0.269757341273	0.0	1.95652173913	2.65217391304	1.21739130435	301.192	14.1409862371	0.31319300675	14.1409862371	-0.31319300675	313.086269464	313.288	116.0	-0.535750661376	0.143020124717	0.269757341273	2.27399725665	848.21414687	16.5601134534	12.1929087964	12.1929087964	10.986071003	6.83506083742	6.83506083742	5.05599816719	5.05599816719	3.6829403766	3.6829403766	2.47552484161	2.47552484161	-3.09	179383.082531	14.8309702111	5.60050173299	2.56545356633	130.577624011	4.89990973085	12.361977247	0.0	5.90717972935	5.68738627468	0.0	19.9012601855	4.39041504767	0.0	0.0	12.1327341369	18.1991012054
CPSM196	0.513430343631	0.325125289372	0.0	2.15384615385	2.84615384615	1.46153846154	172.103	11.5710185185	0.350562649116	11.5710185185	-0.350562649116	182.08037556	182.183	70.0	-0.415555555556	0.21412037037	0.325125289372	2.27903171991	300.867667618	9.5854219587	7.390188175	7.390188175	6.10906090528	3.94336823848	3.94336823848	3.16642964448	3.16642964448	2.30683954397	2.30683954397	1.50032881397	1.50032881397	-1.59	1175.78416764	8.02866875833	2.44668976698	0.979996782944	75.2051376171	10.2166983349	0.0	12.2076164413	0.0	5.90717972935	6.03111451234	9.69444691492	9.78694191671	0.0	0.0	0.0	0.0
CPSM197	0.594687350025	0.259822870454	0.0	1.85294117647	2.41176470588	1.14705882353	428.326	12.805785422	0.476641643294	12.805785422	-0.476641643294	468.32127452	468.646	186.0	-0.297516690127	0.0248567036752	0.259822870454	1.42652579118	889.287294544	24.1311812653	21.0297899259	21.0297899259	16.4257839131	13.0775690697	13.0775690697	10.8288271264	10.8288271264	8.40334597488	8.40334597488	5.79685440457	5.79685440457	-2.4	37457833.6519	24.7159744729	10.8978668054	5.62621207615	203.409137186	20.2703498927	17.4505355823	0.0	11.7043928344	5.90717972935	0.0	4.79453718407	4.98397852095	10.2458700757	0.0	6.42082162293	95.5543627563
CPSM198	0.466222933376	0.217984808102	0.0	1.5	1.5	1.33333333333	149.379	11.1041666667	0.246398173068	11.1041666667	-0.246398173068	149.920611324	151.395	38.0	-1.70833333333	0.93287037037	0.217984808102	3.16848987267	38.5480814066	5.20710678119	2.71896467322	4.98675151128	2.56066017178	1.18776134202	2.32165476105	0.748808198111	3.26487763813	0.151522881683	0.454568645048	0.0	0.0	0.8	12.1647970364	6.8	2.19644970414	4.8	50.1795272258	0.0	6.67459097227	0.0	3.79253593553	0.0	0.0	0.0	4.39041504767	0.0	0.0	34.8028196707	0.0
CPSM199	0.276620405505	0.303180213755	0.0	1.57575757576	2.15151515152	0.939393939394	424.279	12.1259657877	0.507054372139	12.1259657877	-0.507054372139	458.230453428	458.551	180.0	-0.841884185014	0.0506274172218	0.303180213755	1.75745667414	920.851573146	24.2169677029	19.6339747771	19.6339747771	15.7949327533	11.3906432507	11.3906432507	8.20041316088	8.20041316088	4.88605064965	4.88605064965	3.26459653993	3.26459653993	-3.22	13434625.3081	26.0356869878	13.3555208452	9.04106609388	194.84983432	24.4236436511	22.9980473331	5.78324494636	0.0	0.0	5.96930528795	9.58907436814	0.0	0.0	0.0	19.9138414678	55.8666608117
CPSM200	0.848239959161	0.410352267802	0.0	2.2	2.9	1.45	254.184	11.3533702601	0.411838518187	11.3533702601	-0.410352267802	275.163376912	275.352	108.0	-0.429125383178	0.098109292328	0.411838518187	2.00373275367	560.049649553	14.4911993526	12.4345384111	12.4345384111	9.46938090558	6.94329436686	6.94329436686	5.95112357283	5.95112357283	4.71605017254	4.71605017254	3.77670357916	3.77670357916	-1.75	43602.7369517	13.2431412894	4.37961961421	1.69273676549	119.048816696	14.9535612887	5.74951183328	0.0	0.0	0.0	6.09324007094	4.89990973085	4.79453718407	0.0	0.0	6.92373719969	37.2310463027
CPSM201	0.591170339802	0.166200801702	0.0	2.0	2.55	1.35	275.63	12.2480908289	0.495918644303	12.2480908289	-0.495918644303	298.144805656	298.814	112.0	0.0378760393046	0.0378760393046	0.166200801702	2.69936985511	459.431889832	15.1209558646	12.4092593629	13.165188309	9.5276057653	6.91530474142	7.29326921443	4.6276170653	5.03481719204	3.39181945183	3.71914628718	2.09362727945	2.25729069713	-1.26	23853.65053	16.793361793	8.12204015373	4.38891513561	125.393940073	15.3704401618	5.74951183328	5.78324494636	0.0	0.0	0.0	4.79453718407	0.0	0.0	0.0	25.4484142896	32.1214579091
CPSM202	0.619208184507	0.0563597477283	0.0	1.92	2.76	1.08	344.379	2.5628274072	0.339549988722	2.5628274072	-0.339549988722	370.153740832	370.587	132.0	0.724698732888	0.724698732888	0.0563597477283	1.63033808574	746.425950283	17.2254038713	15.0723666126	16.7053597744	12.2583514931	9.18758306077	11.2288245131	6.97396807928	8.93739784702	5.44031239361	7.29591918692	3.96396332168	5.47367561124	-1.1	825571.478104	17.3206547726	7.64619363552	3.57451159766	159.527201439	9.7998194617	0.0	0.0	0.0	0.0	0.0	0.0	0.0	0.0	11.7618849494	30.3154407092	69.4424977832
CPSM203	0.771483047095	0.119200986796	0.0	2.125	2.75	1.375	202.148	9.64117913832	0.490839041497	9.64117913832	-0.490839041497	223.157228912	223.316	90.0	-0.469525699169	0.322592592593	0.119200986796	2.28359515393	312.555833124	11.9662553263	10.2337770635	10.2337770635	7.57538740047	5.68579101911	5.68579101911	4.34428342235	4.34428342235	2.19364883726	2.19364883726	1.32821293026	1.32821293026	-1.06	3304.23045234	13.0069344043	6.50685871797	5.14260278387	97.4436390856	15.1601789526	18.4603601855	0.0	0.0	0.0	0.0	0.0	0.0	0.0	0.0	25.9802085363	24.6199228283
CPSM204	0.725861826674	0.0239662136911	0.0	1.77272727273	2.54545454545	1.04545454545	266.238	3.21415734446	0.298409395557	3.21415734446	-0.298409395557	291.1986998	291.438	114.0	0.068646754421	0.068646754421	0.0239662136911	1.97771343328	702.495051771	16.0017892322	14.0575795806	14.0575795806	10.4553083597	7.78484648156	7.78484648156	6.75672917253	6.75672917253	3.38563339791	3.38563339791	2.33546028834	2.33546028834	-2.04	74157.6443669	16.332574442	7.29212127224	5.05760009774	134.196886939	0.0	0.0	0.0	0.0	0.0	0.0	4.89990973085	0.0	0.0	0.0	60.3814582238	50.2308036092
CPSM205	0.686065535747	0.323346418471	0.0	2.125	2.75	1.375	204.144	11.9718282313	0.326123662999	11.9718282313	-0.326123662999	222.136827816	222.288	88.0	-0.524722222222	0.149305555556	0.323346418471	2.25573416005	362.030261177	11.7591485451	9.87659435155	9.87659435155	7.537529253	5.79932665598	5.79932665598	4.92259028945	4.92259028945	3.62141884008	3.62141884008	2.53510834661	2.53510834661	-1.32	4363.86112858	11.1739348188	3.92248424945	1.72359249056	95.6850890008	4.89990973085	0.0	0.0	5.90717972935	0.0	6.03111451234	10.1113257881	4.79453718407	0.0	0.0	11.6491246369	32.6070236914
CPSM206	0.776426421107	0.195501873134	0.0	2.0	2.57142857143	1.28571428571	221.026	5.97822719829	0.354253991532	5.97822719829	-0.354253991532	229.017352648	230.098	74.0	0.591574074074	0.591574074074	0.195501873134	2.22963558327	356.069858087	9.96625532625	7.34940691146	8.8612648035	6.77085694783	4.26536936323	5.02129830924	2.8787628582	3.69316311168	1.88032995451	2.51027074286	1.21727069621	1.70920649592	-0.93	2573.30515247	9.61838004111	4.06725241562	1.93755652612	92.121977616	10.633577208	0.0	5.95955456874	0.0	0.0	0.0	4.99240473264	0.0	0.0	0.0	29.2682468489	12.1327341369
CPSM207	0.568357719868	0.26425793524	0.0	1.9696969697	2.81818181818	1.12121212121	414.315	11.9311102907	0.491550006423	11.9311102907	-0.491550006423	445.236541852	445.563	172.0	0.00467984429127	0.00467984429127	0.26425793524	1.10858823061	1154.55678802	22.7858818036	19.4193923301	19.4193923301	16.0636832835	11.8046328521	11.8046328521	9.15657787659	9.15657787659	6.83767247048	6.83767247048	4.83145910375	4.83145910375	-3.12	43666704.4763	21.7114169463	9.39550944094	4.80782372985	194.665732803	14.3736356385	18.1059056311	6.60688196451	0.0	5.90717972935	0.0	14.6784254359	0.0	0.0	0.0	12.1327341369	87.1552748289
CPSM208	0.839282607029	0.173963022365	0.0	2.21739130435	3.0	1.39130434783	294.201	12.6529209184	0.492857121244	12.6529209184	-0.492857121244	315.147058152	315.369	122.0	-0.899611678005	0.0437915721844	0.173963022365	1.85704886695	731.976924909	15.9827631842	13.4641070451	13.4641070451	11.0258407854	8.35074089471	8.35074089471	7.44141196788	7.44141196788	6.73010012168	6.73010012168	5.68534055793	5.68534055793	-1.59	312827.56026	13.813169678	4.08051053845	1.31933014846	134.73006386	19.4801630333	0.0	23.3862350007	0.0	0.0	0.0	4.79453718407	0.0	0.0	0.0	6.06636706846	44.4847118175
CPSM209	0.706783669025	0.276813530393	0.0	1.625	2.0	1.125	208.132	11.8916241497	0.32763216163	11.8916241497	-0.276813530393	226.131742436	226.276	90.0	-1.09333333333	0.0735185185185	0.32763216163	3.04603369084	305.191364693	12.3449349827	9.92341548414	9.92341548414	7.48443488583	5.65441308291	5.65441308291	4.25200120159	4.25200120159	3.38511554261	3.38511554261	2.36022266059	2.36022266059	-1.39	2793.40200226	12.6784462697	4.63424259425	1.81406509436	94.9671316856	0.0	5.4149904694	0.0	11.8143594587	0.0	6.03111451234	20.2226515762	4.79453718407	0.0	0.0	27.192033222	18.759549292
CPSM210	0.511520677377	0.422030024734	0.0	2.0	2.125	1.5	121.037	11.0698611111	0.492349724617	11.0698611111	-0.492349724617	126.02924944	126.077	48.0	-4.241875	0.757430555556	0.422030024734	3.23928074527	75.8428331035	6.62132034356	4.03370554105	4.03370554105	3.56066017178	1.85312578556	1.85312578556	1.09284847779	1.09284847779	0.364847881208	0.364847881208	0.153416683351	0.153416683351	-0.67	36.6160030241	7.33	2.59160091888	5.33	44.7546257771	4.7368629538	0.0	6.60688196451	0.0	0.0	6.17629851744	0.0	0.0	13.171245143	0.0	6.5789356836	0.0
CPSM211	0.913341572226	0.40959099565	0.0	1.83333333333	2.54166666667	1.125	302.228	12.1385763542	0.444540910558	12.1385763542	-0.444540910558	325.179026976	325.412	126.0	-0.208892593564	0.208892593564	0.40959099565	1.37299907155	625.574864322	16.6146734073	13.7270671509	13.7270671509	11.8096630881	8.40593572529	8.40593572529	6.08739461628	6.08739461628	4.35304622462	4.35304622462	2.86220896084	2.86220896084	-2.56	454511.857056	16.3031434262	8.3365069476	4.71570266272	142.206614252	14.9535612887	6.60688196451	0.0	0.0	0.0	6.09324007094	4.98397852095	4.79453718407	0.0	0.0	30.3318353423	36.4557349206
CPSM212	0.546772857881	0.183293086209	0.0	1.92592592593	2.81481481481	1.03703703704	354.329	5.95718521668	0.493519415731	5.95718521668	-0.493519415731	381.187483484	381.545	142.0	0.7133558516	0.7133558516	0.183293086209	1.19889812016	824.394992102	18.3133440201	15.6936869561	16.5101835371	13.3653059808	9.90276871926	10.7192653002	7.09974744636	8.13039632829	4.91326487222	5.90737288739	3.51467267158	4.4060628656	-2.11	3007458.42612	18.2624974195	9.19793687372	5.20651600073	164.732062068	10.0536515578	5.74951183328	5.13155847984	0.0	0.0	0.0	4.89990973085	4.98397852095	0.0	0.0	42.0230757747	62.1808974461
CPSM213	0.776831697215	0.250879272702	0.0	2.05555555556	2.61111111111	1.38888888889	249.616	11.8372574956	0.397522339811	11.8372574956	-0.397522339811	269.12948994	269.776	100.0	-0.121244331066	0.121244331066	0.250879272702	2.47542541809	405.222871944	13.5436055954	10.8712545605	11.6271835065	8.57891736032	6.13626563906	6.51423011207	4.01907569738	4.42627582412	2.87065525939	3.19798209474	1.63781691705	1.81835954728	-1.26	9467.04449274	14.7997371565	7.23570105512	4.20004422927	113.100372798	15.950365812	0.0	0.0	0.0	5.90717972935	0.0	4.79453718407	0.0	0.0	0.0	25.4484142896	31.2886140172
CPSM214	0.338517702632	0.275664213111	0.0	1.76470588235	2.5	1.0	447.776	12.7780496638	0.488551926531	12.7780496638	-0.488551926531	474.182253784	474.992	174.0	-0.254757703134	0.254757703134	0.275664213111	1.46722871297	1253.62756235	23.9156383156	19.215762088	19.971691034	16.5123716885	11.0609955339	11.4389600069	8.03630446372	8.47274024419	5.38634178805	5.62143889084	3.59542058534	3.79012081171	-3.61	60697508.4189	23.5449099684	11.0073208569	6.03841290279	204.077629805	15.3704401618	12.3563937978	5.69392799485	0.0	5.90717972935	0.0	9.47634011922	0.0	5.0986818083	0.0	54.0655093695	61.4965145765
CPSM215	0.722057703831	0.354042342444	0.0	1.76923076923	2.42307692308	1.03846153846	345.219	12.8272540067	0.416098885455	12.8272540067	-0.354042342444	370.19804608	370.419	144.0	-4.33706737523	0.270556955396	0.416098885455	1.39438737818	614.69892332	18.5707033329	14.8412214921	14.8412214921	12.431671556	9.21659662757	9.21659662757	6.92061045743	6.92061045743	5.09286662617	5.09286662617	3.54677276082	3.54677276082	-1.83	885331.622289	18.946163146	8.24275322271	4.86975629909	151.3212656	9.7998194617	5.81786277784	0.0	5.90717972935	0.0	6.17629851744	9.69444691492	4.98397852095	13.171245143	0.0	0.0	37.9399554116
CPSM216	0.7346213209	0.224859663592	0.0	1.48	2.16	0.8	312.251	4.50221781305	0.351358684291	4.50221781305	-0.351358684291	332.17494464	332.411	126.0	0.795723753852	0.795723753852	0.224859663592	1.48089574481	829.047871157	17.0622671645	14.2078611205	14.2078611205	12.3096630881	8.47765016844	8.47765016844	6.12511057678	6.12511057678	4.44213364461	4.44213364461	3.11399429425	3.11399429425	-3.02	969321.484847	15.5043579972	6.84473819394	3.28304936352	146.731183783	9.7998194617	0.0	5.81786277784	5.94833928099	0.0	0.0	0.0	9.96795704189	0.0	10.1973636166	30.3318353423	24.6199228283
CPSM217	0.514643438937	0.175018528835	0.0	1.64285714286	2.28571428571	0.964285714286	374.316	11.7783204464	0.493889348443	11.7783204464	-0.493889348443	393.114712468	393.468	142.0	-3.25052198971	0.285616870496	0.175018528835	1.8825032629	1228.38224945	19.7254038713	15.5325936906	16.3490902716	13.4696763585	8.84910052664	10.7405120647	6.37588095548	8.39161653022	4.42923880742	5.55770903465	3.12490329482	3.75537380751	-3.19	3101160.09376	18.1862676072	7.08679109622	3.36191739196	162.87372498	4.7368629538	11.4434398281	9.83725313642	0.0	0.0	0.0	0.0	8.41779698433	9.72878298927	5.0986818083	12.1327341369	61.0181252391
CPSM218	0.772476888485	0.268506075292	0.0	1.85185185185	2.7037037037	1.07407407407	364.297	12.4920538019	0.475056911348	12.4920538019	-0.475056911348	386.130028184	386.473	142.0	-3.69799828212	0.0265685273638	0.268506075292	1.25222226649	957.959001936	18.8551603833	14.9272481576	15.7437447386	13.0705167764	9.21254752365	10.6526108525	6.79260736432	8.62333952519	4.98972135963	6.83020355555	3.56351361712	5.17085277102	-2.38	1941490.8506	18.0053051735	7.32462266189	3.44390800943	158.741911009	4.7368629538	10.6449953088	6.22790117073	0.0	15.9304708828	0.0	10.1113257881	12.7230129756	0.0	0.0	30.3318353423	49.5697739718
CPSM219	0.749346893037	0.175096611187	0.0	1.85185185185	2.62962962963	1.07407407407	376.377	12.0871197847	0.339547513878	12.0871197847	-0.339547513878	402.143570072	402.585	144.0	-3.22544660589	0.389829223356	0.175096611187	1.6849528499	942.947835695	19.0182970901	15.8888631935	17.5218563553	12.931671556	9.5209163941	12.2288245131	7.54200946102	10.6415219923	5.63276248334	7.87326945611	4.06763139967	5.7846798452	-1.5	1506045.903	18.8444136657	7.4907266436	3.88538648289	166.029489796	9.7998194617	0.0	9.83725313642	0.0	0.0	0.0	0.0	8.41779698433	0.0	0.0	30.3154407092	63.1867285997
CPSM220	0.551662995519	0.229234279357	0.0	1.46428571429	2.10714285714	0.857142857143	354.264	12.5099032933	0.338260731982	12.5099032933	-0.338260731982	385.247775232	385.512	152.0	0.00675531233501	0.00675531233501	0.229234279357	1.15546979962	661.29617437	19.3991304577	16.6841103026	16.6841103026	13.6513970054	10.728033665	10.728033665	8.5843623243	8.5843623243	6.63211126863	6.63211126863	4.99332388316	4.99332388316	-2.02	3863909.26508	19.3031085335	8.55355955279	4.34593740687	166.659766776	4.89990973085	0.0	0.0	17.7626987397	0.0	0.0	19.3888938298	9.96795704189	0.0	0.0	12.8416432459	43.7094004355
CPSM221	0.563825265219	0.160485138358	0.0	1.52	2.28	0.8	331.701	5.94731119279	0.338214518791	5.94731119279	-0.338214518791	346.09852416	346.821	122.0	0.702954687226	0.702954687226	0.160485138358	1.72286073701	1001.01583955	17.0622671645	13.354915271	14.110844217	12.2928263357	7.95243480278	8.33039927579	5.705016163	6.14145194348	3.99168467396	4.2436609893	2.7461922926	2.87218045027	-2.98	887125.637243	15.5420437559	6.86955451743	3.43944593656	150.072724099	5.31678860401	0.0	5.81786277784	0.0	0.0	0.0	4.98397852095	0.0	5.0986818083	5.0986818083	35.8664081641	41.9616539025
CPSM222	0.586753159126	0.295185451632	0.0	1.92592592593	2.81481481481	1.03703703704	338.261	5.92317161124	0.493519403232	5.92317161124	-0.493519403232	365.210327104	365.477	142.0	0.56919342019	0.56919342019	0.295185451632	1.19889812016	822.394992102	18.3133440201	15.6936869561	15.6936869561	13.3653059808	9.90276871926	9.90276871926	7.09974744636	7.09974744636	4.91326487222	4.91326487222	3.51467267158	3.51467267158	-2.53	3007458.42612	17.8625241807	8.90938461765	5.00993202655	159.886028062	14.4708024949	11.2662125509	5.58302014164	0.0	6.01465870501	0.0	4.89990973085	0.0	4.98397852095	0.0	30.6862898968	62.1808974461
CPSM223	0.437583080355	0.155951501141	0.0	1.71875	2.46875	0.96875	398.32	5.95272518319	0.492264035298	5.95272518319	-0.492264035298	427.237210548	427.552	164.0	0.727533737232	0.727533737232	0.155951501141	1.34510606425	1188.60470057	21.9156383156	18.7132460515	18.7132460515	15.6866731858	11.2878329402	11.2878329402	8.45432499748	8.45432499748	6.20612088627	6.20612088627	4.37694228193	4.37694228193	-3.38	42155777.6956	20.5186632764	9.00523888846	4.18439230332	188.439994734	10.0536515578	17.8730945154	5.81786277784	0.0	0.0	0.0	9.30060433711	9.96795704189	0.0	0.0	18.1991012054	75.1710017143
CPSM224	0.365898568951	0.00268080611114	0.0	0.6875	1.0	0.375	192.176	2.21240740741	0.061032586381	2.21240740741	-0.061032586381	202.07825032	202.256	74.0	1.335	1.335	-0.00268080611114	2.50595568936	666.619805817	10.535169427	8.7735026919	8.7735026919	7.93265299038	5.55940107676	5.55940107676	4.28960071784	4.28960071784	3.39273441009	3.39273441009	2.66958660463	2.66958660463	-2.08	11364.4025754	8.11640192479	2.73240474013	0.891949911848	93.4554215948	0.0	0.0	0.0	0.0	0.0	0.0	0.0	0.0	0.0	0.0	60.6636706846	32.3173452868
CPSM225	0.622775503847	0.45313287398	0.0	2.0	2.74193548387	1.1935483871	409.266	13.2012041947	0.496423349697	13.2012041947	-0.496423349697	432.188544016	432.45	164.0	-4.65425312829	0.153217609511	0.45313287398	1.56684149971	1007.84971136	21.8467242149	16.9329259081	16.9329259081	14.9696763585	10.0171242121	10.0171242121	7.38030557048	7.38030557048	5.40352504424	5.40352504424	3.93262975484	3.93262975484	-2.98	14875512.1495	21.259607067	9.02586737599	4.69535002494	177.152609654	15.3704401618	5.74951183328	0.0	0.0	5.824404498	6.17629851744	0.0	0.0	17.8530480782	5.0986818083	30.3318353423	53.5757225402
CPSM226	0.817331594688	0.228393795686	0.0	1.89473684211	2.57894736842	1.15789473684	236.189	11.4738169952	0.325523294777	11.4738169952	-0.325523294777	260.188863388	260.381	104.0	0.126317134879	0.126317134879	0.228393795686	1.99775045989	436.375115524	13.664925939	12.0372601618	12.0372601618	9.24071340287	7.37169811329	7.37169811329	5.25984417308	5.25984417308	3.66149948168	3.66149948168	2.79612682104	2.79612682104	-1.35	26833.6682019	14.067454305	6.71133742579	3.56731991644	115.546211064	10.2166983349	0.0	0.0	5.90717972935	0.0	0.0	4.79453718407	0.0	0.0	0.0	25.9802085363	49.5452477325
CPSM227	0.763448240756	0.246925252719	0.0	1.72413793103	2.41379310345	1.03448275862	369.27	12.9842202926	0.339083304298	12.9842202926	-0.339083304298	395.200905292	395.478	152.0	-0.470452037713	0.0452806977714	0.246925252719	1.30070653271	861.451502259	20.2693739457	16.4418949171	16.4418949171	14.0821540102	10.2056195565	10.2056195565	7.83444313998	7.83444313998	6.13253389785	6.13253389785	4.42252069065	4.42252069065	-2.73	5795498.34767	19.5805601524	8.33067705277	4.03002715326	170.049307404	15.1166080657	11.3561460934	5.78324494636	5.90717972935	0.0	0.0	9.58907436814	4.39041504767	0.0	0.0	18.1991012054	62.2054236855
CPSM228	0.84406466106	0.311356236217	0.0	2.08333333333	2.79166666667	1.33333333333	304.224	11.6422396127	0.465683440088	11.6422396127	-0.465683440088	324.15862588	324.384	124.0	-0.317885397731	0.0251327212984	0.311356236217	1.95183436314	787.10581179	17.1040835278	13.7439394878	13.7439394878	11.5797186981	7.93697372312	7.93697372312	5.60589326528	5.60589326528	3.78750363246	3.78750363246	2.73322758838	2.73322758838	-2.89	295717.118121	15.9849942189	6.69907875153	3.2212428837	140.31705165	15.787319035	5.68738627468	5.81786277784	0.0	0.0	5.96930528795	4.79453718407	9.97638325358	0.0	0.0	30.3318353423	25.4772929595
CPSM229	0.427859175823	0.087411527779	0.0	1.0	1.0	1.0	118.37	4.80555555556	0.180106635478	4.80555555556	-0.087411527779	117.914383072	119.378	26.0	-0.75	0.75	0.180106635478	2.32379000772	8.0	3.57735026919	1.71124368822	3.97903052627	1.73205080757	0.654653670708	1.96396101212	0.247435829653	2.22692246687	0.0	0.0	0.0	0.0	0.87	3.24511249784	4.87	2.12839793282	13.2594834192	39.6490497085	0.0	0.0	4.29545151229	0.0	0.0	0.0	0.0	0.0	0.0	0.0	34.8028196707	0.0
CPSM230	0.421655486208	0.256360351173	0.0	1.82352941176	2.52941176471	1.08823529412	447.776	12.7883166327	0.492968840381	12.7883166327	-0.492968840381	480.229203976	481.04	180.0	-0.165663126489	0.165663126489	0.256360351173	1.41005707269	1118.15881036	24.0787750224	20.1820017314	20.9379306775	16.3682137362	11.9548372771	12.3328017501	9.4198064206	9.85624220108	5.95859380207	6.19369090486	4.11044215338	4.30514237976	-2.83	56145566.4949	24.2995071407	11.0635594987	6.39366827864	206.414328618	10.0536515578	5.74951183328	5.81786277784	0.0	5.90717972935	0.0	14.3762498501	0.0	5.0986818083	0.0	37.5811484265	74.6680861375
CPSM231	0.791645336235	0.247917279743	0.0	1.9	2.65	1.15	271.642	12.0244683799	0.313199918429	12.0244683799	-0.313199918429	284.071640716	284.746	100.0	-0.0282374338624	0.0282374338624	0.247917279743	2.22996344442	694.877989754	14.1125196962	11.0065488892	11.7624778352	9.66470379795	6.32963900133	6.70760347434	4.64508650832	5.0815222888	3.36883354228	3.60393064507	2.30549723642	2.47760026038	-2.13	50100.2135868	12.8812788992	5.09771284963	2.20752887252	122.062379113	4.89990973085	6.54475640591	0.0	5.90717972935	0.0	0.0	9.78694191671	0.0	0.0	0.0	41.9327752325	18.1991012054
CPSM232	0.589917122265	0.137108277578	0.0	1.88888888889	2.77777777778	0.962962962963	334.277	4.56729085719	0.339824097308	4.56729085719	-0.339824097308	353.164045608	353.429	132.0	0.882837721508	0.882837721508	0.137108277578	1.51214986996	1129.01863809	18.2169677029	15.0539209055	15.0539209055	13.2759895833	9.07992102975	9.07992102975	6.80423174198	6.80423174198	4.98091306851	4.98091306851	3.66135734772	3.66135734772	-3.47	3588851.18408	15.7591172896	6.35764163143	2.86913076556	157.319618961	9.8838882518	12.1451828526	0.0	0.0	0.0	0.0	0.0	14.9519355628	0.0	0.0	30.3318353423	43.5279331426
CPSM233	0.916821499116	0.151180309659	0.0	1.90909090909	2.63636363636	1.13636363636	276.214	5.354217846	0.378792718012	5.354217846	-0.378792718012	298.179361324	298.39	116.0	0.837902740174	0.837902740174	0.151180309659	1.57753282187	596.862862409	15.2004598449	12.9566313792	12.9566313792	10.8264998405	7.76483442505	7.76483442505	5.50801279926	5.50801279926	3.87821827531	3.87821827531	2.56698401823	2.56698401823	-1.98	165164.989519	14.9365559177	7.33373595814	3.80891314316	130.868251586	10.0536515578	0.0	5.81786277784	0.0	0.0	0.0	4.89990973085	0.0	0.0	10.1973636166	30.3318353423	18.5535557598
CPSM234	0.808256190121	0.139220954784	0.0	1.90909090909	2.72727272727	1.13636363636	292.282	5.01073223734	0.353444603406	5.01073223734	-0.353444603406	312.14086764	312.442	114.0	1.02544548375	1.02544548375	0.139220954784	1.80940676636	726.010210365	15.1040835278	12.9650675477	13.7815641286	10.7035099382	7.69589388166	8.51239046259	5.96773266937	7.22405565593	4.27759308357	5.24351890986	3.00595991218	3.92586878004	-1.85	183740.050119	13.7882965821	5.40929443138	2.40127270315	134.6366451	15.1166080657	10.8367017624	0.0	0.0	0.0	0.0	0.0	4.99240473264	0.0	11.3367858779	12.1327341369	32.1705103878
CPSM235	0.455004958244	0.252298877745	0.0	1.51724137931	2.20689655172	0.896551724138	356.299	13.4667704397	0.345218842585	13.4667704397	-0.345218842585	380.188863388	380.491	144.0	-0.0611257558579	0.0322195977156	0.252298877745	1.81549616516	1137.43890913	20.2169677029	16.722822705	16.722822705	14.185871848	9.99276055581	9.99276055581	7.18856412212	7.18856412212	5.32565089239	5.32565089239	3.81379267078	3.81379267078	-3.46	5785059.73513	18.8826121221	8.27408516356	3.7656735397	170.9829989	5.31678860401	0.0	0.0	0.0	5.90717972935	0.0	4.79453718407	4.98397852095	0.0	0.0	85.7865090897	30.5378288745
CPSM236	0.824828606008	0.405743333499	0.0	2.06666666667	2.73333333333	1.33333333333	229.162	11.8874940161	0.572597122844	11.8874940161	-0.405743333499	234.00746844	234.202	80.0	-4.67667717782	0.265138888889	0.572597122844	2.38010793005	494.082705711	11.0520417639	7.20700467221	8.02350125314	6.93847160729	3.85736589225	4.67386247318	2.72943696017	3.79166395726	1.61002315344	2.4573510256	1.11988329292	1.88252364352	-1.5	2390.15631277	10.0326991677	3.26543209877	2.29591836735	86.2880631523	10.470530431	5.74951183328	5.13155847984	0.0	0.0	6.36235885903	0.0	4.98397852095	0.0	13.171245143	11.3367858779	12.1327341369
CPSM237	0.572160425845	0.0917130494189	0.0	2.18181818182	3.0	1.36363636364	138.105	9.49884259259	0.38707190903	9.49884259259	-0.38707190903	149.084063972	149.193	58.0	-0.319490740741	0.319490740741	0.0917130494189	2.44126886038	259.494575224	7.68179827587	6.24817850382	6.24817850382	5.37701009771	3.84313275578	3.84313275578	2.84551233835	2.84551233835	2.06723053206	2.06723053206	1.47377676304	1.47377676304	-0.86	505.763734556	6.82590067978	2.64206352336	1.14874513953	65.864494245	10.4233159988	0.0	0.0	0.0	0.0	0.0	0.0	0.0	0.0	0.0	24.2654682738	11.1269029834
CPSM238	0.794166867139	0.173755458095	0.0	2.27272727273	3.09090909091	1.40909090909	278.202	12.6218098073	0.492857137012	12.6218098073	-0.492857137012	299.152143532	299.37	116.0	-0.284444444444	0.093287037037	0.173755458095	1.81321637061	685.154996149	15.0601134534	13.0942437188	13.0942437188	10.6638690186	8.26516233017	8.26516233017	7.28288902557	7.28288902557	6.59048081293	6.59048081293	5.67076881884	5.67076881884	-1.55	226722.000407	12.9412073804	4.04646040145	1.27232266152	129.935830107	14.3736356385	0.0	23.3862350007	0.0	0.0	0.0	4.79453718407	0.0	0.0	0.0	6.06636706846	50.4026178637
CPSM239	0.848967190475	0.238066131876	0.0	1.70588235294	2.17647058824	1.17647058824	212.167	11.8923185941	0.324484604945	11.8923185941	-0.324484604945	234.173213324	234.343	94.0	0.0612037037037	0.0612037037037	0.238066131876	2.68026765605	363.558641559	12.8364988143	11.2088330371	11.2088330371	8.07891736032	6.16459133211	6.16459133211	4.27637497035	4.27637497035	3.00718526097	3.00718526097	1.84087928331	1.84087928331	-1.35	5511.13525317	13.7138977636	6.40122091353	3.85820081547	103.822157989	5.31678860401	0.0	0.0	5.90717972935	0.0	0.0	9.69444691492	0.0	0.0	0.0	32.0465756048	38.0638901946
CPSM240	0.473775058615	0.0903590844897	0.0	1.6	1.6	1.4	130.381	4.95679012346	0.11760318674	4.95679012346	-0.0903590844897	129.914383072	131.389	30.0	0.0895061728395	0.0895061728395	0.11760318674	3.14319730628	42.8547529723	4.28445705038	2.21124368822	4.47903052627	2.27005561003	0.88485749784	2.07722222433	0.398755406783	1.62483764892	0.0824786098842	0.742307488958	0.0	0.0	0.61	9.6514844544	5.61	2.8269197397	4.61	45.3243887907	0.0	4.49146817416	0.0	0.0	0.0	0.0	0.0	0.0	0.0	0.0	34.8028196707	0.0
CPSM241	0.757656922359	0.240568042664	0.0	1.66666666667	2.38095238095	0.952380952381	287.641	12.4800755858	0.313038263521	12.4800755858	-0.313038263521	300.066555336	300.745	106.0	-0.26475308642	0.168955026455	0.240568042664	2.23719369881	715.47184516	14.9827631842	11.4147971796	12.1707261257	10.0753874005	6.51830236664	6.89626683965	4.82726641131	5.26370219178	3.48006396922	3.71516107201	2.41515978372	2.58150333876	-2.33	71190.1112467	13.6438351579	5.22011652063	2.38302861178	127.088412397	4.89990973085	6.42082162293	0.0	11.8143594587	0.0	0.0	14.488984099	0.0	0.0	0.0	29.8000410956	30.3318353423
CPSM242	0.593010566801	0.32429032045	0.0	1.81481481481	2.48148148148	1.07407407407	402.122	12.8884425993	0.434675843087	12.8884425993	-0.32429032045	413.042185404	414.218	140.0	-4.51451875007	0.33387590633	0.434675843087	1.81102289684	1031.89372927	19.3445705038	13.9268552509	15.4387131429	12.7362020087	7.97178795052	8.72771689654	6.0372656852	6.88090159241	4.21336694154	4.75119736003	3.06016364676	3.57067671879	-2.32	1519109.28717	18.0624384376	6.38414201183	3.23236237907	161.909030587	4.89990973085	11.6422672758	11.5117907727	0.0	0.0	6.17629851744	0.0	14.649759977	18.2699269513	0.0	23.2018797805	37.6100270965
CPSM243	0.666451517007	0.258572749283	0.0	1.79310344828	2.58620689655	1.0	381.737	12.470663575	0.306251526504	12.470663575	-0.306251526504	405.160790068	405.929	148.0	-0.124513503754	0.124513503754	0.258572749283	1.33037839266	1113.92398235	19.7943179721	16.2741336027	17.0300625487	14.1866731858	10.3746568019	10.7526212749	8.06939124344	8.47659137018	6.36367068814	6.66866538953	4.75614926803	4.9729463092	-2.43	9351883.61955	18.589261338	7.77062181193	3.62842025894	174.782235621	4.98397852095	5.824404498	0.0	0.0	5.55926689505	0.0	9.69444691492	4.98397852095	0.0	0.0	54.0751624078	67.9599955084
CPSM244	0.81380951287	0.24159882707	0.0	1.8125	2.5	1.0625	249.04	6.02520297934	0.381705552518	6.02520297934	-0.381705552518	255.007850584	256.096	82.0	0.0133338057445	0.0133338057445	0.24159882707	2.63254982331	543.417708595	11.7067423023	7.98432107847	9.4961789705	7.59222415288	4.29375886906	5.04968781507	3.00522792225	3.790392522	1.93679402677	2.7556965969	1.2297075497	1.61973830766	-1.59	4372.51972783	10.9122990456	4.11233634225	1.86789741604	101.402208685	11.4673349543	5.69392799485	5.81786277784	5.94833928099	0.0	0.0	0.0	0.0	4.98397852095	10.1973636166	35.3346139174	6.06636706846
CPSM245	0.654885085071	0.132100615255	0.0	1.95652173913	2.78260869565	1.13043478261	312.67	14.3024445704	0.298370502079	14.3024445704	-0.298370502079	325.078203316	325.774	114.0	-0.292959656085	0.292959656085	0.132100615255	2.02749617375	943.189798585	15.9743270158	12.4234786672	13.1794076132	11.1478670455	7.27803778361	7.65600225662	5.43831199998	5.87474778045	3.99399602005	4.22909312283	2.9534561818	3.12555920575	-2.46	280153.657074	14.1526133215	5.3175204902	2.26305395826	137.637490726	0.0	11.641625339	0.0	0.0	0.0	0.0	9.55950438043	9.37439356862	0.0	0.0	23.7336740272	37.255572542
CPSM246	0.701454564594	0.412291212135	0.0	2.10714285714	2.78571428571	1.35714285714	360.248	11.564737931	0.496765889869	11.564737931	-0.496765889869	384.190988628	384.44	148.0	-0.573642476975	0.237128708666	0.412291212135	1.73317085989	881.982855941	20.0956473593	16.1518076166	16.1518076166	13.4947335983	8.89593077282	8.89593077282	6.22004608171	6.22004608171	4.21095783682	4.21095783682	2.8339986387	2.8339986387	-3.49	1980839.48645	19.2765413406	8.46660874509	4.42582019888	163.105234848	25.4240917196	17.2547608858	5.81786277784	0.0	0.0	6.09324007094	5.31678860401	14.7709204377	0.0	0.0	0.0	31.1892054735
CPSM247	0.670950004205	0.259822870454	0.0	1.875	2.46875	1.15625	404.304	12.7308313357	0.476641643321	12.7308313357	-0.476641643321	440.289974392	440.592	174.0	-0.29867371492	0.0236996788819	0.259822870454	1.45303873185	844.78078818	22.5538309961	19.4524396567	19.4524396567	15.5151003105	12.1118832371	12.1118832371	10.0023862381	10.0023862381	7.86206393729	7.86206393729	5.38958431632	5.38958431632	-2.4	15323548.9651	22.7818284467	10.0325738179	5.14648760331	190.679252957	20.2703498927	17.4505355823	0.0	11.7043928344	5.90717972935	0.0	4.79453718407	4.98397852095	10.2458700757	0.0	6.42082162293	88.7545603396
CPSM248	0.442628371899	0.0622685707821	0.0	0.5	0.666666666667	0.333333333333	72.066	2.0	0.0622685707821	2.0	-0.0622685707821	78.046950192	78.114	30.0	2.0	2.0	-0.0622685707821	3.0	71.9610050578	4.24264068712	3.46410161514	3.46410161514	3.0	2.0	2.0	1.15470053838	1.15470053838	0.666666666667	0.666666666667	0.38490017946	0.38490017946	-0.78	34.3994618804	3.41157088123	1.60576943967	0.58239926014	37.4314031195	0.0	0.0	0.0	0.0	0.0	0.0	0.0	0.0	0.0	0.0	36.3982024108	0.0
CPSM249	0.791486841258	0.22645926389	0.0	1.6	2.2	1.0	308.255	12.5162619052	0.309289918046	12.5162619052	-0.309289918046	336.220163516	336.479	132.0	0.230495885338	0.230495885338	0.22645926389	1.56763213186	648.242141671	17.4849168953	15.1032759109	15.1032759109	12.2751882455	9.41029727688	9.41029727688	6.76125650298	6.76125650298	5.08728883764	5.08728883764	3.65041514065	3.65041514065	-2.13	706283.015109	17.6852889598	8.81646064014	4.69826544619	150.813276756	9.7998194617	0.0	0.0	5.90717972935	0.0	0.0	4.79453718407	0.0	0.0	0.0	55.4546737474	36.9586504974
CPSM250	0.778814378968	0.130541330552	0.0	1.85	2.8	1.0	269.646	6.20125704243	0.456776018622	6.20125704243	-0.456776018622	285.092041812	285.774	102.0	0.458024691358	0.458024691358	0.130541330552	1.92410900528	655.188305652	13.5267332586	11.1036855297	11.8596144758	9.82649984049	7.09690163251	7.47486610552	5.5278216101	5.96425739057	4.39177487473	4.62687197752	3.45781401293	3.63835664316	-1.51	76917.4104126	12.2473942754	4.79607316249	1.91201641963	123.26821923	10.0536515578	11.4990236666	0.0	0.0	0.0	0.0	0.0	0.0	0.0	0.0	29.8000410956	48.7124038405
CPSM251	0.445170556773	0.0840134511429	0.0	1.2	1.2	1.2	130.381	5.06095679012	0.18738218535	5.06095679012	-0.0840134511429	131.930033136	133.405	32.0	-1.08333333333	1.08333333333	0.18738218535	3.02371578407	20.3645279766	4.5	2.63389341903	4.90168025708	2.0	1.06694670951	2.20084012854	0.7812324238	3.62941155711	0.0	0.0	0.0	0.0	0.87	3.60964047444	5.87	1.54538757842	52.9973616066	46.0139918229	0.0	0.0	3.79253593553	0.0	0.0	0.0	0.0	0.0	0.0	0.0	34.8028196707	6.92373719969
CPSM252	0.548860880879	0.136757472745	0.0	2.09090909091	2.86363636364	1.27272727273	272.218	11.8018461376	0.377319639177	11.8018461376	-0.377319639177	298.193280072	298.426	118.0	-0.854617530654	0.299604171916	0.136757472745	1.67196228717	581.004889395	15.4827631842	13.4764177506	13.4764177506	10.5318238495	8.9587534547	8.9587534547	8.1644607877	8.1644607877	7.19755023348	7.19755023348	6.36164066809	6.36164066809	-1.07	158437.506151	14.517720418	4.96412651373	1.94545663402	132.915204799	5.10652739484	11.3842957573	0.0	0.0	0.0	0.0	4.79453718407	0.0	0.0	6.42334989562	23.9903805787	62.1965539222
CPSM253	0.847697894583	0.275713568908	0.0	1.85714285714	2.61904761905	1.09523809524	311.083	11.7893729529	0.364132077823	11.7893729529	-0.364132077823	320.01193292	321.163	106.0	-1.49773305619	0.420324074074	0.275713568908	2.26892535252	759.088879091	14.9827631842	10.677406581	12.189264473	10.0585506481	6.17615247098	6.932081417	4.5103779611	5.35401386831	3.10947473496	3.67416005878	2.13700809643	2.53434776783	-1.88	69580.8628498	14.0739643595	5.48386225309	2.65406492913	130.584965491	10.4233159988	0.0	0.0	6.22790117073	5.90717972935	0.0	4.79453718407	4.99240473264	0.0	0.0	41.4009809858	24.2654682738
CPSM254	0.863398283081	0.129282987036	0.0	2.04347826087	2.78260869565	1.13043478261	288.221	5.49352025069	0.496624039034	5.49352025069	-0.496624039034	308.15247788	308.381	118.0	0.785920459361	0.785920459361	0.129282987036	2.00377412706	736.289761883	16.0707033329	13.451046269	13.451046269	11.3131930479	7.693931682	7.693931682	5.35303793329	5.35303793329	3.8836607907	3.8836607907	2.72575204075	2.72575204075	-2.62	264260.961739	15.282399931	7.09364168849	3.41878936479	136.054660981	9.4737259076	11.4990236666	0.0	0.0	0.0	0.0	9.97638325358	0.0	0.0	0.0	0.0	48.7562361566
CPSM255	0.741728518606	0.182079515242	0.0	2.13043478261	2.95652173913	1.21739130435	306.285	5.87973151298	0.493519415731	5.87973151298	-0.493519415731	331.17183342	331.485	124.0	0.727721088435	0.727721088435	0.182079515242	1.3815227523	567.4054917	15.7444299193	13.5389864177	14.3554829987	11.3989794856	8.47492199057	9.35457480182	5.95026181798	6.84482793642	4.05169959026	4.78250568581	2.87759347807	3.43532057549	-1.59	357508.357541	16.2742075105	8.89004637504	5.51694593793	142.050397536	10.0536515578	5.74951183328	5.13155847984	0.0	0.0	0.0	4.89990973085	4.98397852095	0.0	11.3367858779	18.5535557598	50.0481633092
CPSM256	0.849604187167	0.255310880691	0.0	1.94444444444	2.55555555556	1.16666666667	261.594	12.9464530067	0.320587685184	12.9464530067	-0.320587685184	268.021496964	268.65	92.0	-1.07233229403	0.0174537037037	0.255310880691	2.16318756491	587.131323759	13.1209558646	8.95345692013	9.70938586615	8.55855064806	4.94026915107	5.31823362408	3.45260994827	3.83985868945	2.16704539879	2.39062356376	1.29039169581	1.40218077829	-2.01	12014.9296233	12.4470080867	5.0977269065	2.80892139419	106.418808737	5.31678860401	5.15310981689	11.6344416821	0.0	5.90717972935	0.0	4.79453718407	13.7648086163	0.0	0.0	11.6009398902	30.3318353423
CPSM257	0.746932775785	0.046016510142	0.0	1.33333333333	2.0	0.722222222222	218.194	2.81050925926	0.293601269083	2.81050925926	-0.293601269083	243.1986998	243.394	98.0	0.374930555556	0.374930555556	0.046016510142	1.91861952312	358.456298895	12.2613022562	11.4050327533	11.4050327533	8.91745021223	7.72385271349	7.72385271349	6.0059784621	6.0059784621	4.95324019091	4.95324019091	3.99447380982	3.99447380982	-0.82	26369.5909861	12.2259605015	5.43979803686	2.20803250459	111.193937741	0.0	0.0	0.0	0.0	0.0	0.0	4.89990973085	0.0	0.0	0.0	56.015121834	44.3362507952
CPSM258	0.672557899627	0.30591400024	0.0	1.6	2.12	1.04	310.247	12.3453584026	0.453468070823	12.3453584026	-0.453468070823	339.219829168	339.479	134.0	-0.680578703704	0.139450113379	0.30591400024	2.52629651814	654.242141671	18.2862462826	15.7358834811	15.7358834811	11.9751995225	8.93643524497	8.93643524497	6.90880465147	6.90880465147	4.59169045803	4.59169045803	3.34627844289	3.34627844289	-2.13	360052.703696	19.1981284306	8.81646064014	4.92536699084	151.172819469	9.63677268465	5.60105081098	0.0	0.0	0.0	5.96930528795	4.79453718407	0.0	0.0	0.0	74.511145084	25.2222469487
CPSM259	0.71723893437	0.267705702043	0.0	1.76923076923	2.5	1.0	393.19	13.0813550328	0.367232984903	13.0813550328	-0.367232984903	409.041853144	410.326	136.0	-3.74680190749	0.153863431175	0.267705702043	1.87895244215	1073.22977524	18.3111903089	13.8223302867	16.1506847596	12.4812003789	8.24703021137	10.4430224862	6.13981593911	8.79838174328	4.54496890086	6.77102590093	3.31024465506	5.24235541899	-1.73	1216967.67568	17.6722671061	6.77591391129	2.96732530807	161.720235269	10.2166983349	0.0	0.0	0.0	10.0232911534	0.0	0.0	12.3902028926	0.0	0.0	29.2682468489	36.3982024108
CPSM260	0.627210124844	0.271974114962	0.0	1.84	2.56	1.16	331.697	12.8875971592	0.337679724736	12.8875971592	-0.337679724736	352.134240972	352.865	128.0	-0.0755494142101	0.0755494142101	0.271974114962	2.19974488897	922.66804189	17.9743270158	14.6612494276	15.4171783736	12.0240758055	8.44409540864	8.82205988165	6.23041225496	6.6376123817	4.66080952844	4.99039774948	2.8216057563	3.04684240375	-2.39	515474.812954	17.4335916296	7.23880375651	3.37653689953	152.804084522	4.89990973085	5.69392799485	0.0	0.0	5.90717972935	0.0	4.79453718407	4.98397852095	0.0	0.0	60.9892465692	30.863517174
CPSM261	0.73267615591	0.121972941496	0.0	1.30769230769	1.61538461538	0.923076923077	160.131	9.92962962963	0.507363305503	9.92962962963	-0.507363305503	178.135765196	178.275	72.0	0.387685185185	0.387685185185	0.121972941496	3.18463182067	260.925992753	10.0080716895	8.83396494145	8.83396494145	6.03658126021	4.85437507955	4.85437507955	4.09447490009	4.09447490009	2.34245780632	2.34245780632	1.51175848146	1.51175848146	-0.98	682.221696565	10.1031946755	3.81942446917	2.02922052397	80.4152895581	5.10652739484	5.74951183328	0.0	0.0	0.0	0.0	0.0	0.0	0.0	0.0	45.8940500041	22.9627150757
CPSM262	0.763502306427	0.0226746245913	0.0	1.13636363636	1.5	0.727272727273	266.238	2.62215277778	0.298399036476	2.62215277778	-0.298399036476	293.214349864	293.454	116.0	0.170902777778	0.170902777778	0.0226746245913	1.97156248725	545.309196184	15.6315457442	14.0491434121	14.0491434121	10.5226219278	8.38453631602	8.38453631602	7.47202614127	7.47202614127	5.21842790238	5.21842790238	3.81765558319	3.81765558319	-1.6	119410.26922	15.3016262755	5.887683316	2.82585829072	134.526978872	0.0	0.0	0.0	0.0	0.0	0.0	4.89990973085	0.0	0.0	0.0	60.6636706846	57.8292706401
CPSM263	0.781766859427	0.128304154693	0.0	1.7619047619	2.33333333333	1.0	262.207	5.20513643248	0.496768200013	5.20513643248	-0.496768200013	285.184112356	285.391	112.0	0.842110733182	0.842110733182	0.128304154693	2.10488435055	525.491301034	15.0791395014	12.990011574	12.990011574	10.185871848	7.12449114023	7.12449114023	5.26084224515	5.26084224515	3.32289495255	3.32289495255	2.08745244026	2.08745244026	-2.07	64335.2225729	15.321334548	7.64344548176	4.75611121198	126.531010563	14.5366824155	11.5673746111	0.0	0.0	0.0	0.0	0.0	4.98397852095	0.0	0.0	18.1991012054	43.9242637309
CPSM264	0.856137149346	0.221726793952	0.0	1.76470588235	2.35294117647	1.11764705882	235.613	5.90375330688	0.383006750625	5.90375330688	-0.383006750625	248.082874096	248.717	88.0	0.205614379497	0.205614379497	0.221726793952	2.6135116575	536.947046745	12.4138490834	9.44360006033	10.1995290064	8.11339220293	5.29278707352	5.67075154653	3.64918649115	4.08562227162	2.4970179514	2.74899426674	1.73320545549	1.85919361316	-1.81	7328.2939769	11.6688717671	4.59061096058	2.31346844721	104.640725137	11.4673349543	5.81786277784	0.0	5.94833928099	0.0	0.0	0.0	4.98397852095	4.98397852095	0.0	30.6574112268	24.1170072515
CPSM265	0.84981202032	0.245570178629	0.0	1.89473684211	2.68421052632	1.10526315789	259.631	11.6564128244	0.323840327996	11.6564128244	-0.323840327996	270.055990652	270.719	94.0	-0.116200396825	0.116200396825	0.245570178629	2.19517894919	665.100721354	13.2422762082	10.0593352937	10.8152642397	9.23718344302	5.93521181033	6.31317628334	4.26894202948	4.70537780996	2.93882733962	3.17392444241	2.0899691527	2.26207217666	-2.13	32752.4665353	11.9323267053	4.86030508303	2.37283257331	115.487465512	5.31678860401	6.54475640591	0.0	5.90717972935	0.0	0.0	9.78694191671	0.0	0.0	0.0	41.9327752325	18.1991012054
CPSM266	0.779544397111	0.133490301534	0.0	2.04761904762	2.95238095238	1.19047619048	262.203	11.4408578987	0.45639139718	11.4408578987	-0.45639139718	281.141578848	281.355	108.0	-0.860231481481	0.0183333333333	0.133490301534	2.01265890289	697.36772376	14.4493829894	12.095584383	12.095584383	10.1993252956	7.49948102469	7.49948102469	6.02244869914	6.02244869914	4.79109952623	4.79109952623	3.67024579074	3.67024579074	-1.84	106362.164993	12.8673075369	4.58262887418	1.81191360285	124.12412887	15.1601789526	17.1000744776	0.0	0.0	0.0	0.0	0.0	0.0	0.0	0.0	36.3982024108	31.5191337887
CPSM267	0.933941376715	0.23080373898	0.0	1.91666666667	2.79166666667	1.08333333333	309.211	13.1704170066	0.493088368311	13.1704170066	-0.493088368311	329.14272172	329.371	126.0	-0.193662672243	0.193662672243	0.23080373898	1.44304726336	704.258130113	16.3551603833	13.334395673	13.334395673	11.7928263357	8.28064127325	8.28064127325	6.23699509775	6.23699509775	4.71394819035	4.71394819035	3.41678098457	3.41678098457	-2.27	664545.91817	15.2689825154	6.69027402042	3.16964831319	140.087463094	19.5273774654	11.5667326743	11.4990236666	6.7929423061	0.0	0.0	0.0	4.39041504767	0.0	0.0	12.1327341369	48.7124038405
CPSM268	0.729279624709	0.132146520506	0.0	1.9	2.85	1.05	246.208	4.67909486017	0.346745602954	4.67909486017	-0.346745602954	265.157897608	265.36	102.0	0.431574074074	0.431574074074	0.132146520506	1.90176612456	637.637172546	13.5267332586	11.7888700648	11.7888700648	9.82649984049	7.29623054524	7.29623054524	5.8331584233	5.8331584233	4.51801332931	4.51801332931	3.49141386817	3.49141386817	-1.87	76322.1306435	11.9155347052	4.59904709007	1.81293217383	119.405803026	9.7998194617	5.81786277784	0.0	0.0	0.0	0.0	0.0	4.98397852095	0.0	0.0	30.3318353423	29.8043935262
CPSM269	0.798144409667	0.165480520948	0.0	2.22727272727	3.04545454545	1.36363636364	278.202	10.5542134354	0.492857480816	10.5542134354	-0.492857480816	299.152143532	299.37	116.0	-0.538553476946	0.0805555555556	0.165480520948	1.82236542384	685.154996149	15.0601134534	12.951046269	12.951046269	10.6638690186	8.10209359236	8.10209359236	7.11324479787	7.11324479787	6.35430969104	6.35430969104	5.38874083093	5.38874083093	-1.52	226722.000407	12.9683591781	4.05986767486	1.27762323676	129.878938727	19.4801630333	12.2079327755	11.4990236666	0.0	0.0	0.0	0.0	0.0	0.0	0.0	18.2184072821	38.0638901946
CPSM270	0.56271559674	0.0207867773212	0.0	1.9	2.7	1.1	122.106	3.34092592593	0.312335332178	3.34092592593	-0.312335332178	133.089149352	133.194	52.0	1.05175925926	1.05175925926	0.0207867773212	2.41429209418	204.924804935	6.81155478787	5.93072142032	5.93072142032	4.96632649519	3.74156383156	3.74156383156	2.69548702374	2.69548702374	2.00495228933	2.00495228933	1.41995642316	1.41995642316	-0.82	348.570461837	5.92725664946	2.42756781899	0.929084201924	61.0702604928	5.31678860401	0.0	0.0	0.0	0.0	0.0	0.0	0.0	0.0	0.0	24.2654682738	24.0924810122
CPSM271	0.618657906501	0.251739724477	0.0	1.93939393939	2.78787878788	1.09090909091	408.335	12.9182765142	0.349288505477	12.9182765142	-0.349288505477	438.24196158	438.575	168.0	0.0172106696477	0.0172106696477	0.251739724477	1.09082919616	1184.71680456	22.6227450968	18.9647030687	18.9647030687	16.1910044835	12.0826359055	12.0826359055	9.47688850559	9.47688850559	7.35590278225	7.35590278225	5.3894440855	5.3894440855	-3.23	53061037.5183	21.607097774	9.72257134736	4.91460717272	194.986192654	5.31678860401	0.0	0.0	0.0	5.90717972935	0.0	14.6784254359	0.0	5.26189155474	0.0	24.2654682738	86.3799634469
CPSM272	0.62453181982	0.35392854614	0.0	1.625	2.21875	0.96875	419.281	13.3672389733	0.433051339982	13.3672389733	-0.35392854614	451.255895304	451.537	176.0	-4.50106337774	0.0243679663223	0.433051339982	1.54231957238	940.567868108	23.5182970901	19.2444650132	19.2444650132	14.9306901217	11.0449861334	11.0449861334	9.45426960736	9.45426960736	5.64511885275	5.64511885275	3.68671160405	3.68671160405	-2.42	7683002.52549	24.2269290373	9.60288820086	6.30764336337	186.638566852	9.46700937864	17.3361952707	0.0	0.0	5.55926689505	6.17629851744	9.69444691492	9.96795704189	13.171245143	0.0	20.7712115991	37.9399554116
CPSM273	0.653025199887	0.059834953675	0.0	2.0	2.57142857143	1.35714285714	170.15	5.26894620811	0.292386455643	5.26894620811	-0.292386455643	187.136099544	187.286	74.0	0.493935185185	0.493935185185	0.059834953675	2.49247810544	296.761643521	10.3889050571	8.9028790422	8.9028790422	6.73638210522	4.91370432922	4.91370432922	3.65798294077	3.65798294077	2.46707293576	2.46707293576	1.41087020169	1.41087020169	-1.26	1518.1724999	10.8184929356	5.46596949476	3.23753866764	86.7450569823	0.0	0.0	0.0	0.0	0.0	0.0	4.89990973085	0.0	0.0	6.42334989562	36.2522696612	25.955682297
CPSM274	0.720292463198	0.069785865824	0.0	1.53846153846	2.19230769231	0.884615384615	347.696	8.779094161	0.393980332664	8.779094161	-0.393980332664	374.176105784	374.912	140.0	0.0908983878814	0.0908983878814	0.069785865824	1.65976585269	642.820470186	18.1920236765	15.0582104914	15.8141394374	12.7751882455	9.2312990683	9.60926354131	6.578360068	7.01479584847	4.86056096119	5.11253727653	3.49989660748	3.62588476515	-1.43	1096995.47944	19.3348680551	10.0467117382	5.28623640331	160.497857751	9.84339034864	0.0	0.0	0.0	0.0	0.0	9.7998194617	0.0	0.0	0.0	54.0655093695	23.2596371203
CPSM275	0.8483054329	0.0552355227336	0.0	1.52631578947	2.10526315789	0.947368421053	252.257	3.22334152179	0.339593919332	3.22334152179	-0.339593919332	270.119069576	270.401	98.0	1.04958002646	1.04958002646	0.0552355227336	1.96306985517	522.680320754	13.0791395014	11.095584383	11.912080964	9.39817814777	6.67994358095	7.49644016188	4.64625620434	5.73003316083	3.34051552312	4.47078390195	2.43599904099	3.53174771739	-1.45	37267.8031389	12.5770733446	5.6771416969	2.4848724559	118.375240509	10.2166983349	0.0	0.0	0.0	0.0	0.0	0.0	0.0	0.0	0.0	36.0273532232	44.2787182854
CPSM276	0.628311800155	0.22482450731	0.0	1.83333333333	2.5	1.16666666667	152.116	4.18944444444	0.338280068761	4.18944444444	-0.338280068761	164.106196384	164.212	64.0	0.846296296296	0.846296296296	0.22482450731	2.08251008694	230.072993133	8.22576835024	6.90211871881	6.90211871881	5.96632649519	4.19344715263	4.19344715263	2.78583953574	2.78583953574	1.95198136393	1.95198136393	1.31935686115	1.31935686115	-1.16	1023.95272896	7.48714207451	3.49165902602	1.53081459243	71.6343322393	10.2166983349	0.0	0.0	5.94833928099	0.0	0.0	0.0	9.96795704189	0.0	0.0	0.0	6.06636706846
CPSM277	0.746535643193	0.226821909438	0.0	1.83333333333	2.625	1.04166666667	296.244	12.2948515634	0.312098025059	12.2948515634	-0.312098025059	328.251463644	328.5	132.0	0.298123897232	0.298123897232	0.226821909438	1.4325738715	534.395211579	16.7778101141	15.1747082017	15.1747082017	11.7751882455	9.88255750775	9.88255750775	7.45488721279	7.45488721279	5.72080792999	5.72080792999	4.18556237219	4.18556237219	-1.35	396491.825169	17.4723033216	8.66027417339	4.38335953788	146.575061969	9.7998194617	0.0	0.0	5.90717972935	0.0	0.0	4.79453718407	0.0	0.0	0.0	44.3853032739	62.8652803158
CPSM278	0.797936128443	0.337921588433	0.0	1.90909090909	2.59090909091	1.18181818182	282.19	12.2967091837	0.468645556079	12.2967091837	-0.468645556079	303.147058152	303.358	118.0	-0.408466553288	0.0970123666751	0.337921588433	1.78965287987	559.037182255	15.6898699654	12.8976795236	12.8976795236	10.6133922029	7.67307707242	7.67307707242	6.0584215237	6.0584215237	4.95546052421	4.95546052421	3.7668747911	3.7668747911	-1.88	134560.524134	15.0325794205	6.08489658178	2.6087203863	129.7440724	9.4737259076	12.0218724339	0.0	0.0	0.0	11.9386105759	9.69444691492	4.79453718407	0.0	0.0	18.1991012054	32.0220493655
CPSM279	0.800122242089	0.138321595949	0.0	1.78260869565	2.60869565217	1.0	307.679	6.17653976736	0.35347061188	6.17653976736	-0.35347061188	326.129824288	326.831	118.0	0.706466311833	0.706466311833	0.138321595949	1.83043320903	763.366944362	15.8111903089	13.0894842686	13.8454132146	11.2035099382	7.88731143022	8.26527590323	6.05778906633	6.4942248468	4.42624910623	4.66134620901	3.06881814887	3.23516170391	-2.04	295595.179218	14.5458372747	5.87076038519	2.79907704572	140.934605942	15.1166080657	5.83561978576	0.0	0.0	0.0	0.0	0.0	4.99240473264	0.0	0.0	23.7336740272	37.379507325
CPSM280	0.700248901407	0.275699738013	0.0	2.26666666667	3.0	1.53333333333	215.575	11.3061120559	0.364141328828	11.3061120559	-0.364141328828	224.035255208	224.647	78.0	-1.35076341648	0.532016250945	0.275699738013	2.57588193172	456.735652355	10.9996355211	7.99004103123	8.74596997725	7.07538740047	4.40981996529	4.7877844383	3.26733508192	3.70377086239	2.17971560718	2.41481270996	1.4336887106	1.60579173456	-1.39	2643.61291771	10.1388305901	3.63973690561	1.86214305269	91.5895471721	10.4233159988	0.0	0.0	6.22790117073	5.90717972935	0.0	4.79453718407	4.99240473264	0.0	0.0	11.6009398902	25.1228384051
CPSM281	0.918549329528	0.220200791734	0.0	2.0	2.65	1.2	254.18	11.3464552245	0.492869347699	11.3464552245	-0.492869347699	275.152143532	275.348	108.0	0.128777163643	0.128777163643	0.220200791734	1.79969239417	494.495393946	13.9493829894	11.8541369045	11.8541369045	9.75835149307	7.3731319359	7.3731319359	5.63973798062	5.63973798062	4.23234600423	4.23234600423	3.06595861383	3.06595861383	-1.71	71847.7705125	13.2812697624	5.73285908671	2.73874304957	119.007636699	14.7905145116	0.0	11.4990236666	5.90717972935	0.0	0.0	4.79453718407	0.0	0.0	0.0	6.06636706846	43.3794721203
CPSM282	0.897682373142	0.118378132559	0.0	1.75	2.25	1.15	250.192	11.1019268865	0.496768215748	11.1019268865	-0.496768215748	277.204179104	277.408	112.0	-0.558424154384	0.170098261527	0.118378132559	2.25073757895	407.503110016	14.5875756698	12.9320675145	12.9320675145	9.54866060193	7.56070673635	7.56070673635	6.25222458322	6.25222458322	4.43391825302	4.43391825302	3.29941439593	3.29941439593	-1.06	32347.2093545	15.3311433397	6.59472130944	3.52569093341	122.107547876	14.7433000795	5.74951183328	0.0	0.0	0.0	0.0	0.0	0.0	0.0	0.0	31.3951990057	44.6331728398
CPSM283	0.759443254936	0.386756472776	0.0	1.80769230769	2.38461538462	1.07692307692	362.188	13.2374312154	0.432870391697	13.2374312154	-0.386756472776	378.116682452	378.316	142.0	-4.92920296359	0.131760676493	0.432870391697	2.23113113198	796.165286003	19.1125196962	13.4547427689	13.4547427689	12.0873535288	8.0831583929	8.0831583929	6.29521824992	6.29521824992	4.51554452012	4.51554452012	3.25836508738	3.25836508738	-1.87	489592.467049	18.9073110074	6.69608628988	3.63584163181	144.583729747	10.4233159988	5.69392799485	0.0	0.0	0.0	12.3525970349	0.0	4.98397852095	26.342490286	0.0	18.5535557598	37.0825852804
CPSM284	0.806747510369	0.132120802271	0.0	1.75	2.35	1.05	248.2	6.20837962963	0.362885355634	6.20837962963	-0.362885355634	270.173213324	270.376	106.0	-0.515347222222	0.515347222222	0.132120802271	2.28716706923	471.527917688	14.424438963	12.4130414665	12.4130414665	9.62684565048	6.88461866146	6.88461866146	5.26598923261	5.26598923261	3.40756366296	3.40756366296	2.13865048745	2.13865048745	-1.71	37542.5122042	14.6939729742	6.63828646337	3.43643762033	120.771176893	9.63677268465	5.60105081098	0.0	0.0	0.0	0.0	4.98397852095	0.0	0.0	0.0	36.3982024108	38.7152667937
CPSM285	0.837505792408	0.126758691654	0.0	1.84210526316	2.63157894737	1.10526315789	238.181	9.84395376669	0.490195023123	9.84395376669	-0.490195023123	259.157228912	259.349	102.0	-0.498732993197	0.299332955404	0.126758691654	1.97794178231	519.642789442	13.664925939	11.465827871	11.465827871	9.16470379795	6.68579101911	6.68579101911	5.0050612109	5.0050612109	2.9425786417	2.9425786417	1.93819326758	1.93819326758	-1.58	22327.7270929	13.8425214296	6.54712422049	3.9447395719	113.760361503	15.1601789526	18.4603601855	0.0	0.0	0.0	0.0	0.0	0.0	0.0	0.0	50.2456768102	11.4525912829
CPSM286	0.886868475787	0.221726794002	0.0	1.83333333333	2.44444444444	1.11111111111	271.066	6.00460130246	0.383006744873	6.00460130246	-0.383006744873	282.043901744	283.162	94.0	0.174222656141	0.174222656141	0.221726794002	2.65711822821	598.871548755	13.2840925714	9.74421426415	11.2560721562	8.52407580545	5.39843597669	6.15436492271	3.77118142954	4.58558168303	2.57239734199	3.31142662073	1.7682865094	2.06637769102	-1.52	10766.4868261	12.9245747739	4.99930039012	2.34734782727	114.943991364	11.4673349543	5.81786277784	0.0	5.94833928099	0.0	0.0	0.0	4.98397852095	4.98397852095	0.0	36.1919840486	24.1170072515
CPSM287	0.745845716333	0.12536947708	0.0	1.95833333333	2.79166666667	1.04166666667	298.24	5.89484867095	0.493519419843	5.89484867095	-0.493519419843	325.215412484	325.456	128.0	0.715278958806	0.715278958806	0.12536947708	1.37829950401	596.842773219	16.4515367005	14.2854386657	14.2854386657	11.8989794856	8.9904373862	8.9904373862	6.32798261706	6.32798261706	4.31416559949	4.31416559949	3.05531534876	3.05531534876	-2.07	472224.200009	16.7761264564	9.28047899381	5.53215184782	144.410034266	10.0536515578	11.5673746111	0.0	0.0	0.0	0.0	4.89990973085	4.98397852095	0.0	0.0	24.6199228283	62.1808974461
CPSM288	0.747461491562	0.166202096274	0.0	1.67857142857	2.35714285714	1.0	350.268	12.9369334377	0.492858790875	12.9369334377	-0.492858790875	379.214743788	379.5	148.0	0.10878294862	0.10878294862	0.166202096274	1.33625486956	825.243947183	19.5098609217	16.8178583579	16.8178583579	13.6733663932	10.2299598237	10.2299598237	8.07046121288	8.07046121288	6.28595734571	6.28595734571	4.71202151408	4.71202151408	-2.33	3746809.96015	19.0067902362	8.35636344427	3.92517347682	167.004586621	9.4737259076	0.0	17.2822686129	0.0	0.0	0.0	9.69444691492	0.0	0.0	0.0	30.3318353423	67.95034247
CPSM289	0.666870034663	0.259822881825	0.0	2.07407407407	2.62962962963	1.33333333333	346.241	12.3440551919	0.474494464107	12.3440551919	-0.474494464107	373.211389724	373.457	146.0	-0.39630121345	0.00881027558968	0.259822881825	1.73850889579	716.790686768	19.2778101141	15.753769044	15.753769044	13.1036153702	9.62369700418	9.62369700418	7.51679891614	7.51679891614	5.8982406769	5.8982406769	4.10638776897	4.10638776897	-2.4	1082394.67172	19.3640341455	8.52615436849	4.30049524286	158.894773621	20.4769675567	24.0574175468	0.0	11.7043928344	5.90717972935	0.0	4.79453718407	4.98397852095	10.2458700757	0.0	6.42082162293	49.8578262531
CPSM290	0.838866757243	0.122731249986	0.0	1.95833333333	2.625	1.20833333333	303.231	13.3673202131	0.360839849543	13.3673202131	-0.360839849543	324.163791512	324.399	124.0	-0.562471182918	0.249777435551	0.122731249986	2.01840309521	764.198583234	17.1564897706	14.0505189635	14.0505189635	11.5476791676	8.13255112904	8.13255112904	6.51314222161	6.51314222161	4.58819043904	4.58819043904	3.40870910235	3.40870910235	-2.22	348132.584502	16.6312641462	6.72107841584	3.05580172904	141.833697071	9.63677268465	11.418271652	0.0	0.0	0.0	0.0	0.0	4.39041504767	5.26189155474	0.0	18.1991012054	74.4375663661
CPSM291	0.622421404657	0.109872340305	0.0	1.86956521739	2.69565217391	1.04347826087	329.125	6.40069070015	0.298370509454	6.40069070015	-0.298370509454	341.048652776	342.229	114.0	0.549301146384	0.549301146384	0.109872340305	2.02749617375	941.189798585	15.9743270158	12.4234786672	13.9353365593	11.1478670455	7.27803778361	8.03396672963	5.43831199998	6.2819479072	3.99399602005	4.55868134387	2.9534561818	3.3507958532	-2.1	280153.657074	14.4896080251	5.51553681303	2.36714260788	143.775221549	0.0	5.824404498	0.0	0.0	0.0	0.0	9.55950438043	4.98397852095	0.0	0.0	41.4009809858	31.1892054735
CPSM292	0.722805463954	0.0563597467785	0.0	2.0	2.83333333333	1.125	332.368	3.69316919669	0.339550122415	3.69316919669	-0.339550122415	356.138090768	356.56	126.0	0.673772806962	0.673772806962	0.0563597467785	1.63037213705	710.535078473	16.3551603833	14.1251530171	15.7581461789	11.8476678906	8.80817133469	10.849412787	6.49058450396	8.4540142717	4.9464106486	6.80201744191	3.63231172376	5.14202401332	-1.1	571109.620389	16.3728462605	7.42245870221	3.32392600833	152.952287838	10.2166983349	0.0	0.0	0.0	0.0	0.0	0.0	0.0	0.0	11.7618849494	30.3154407092	62.3948258005
CPSM293	0.468785509801	0.0538313154318	0.0	1.4	1.4	1.0	60.055	2.21180555556	0.0653825553794	2.21180555556	-0.0653825553794	72.093900384	72.151	32.0	1.34375	1.34375	-0.0538313154318	2.19060968716	7.50977500433	4.12132034356	4.12132034356	4.12132034356	2.41421356237	2.41421356237	2.41421356237	1.35355339059	1.35355339059	0.707106781187	0.707106781187	0.353553390593	0.353553390593	0.0	11.2451124978	5.0	4.0	4.0	34.1990194854	0.0	0.0	0.0	0.0	0.0	0.0	0.0	0.0	0.0	0.0	33.1099392682	0.0
CPSM294	0.43202773882	0.394224743223	0.0	1.81818181818	2.36363636364	1.13636363636	297.171	12.5738400523	0.415910231666	12.5738400523	-0.394224743223	318.155512572	318.339	124.0	-4.34290638749	0.266077176241	0.415910231666	2.78320541135	458.850518304	16.424438963	12.5269956285	12.5269956285	10.4857117731	7.04189513886	7.04189513886	4.68489519404	4.68489519404	2.94137362607	2.94137362607	1.80939408576	1.80939408576	-1.6	60369.2433133	18.4490196078	9.42387511478	6.44498125781	127.628830499	15.3081190147	6.60688196451	0.0	0.0	0.0	6.17629851744	0.0	0.0	13.171245143	0.0	17.2884468637	36.9586504974
CPSM295	0.46295428132	0.0535787022524	0.0	1.16666666667	1.33333333333	0.833333333333	72.066	2.23180555556	0.0653823845981	2.23180555556	-0.0653823845981	86.109550448	86.178	38.0	1.355	1.355	-0.0535787022524	2.33909231498	12.0	4.82842712475	4.82842712475	4.82842712475	2.91421356237	2.91421356237	2.91421356237	1.70710678119	1.70710678119	0.957106781187	0.957106781187	0.5	0.5	0.0	20.9863008571	6.0	5.0	4.0	40.5639615998	0.0	0.0	0.0	0.0	0.0	0.0	0.0	0.0	0.0	0.0	39.5307608911	0.0
CPSM296	0.833845532707	0.221716744788	0.0	1.76470588235	2.35294117647	1.05882352941	259.055	5.96141110971	0.383006898725	5.96141110971	-0.383006898725	268.02825168	269.135	88.0	0.156305989474	0.156305989474	0.221716744788	2.63999880891	560.674381044	12.5769857903	9.03710748297	10.548965375	7.98607100299	4.83777580491	5.59370475093	3.5563442584	4.37074451188	2.34347652576	3.0825058045	1.62579018022	1.92388136185	-1.52	6032.27373172	11.9507088321	4.39061664317	2.27576956548	108.57904925	11.4673349543	5.81786277784	0.0	5.94833928099	0.0	0.0	0.0	4.98397852095	4.98397852095	0.0	29.2682468489	24.6199228283
CPSM297	0.80823663491	0.133490461816	0.0	2.0	2.86363636364	1.18181818182	274.214	11.5719690098	0.456391395835	11.5719690098	-0.456391395835	295.157228912	295.382	114.0	-0.858981481481	0.0322222222222	0.133490461816	1.99609942787	727.125164634	15.3196264774	13.0427979785	13.0427979785	10.5931721457	7.87204337104	7.87204337104	6.58056786728	6.58056786728	5.12863301458	5.12863301458	3.87972611022	3.87972611022	-1.84	152461.483714	13.7976278558	4.83248316235	1.89225850832	130.699042471	14.7433000795	17.1000744776	0.0	0.0	0.0	0.0	0.0	0.0	0.0	0.0	36.3982024108	32.0220493655
CPSM298	0.710912432564	0.230800367434	0.0	1.96296296296	2.85185185185	1.11111111111	363.699	6.12882371348	0.453595480315	6.12882371348	-0.453595480315	384.135303592	384.867	140.0	0.322355936073	0.322355936073	0.230800367434	1.19321636597	965.77015723	18.2169677029	14.8729808164	15.6289097624	13.2423160785	9.25527053925	9.63323501226	7.1444921183	7.58092789878	5.2964740775	5.53157118029	3.82252953421	3.99463255816	-2.44	3641114.2682	16.7133123053	6.94228436501	3.42337123811	161.950408861	14.7905145116	0.0	17.3168864444	6.7929423061	0.0	0.0	9.99859153915	0.0	5.0986818083	0.0	17.6673069587	48.7369300799
CPSM299	0.757535529599	0.162424752518	0.0	1.89473684211	2.52631578947	1.26315789474	241.18	12.758572335	0.303303216606	12.758572335	-0.303303216606	263.168542544	263.356	104.0	-0.292605042555	0.116090272529	0.162424752518	1.70423422473	407.262039175	13.664925939	11.5699251732	11.5699251732	9.14786704554	7.16055712554	7.16055712554	5.55778552185	5.55778552185	3.92063034426	3.92063034426	2.52900877397	2.52900877397	-1.22	22333.766658	14.1946436344	6.8046117407	4.42546841414	114.161884283	4.89990973085	5.81722084105	5.78324494636	0.0	0.0	0.0	4.79453718407	4.39041504767	0.0	0.0	6.92373719969	69.0801084065
CPSM300	0.813678389355	0.00101376329314	0.0	1.38095238095	1.90476190476	0.857142857143	254.227	2.41962962963	0.309091688747	2.41962962963	-0.309091688747	277.183049736	277.411	108.0	1.08829554044	1.08829554044	0.00101376329314	2.06594970272	602.892919871	14.6564897706	12.971793143	12.971793143	10.2540201954	7.76938570164	7.76938570164	6.02404445013	6.02404445013	4.20352142533	4.20352142533	3.10355222288	3.10355222288	-1.86	89136.5225076	14.0930999804	6.27595503024	3.08462732082	127.472433725	4.89990973085	0.0	0.0	0.0	0.0	0.0	0.0	0.0	0.0	0.0	54.6069566545	61.184719331
CPSM301	0.511270348967	0.0445524507431	0.0	1.85714285714	2.0	1.28571428571	84.077	2.30902777778	0.0653724264314	2.30902777778	-0.0653724264314	100.125200512	100.205	44.0	0.949074074074	0.949074074074	-0.0445524507431	2.83181996607	31.0195500087	5.69867061275	5.69867061275	5.69867061275	3.30806041249	3.30806041249	3.30806041249	2.30209514058	2.30209514058	1.47839783948	1.47839783948	0.696923425059	0.696923425059	0.0	31.916635236	7.0	4.16666666667	3.84	46.9289037142	0.0	0.0	0.0	0.0	0.0	0.0	0.0	0.0	0.0	0.0	40.0336764678	5.91790604616
CPSM302	0.691108550928	0.00760972949783	0.0	1.90909090909	2.45454545455	1.27272727273	134.117	3.21339852608	0.316946098664	3.21339852608	-0.316946098664	149.12044948	149.237	60.0	0.567037037037	0.567037037037	0.00760972949783	2.50812007782	193.287567604	8.10444800669	7.17120839632	7.17120839632	5.3256985027	4.03851068736	4.03851068736	2.87944540977	2.87944540977	1.87751242015	1.87751242015	1.06970879787	1.06970879787	-0.82	370.935580739	8.27823182711	4.14051833337	2.72433650102	68.4410337607	5.31678860401	0.0	0.0	0.0	0.0	0.0	0.0	0.0	0.0	0.0	30.3318353423	25.955682297
CPSM303	0.621281859966	0.122542513428	0.0	1.3125	1.78125	0.84375	419.762	10.9668218226	0.507340678132	10.9668218226	-0.507340678132	458.270006168	459.074	176.0	-0.500367762782	0.114489006718	0.122542513428	1.64785894287	869.72919606	23.6814337969	20.4509114265	21.2068403725	14.8413737242	11.5946990792	11.9726635522	11.1836522045	11.620087985	6.34273800216	6.59471431749	4.35205874635	4.47804690402	-1.59	6813192.65396	25.0408119673	9.72316787639	6.25626148842	198.36819896	10.2130547897	5.74951183328	0.0	0.0	0.0	0.0	9.7998194617	0.0	0.0	0.0	77.4088313622	45.2165210425
CPSM304	0.422316186861	0.0533059727891	0.0	0.5	0.666666666667	0.333333333333	72.066	1.5	0.0533059727891	1.5	-0.0533059727891	84.093900384	84.162	36.0	1.5	1.5	-0.0533059727891	2.0	15.5097750043	4.24264068712	4.24264068712	4.24264068712	3.0	3.0	3.0	2.12132034356	2.12132034356	1.5	1.5	1.06066017178	1.06066017178	0.0	34.3994618804	4.16666666667	2.22222222222	1.0	39.5581304463	0.0	0.0	0.0	0.0	0.0	0.0	0.0	0.0	0.0	0.0	38.5249297376	0.0
CPSM305	0.421791473617	0.0442800728356	0.0	1.66666666667	1.83333333333	1.16666666667	72.066	2.34027777778	0.0625097228341	2.34027777778	-0.0625097228341	84.093900384	84.162	36.0	1.0462962963	1.0462962963	-0.0442800728356	2.18410556964	33.3029689088	4.40577739394	4.40577739394	4.40577739394	2.89384685012	2.89384685012	2.89384685012	2.3896287659	2.3896287659	1.64384685012	1.64384685012	1.12993612695	1.12993612695	0.0	33.5488750216	4.16666666667	1.63265306122	0.734693877551	39.5581304463	0.0	0.0	0.0	0.0	0.0	0.0	0.0	0.0	0.0	0.0	32.6070236914	5.91790604616
CPSM306	0.483890298085	0.0471426354376	0.0	1.83333333333	1.83333333333	1.33333333333	72.066	2.25347222222	0.065372598179	2.25347222222	-0.065372598179	86.109550448	86.178	38.0	0.898148148148	0.898148148148	-0.0471426354376	2.6272148479	21.2192809489	4.99156383156	4.99156383156	4.99156383156	2.77005561003	2.77005561003	2.77005561003	2.18252198471	2.18252198471	0.866025403784	0.866025403784	0.57735026919	0.57735026919	0.0	14.8344668561	6.0	3.2	4.0	40.5639615998	0.0	0.0	0.0	0.0	0.0	0.0	0.0	0.0	0.0	0.0	33.6128548449	5.91790604616
CPSM307	0.834133131816	0.0567300300094	0.0	1.9	2.75	1.1	287.71	6.18209998145	0.339551010138	6.18209998145	-0.339551010138	304.080097224	304.846	104.0	0.793840414252	0.793840414252	0.0567300300094	1.99461119818	615.175909495	13.9493829894	11.3961985869	12.9686241138	9.79202499788	6.77960941998	7.97407047392	4.79057814909	6.31079088604	3.39624415871	4.76160964033	2.45730688917	3.69975726557	-1.16	52718.242422	13.8062320725	6.08258956104	2.66203512847	128.678506736	10.2166983349	0.0	0.0	0.0	0.0	0.0	0.0	0.0	0.0	0.0	35.4955589765	50.3450853538
CPSM308	0.721258824561	0.0672346828913	0.0	1.65	2.55	0.9	244.212	2.61226851852	0.361660672682	2.61226851852	-0.361660672682	264.16264864	264.372	102.0	0.494074074074	0.494074074074	0.0672346828913	1.90176612456	634.820278324	13.5267332586	11.9190067385	11.9190067385	9.82649984049	7.43643332567	7.43643332567	5.97573814962	5.97573814962	4.67949750182	4.67949750182	3.63988667108	3.63988667108	-1.8	76322.1306435	11.97999288	4.63713017751	1.83199937348	120.186155045	9.7998194617	0.0	0.0	0.0	0.0	0.0	0.0	0.0	0.0	0.0	42.4645694792	36.2252151492
CPSM309	0.785853396311	0.180825235697	0.0	1.74074074074	2.33333333333	1.07407407407	370.295	13.7068023298	0.302916701591	13.7068023298	-0.302916701591	390.12135532	390.455	142.0	-3.42677580417	0.243827090522	0.180825235697	1.5666853572	944.937271744	19.4409468209	14.736543849	15.55304043	12.896215279	8.80286535605	10.349184834	6.70792108185	8.93601080598	4.9978676445	7.27616778598	3.35777608953	5.0895370455	-2.3	1184043.79703	19.4612675167	8.15413937464	4.51809164848	157.511085627	4.89990973085	11.6344416821	9.83725313642	0.0	0.0	0.0	0.0	17.1986270797	5.26189155474	0.0	6.06636706846	68.2472645146
CPSM310	0.483890298085	0.0448047100395	0.0	1.5	1.5	1.16666666667	72.066	2.27777777778	0.0651284736462	2.27777777778	-0.0651284736462	86.109550448	86.178	38.0	0.935185185185	0.935185185185	-0.0448047100395	2.75418478604	19.2192809489	4.99156383156	4.99156383156	4.99156383156	2.80806041249	2.80806041249	2.80806041249	1.92166829645	1.92166829645	1.39384685012	1.39384685012	0.288675134595	0.288675134595	0.0	19.8002690598	6.0	3.2	2.25	40.5639615998	0.0	0.0	0.0	0.0	0.0	0.0	0.0	0.0	0.0	0.0	33.6128548449	5.91790604616
CPSM311	0.803358644893	0.133053793702	0.0	2.04545454545	2.90909090909	1.22727272727	297.656	11.5288851096	0.456669870573	11.5288851096	-0.456669870573	315.102606496	315.8	114.0	-0.91762345679	0.0522222222222	0.133053793702	1.9750364397	732.777137364	15.3196264774	12.4207624515	13.1766913976	10.5763353933	7.5550425434	7.93300701641	6.26945382473	6.70588960521	4.86600884844	5.10110595122	3.68382690345	3.86436953368	-1.55	148155.39638	14.0684687285	4.98330285018	2.04219048329	134.637366584	14.7433000795	17.1000744776	0.0	0.0	0.0	0.0	0.0	0.0	0.0	0.0	29.8000410956	37.7339618794
CPSM312	0.424482055867	0.0385231176563	0.0	1.33333333333	1.33333333333	1.16666666667	72.066	2.24305555556	0.0648833608385	2.24305555556	-0.0648833608385	86.109550448	86.178	38.0	0.541666666667	0.541666666667	-0.0385231176563	3.16848987267	29.7931939045	5.20710678119	5.20710678119	5.20710678119	2.56066017178	2.56066017178	2.56066017178	2.91421356237	2.91421356237	1.06066017178	1.06066017178	0.0	0.0	0.0	12.1647970364	6.0	1.63265306122	4.0	40.5639615998	0.0	0.0	0.0	0.0	0.0	0.0	0.0	0.0	0.0	0.0	34.1157704217	5.4149904694
CPSM313	0.799853103645	0.41598589743	0.0	1.83333333333	2.45833333333	1.125	349.626	15.6549001638	0.496321279678	15.6549001638	-0.496321279678	359.03361912	359.706	126.0	-4.60211753065	0.0599980709877	0.41598589743	2.21049184766	837.312502816	17.6983061338	12.1704205611	12.9263495071	11.1739057197	6.73747550688	7.11543997989	5.21532504758	5.65176082806	3.81177875212	4.04687585491	2.67195936397	2.84406238792	-2.28	214884.961119	16.5733367079	5.37443574551	2.3946750615	138.732771981	10.0536515578	5.74951183328	0.0	5.66875981875	5.90717972935	6.17629851744	4.79453718407	4.39041504767	13.171245143	0.0	17.6673069587	30.3318353423
CPSM314	0.829967754214	0.00169393984762	0.0	1.45	2.0	0.9	242.216	3.22625818846	0.319443475633	3.22625818846	-0.319443475633	263.167399672	263.384	102.0	1.02166052532	1.02166052532	-0.00169393984762	2.11332712116	575.668305594	13.7862462826	12.0245795475	12.0245795475	9.89817814777	7.41228413522	7.41228413522	5.32432191544	5.32432191544	4.02154595225	4.02154595225	2.99730996164	2.99730996164	-1.86	64665.0592307	13.1383245386	6.06175238087	2.54327840273	120.897520124	5.31678860401	0.0	0.0	0.0	0.0	0.0	0.0	0.0	0.0	0.0	54.6069566545	60.6818037542
CPSM315	0.677350408557	0.00101376634885	0.0	1.33333333333	1.85714285714	0.809523809524	254.227	2.37962962963	0.309091688735	2.37962962963	-0.309091688735	275.167399672	275.395	106.0	1.06051776266	1.06051776266	0.00101376634885	2.10071805307	640.989531836	14.6564897706	12.712280119	12.712280119	10.2540201954	7.47296252298	7.47296252298	5.71758457034	5.71758457034	3.86914760323	3.86914760323	2.78689224814	2.78689224814	-2.12	89136.5225076	13.8444602986	6.10826712502	2.98274411929	126.782830693	4.89990973085	0.0	0.0	0.0	0.0	0.0	0.0	0.0	0.0	0.0	66.7589968682	48.3430760851
CPSM316	0.908069859819	0.0442961108439	0.0	1.36842105263	1.89473684211	0.842105263158	232.201	5.69803587176	0.340991103473	5.69803587176	-0.340991103473	252.16264864	252.361	98.0	0.736938303099	0.736938303099	0.0442961108439	2.07771748486	515.193452453	13.0791395014	11.1788999241	11.1788999241	9.39817814777	7.03349697155	7.03349697155	5.05129115116	5.05129115116	3.81434420687	3.81434420687	2.86051759311	2.86051759311	-1.8	39529.6959421	12.244921875	5.45254938523	2.36050988554	114.407101111	10.633577208	0.0	0.0	0.0	0.0	0.0	0.0	0.0	0.0	0.0	36.3982024108	49.066858395
CPSM317	0.838462326594	0.0442961129244	0.0	1.38095238095	1.90476190476	0.857142857143	256.223	2.5150462963	0.340990811712	2.5150462963	-0.340990811712	280.193948768	280.415	110.0	1.07560185185	1.07560185185	0.0442961129244	1.94608572819	556.520278223	14.6564897706	13.0487632504	13.0487632504	10.2540201954	7.8359036381	7.8359036381	6.06589194185	6.06589194185	4.21554754015	4.21554754015	3.15616894433	3.15616894433	-1.8	89136.5225076	14.1505161979	6.31484331019	3.10834548105	127.556928313	9.7998194617	0.0	0.0	0.0	0.0	0.0	0.0	0.0	0.0	0.0	36.3982024108	63.1622023604
CPSM318	0.851796409925	0.415914054576	0.0	1.63636363636	2.18181818182	1.0	291.187	12.5645306775	0.485695291316	12.5645306775	-0.485695291316	309.134048856	309.331	118.0	-4.32986897943	0.203345616024	0.415914054576	2.13045605009	566.707963549	16.0017892322	12.2298579638	12.2298579638	10.5033498633	7.03930073836	7.03930073836	4.93154166404	4.93154166404	3.28786855364	3.28786855364	2.12350663114	2.12350663114	-2.01	84553.5177065	16.3620549339	7.31292064409	4.49485402271	127.473221519	10.0536515578	11.853478221	0.0	0.0	0.0	6.17629851744	0.0	0.0	13.171245143	0.0	30.3318353423	43.4213481541
CPSM319	0.812340061611	0.314236807817	0.0	2.11764705882	2.70588235294	1.35294117647	214.159	11.9494708995	0.468502976606	11.9494708995	-0.468502976606	233.141578848	233.311	92.0	-0.179166666667	0.142962962963	0.314236807817	2.21164434285	357.74477609	12.0875756698	10.18637559	10.18637559	8.3256985027	6.18834060163	6.18834060163	4.46791337542	4.46791337542	3.36460787137	3.36460787137	2.48328713822	2.48328713822	-1.35	10608.130167	12.1160516372	5.82354084773	2.85607378575	102.170038394	10.0536515578	0.0	0.0	0.0	0.0	5.96930528795	4.79453718407	0.0	0.0	0.0	36.7526569652	24.9498511435
CPSM320	0.833525924575	0.115391587613	0.0	2.19047619048	2.90476190476	1.42857142857	258.215	9.86526089591	0.50795565837	9.86526089591	-0.50795565837	285.209264484	285.431	114.0	0.206809098639	0.206809098639	0.115391587613	1.95684565372	572.929127572	15.1983061338	13.6869559309	13.6869559309	9.91453935072	8.11393232507	8.11393232507	7.34547442446	7.34547442446	5.8413570755	5.8413570755	4.22194690406	4.22194690406	-1.28	53884.300126	14.6486957053	5.16961436659	2.39757787577	128.02845269	5.10652739484	5.74951183328	0.0	0.0	0.0	0.0	4.89990973085	0.0	0.0	0.0	31.5629661047	67.826407687
CPSM321	0.851637154117	0.0442961117829	0.0	1.45	2.0	0.9	244.212	3.24417485513	0.340990971178	3.24417485513	-0.340990971178	266.178298704	266.388	104.0	1.05638274754	1.05638274754	0.0442961117829	1.99617126614	529.635834926	13.7862462826	12.1015496549	12.1015496549	9.89817814777	7.47880207168	7.47880207168	5.36616940716	5.36616940716	4.03699675693	4.03699675693	3.025064137	3.025064137	-1.8	64665.0592307	13.1954906382	6.10127595156	2.56492968943	120.982014712	10.2166983349	0.0	0.0	0.0	0.0	0.0	0.0	0.0	0.0	0.0	36.3982024108	56.1145303777
CPSM322	0.828858048675	0.0552355238754	0.0	1.45	2.0	0.9	264.268	2.46296296296	0.339593759865	2.46296296296	-0.339593759865	284.13471964	284.428	104.0	1.06226851852	1.06226851852	0.0552355238754	1.90795575826	549.548804841	13.9493829894	12.0427979785	12.8592945595	9.75402019542	7.03704514738	7.8535417283	5.34597873904	6.42975569552	3.51906630633	4.64933468517	2.56710384833	3.66285252472	-1.45	51348.9036181	13.5292743353	5.89740416083	2.6928367155	124.95015411	9.7998194617	0.0	0.0	0.0	0.0	0.0	0.0	0.0	0.0	0.0	36.0273532232	51.326390268
CPSM323	0.784550440095	0.10759604464	0.0	1.31578947368	1.73684210526	0.842105263158	234.193	6.08337962963	0.367459862603	6.08337962963	-0.367459862603	255.162314292	255.361	100.0	0.0160648148148	0.0160648148148	0.10759604464	2.14460556245	427.635442591	13.5017892322	11.6205284094	11.6205284094	9.27085694783	6.63374982624	6.63374982624	4.87547376992	4.87547376992	3.02766232841	3.02766232841	1.99369289075	1.99369289075	-1.64	26276.5513342	13.7838635662	7.07326702946	4.19449543547	115.186586797	9.63677268465	6.10396638775	0.0	0.0	0.0	0.0	0.0	0.0	0.0	0.0	60.6636706846	25.2222469487
CPSM324	0.759345285058	0.162424752518	0.0	1.69230769231	2.30769230769	1.07692307692	352.687	12.9050959185	0.385068786374	12.9050959185	-0.385068786374	375.140134876	375.871	138.0	-0.800575494504	0.0413691629624	0.162424752518	1.44457921013	737.611323694	18.5707033329	14.6271540493	15.3830829953	12.4601455422	8.95777329591	9.33573776892	6.91374111745	7.35017689792	5.10916928676	5.3611456021	3.43869641457	3.56468457224	-1.75	770962.431132	19.023877551	8.29526823116	4.69704163623	157.951536354	10.0064371257	5.81722084105	5.78324494636	0.0	0.0	0.0	4.79453718407	4.39041504767	0.0	0.0	23.7336740272	67.7688751772
CPSM325	0.791805341329	0.0567300311512	0.0	1.80952380952	2.61904761905	1.04761904762	299.721	6.20938393207	0.339550850671	6.20938393207	-0.339550850671	318.095747288	318.873	110.0	0.797537687915	0.797537687915	0.0567300311512	1.94376326584	642.437276527	14.8196264774	12.3434121824	13.9158377093	10.1478670455	7.1367109864	8.33117204034	5.49030068378	7.01051342073	3.57479494192	4.94016042354	2.58841169651	3.83086207291	-1.16	72649.1599409	14.7638014733	6.30437241038	3.20327043929	135.253420337	9.7998194617	0.0	0.0	0.0	0.0	0.0	0.0	0.0	0.0	0.0	35.4955589765	57.3927573365
CPSM326	0.834133131816	0.0741648855671	0.0	1.9	2.75	1.1	287.71	6.44559218492	0.338375482321	6.44559218492	-0.338375482321	304.080097224	304.846	104.0	0.827741402116	0.827741402116	0.0741648855671	2.02160242179	615.175909495	13.9493829894	11.3961985869	12.9686241138	9.80886175029	6.78559248412	7.98005353806	4.76511013199	6.25608721521	3.40414741665	4.8236214393	2.49143026854	3.95378486197	-1.16	53602.2353468	13.8062320725	6.08258956104	2.533267053	128.678506736	10.2166983349	0.0	0.0	0.0	0.0	0.0	0.0	0.0	0.0	0.0	41.561926045	44.2787182854
CPSM327	0.698374555593	0.162424752518	0.0	1.69230769231	2.30769230769	1.07692307692	397.138	12.9092968788	0.385068789849	12.9092968788	-0.385068789849	419.089619296	420.322	138.0	-0.762766852528	0.0494230748625	0.162424752518	1.44457921013	737.611323694	18.5707033329	14.6271540493	16.2131505884	12.4601455422	8.95777329591	9.75077156547	6.91374111745	7.82941664624	5.10916928676	5.6378347998	3.43869641457	3.70302917109	-1.56	770962.431132	19.2085027728	8.42037886259	4.78286356545	161.515817733	10.0064371257	5.81722084105	5.78324494636	0.0	0.0	0.0	4.79453718407	4.39041504767	0.0	0.0	28.0626780349	67.7688751772
CPSM328	0.805861392773	0.0594769977916	0.0	1.7	2.4	0.95	289.1	6.17180291355	0.312979339749	6.17180291355	-0.312979339749	305.073804904	306.236	104.0	0.407932098765	0.407932098765	0.0594769977916	2.0462380294	624.137110958	14.1125196962	11.3662949311	12.8781528231	9.70270860041	6.91454573322	7.67047467924	5.27366039659	6.08806065007	4.18534682788	4.92437610662	3.16510467496	3.47163546286	-1.02	50560.6900685	13.9400591057	5.76768856801	2.46040367688	129.463771381	5.31678860401	0.0	0.0	0.0	0.0	0.0	0.0	0.0	0.0	0.0	53.5337151228	48.7124038405
CPSM329	0.709478258096	0.339581092499	0.0	1.60714285714	2.35714285714	0.892857142857	383.313	13.2713816245	0.415986985058	13.2713816245	-0.339581092499	407.164303428	407.505	150.0	-4.33119115659	0.587686268824	0.415986985058	1.54960011537	831.885787236	19.7254038713	15.8749818486	16.6914784296	13.4148348036	9.58237292798	10.3988695089	7.40015778368	8.48393474016	5.40498640693	6.53525478576	3.77044536173	4.84655218309	-1.7	2413649.14396	19.6092755885	7.96814586456	4.16199281318	167.660531293	14.6997291926	0.0	0.0	0.0	0.0	6.17629851744	0.0	0.0	13.171245143	0.0	23.8946190863	50.3450853538
CPSM330	0.727811547364	0.395044554421	0.0	1.5	2.2	0.833333333333	411.323	13.3106340338	0.415986985058	13.3106340338	-0.395044554421	437.174868112	437.531	162.0	-4.35061919803	0.186213958554	0.415986985058	1.47166697563	868.946529606	21.1396174337	16.7364090065	17.5529055874	14.4528396061	10.2676148645	11.0841114454	7.66212944264	8.74590639913	5.69022834346	6.8204967223	4.07689487195	5.15300169332	-1.74	6669991.19094	21.4904699732	9.17669284884	4.77131533485	178.819707159	14.9063468565	0.0	0.0	0.0	0.0	6.17629851744	4.89990973085	0.0	13.171245143	0.0	23.8946190863	43.2974133711
CPSM331	0.789033581088	0.354021074861	0.0	1.88235294118	2.41176470588	1.23529411765	254.578	12.4745863253	0.418871219776	12.4745863253	-0.354021074861	265.059359692	265.666	94.0	-4.45231442114	0.490277777778	0.418871219776	2.23796628928	402.2728631	12.4662553263	8.88941274616	9.64534169218	7.98218181323	5.17699525501	5.55495972802	3.74262792746	4.10064101491	2.58042217591	2.86853766475	1.70620092691	1.96292931383	-1.01	6616.67328914	12.4470080867	4.6979084535	2.81233468731	101.579498808	10.2166983349	10.9709725947	0.0	0.0	0.0	6.17629851744	0.0	4.98397852095	13.171245143	0.0	11.6009398902	12.1327341369
CPSM332	0.396948940513	0.11748153072	0.0	1.28571428571	1.77142857143	0.771428571429	430.357	12.0579867322	0.388420734881	12.0579867322	-0.388420734881	471.313729552	471.685	186.0	-0.968232608184	0.12776033155	0.11748153072	1.31728134596	992.931144115	24.8906942892	21.5289925618	21.5289925618	16.7808602074	13.1253185362	13.1253185362	11.1443814346	11.1443814346	7.71957108914	7.71957108914	5.47708755521	5.47708755521	-2.46	75685458.5934	25.6274904085	11.0741633678	6.03337831938	210.997251154	15.1129645205	5.60105081098	0.0	0.0	0.0	0.0	0.0	0.0	0.0	0.0	105.700350558	78.9042581918
CPSM333	0.426456443443	0.142833016391	0.0	1.66666666667	2.39393939394	0.939393939394	408.339	4.51878908762	0.362885504956	4.51878908762	-0.362885504956	440.268845024	440.595	170.0	0.153820642085	0.153820642085	0.142833016391	1.30343278502	1176.45351506	22.6227450968	19.4596982994	19.4596982994	16.1910044835	11.885739758	11.885739758	8.85161243346	8.85161243346	6.66169797106	6.66169797106	4.55207658977	4.55207658977	-3.22	65358360.7343	21.6165798829	9.72888302235	4.91847023593	195.223889846	15.2006768558	17.7923600734	0.0	0.0	0.0	0.0	4.89990973085	9.96795704189	0.0	0.0	61.5210408158	36.2252151492
CPSM334	0.880347048581	0.21778122478	0.0	1.95652173913	2.65217391304	1.21739130435	310.273	12.4879783079	0.360888948175	12.4879783079	-0.360888948175	335.16674804	335.473	126.0	-3.18844522917	0.0984529320988	0.21778122478	1.82393162507	774.232430033	16.4493829894	13.8783206075	14.6948171884	10.9543269253	8.1701840649	9.77934937243	6.60950351165	8.57840499676	4.46767883844	6.31774764174	3.13443220877	4.73234167477	-1.37	219835.222888	16.4864645135	6.62879890287	3.76144323195	137.881319181	9.8838882518	0.0	0.0	10.0232911534	0.0	0.0	0.0	12.7230129756	0.0	0.0	6.06636706846	56.6174459544
CPSM335	0.562066412772	0.0161841120166	0.0	1.18181818182	1.45454545455	0.818181818182	134.117	6.32083333333	0.325030480966	6.32083333333	-0.325030480966	151.136099544	151.253	62.0	0.300347222222	0.300347222222	0.0161841120166	1.94000354718	150.027586098	7.47469149469	7.05204176388	7.05204176388	5.23489478595	5.02356992055	5.02356992055	5.27992786393	5.27992786393	4.08560419816	4.08560419816	4.17763356836	4.17763356836	-0.04	434.355787341	6.47320301783	1.82008973836	0.868251811674	68.3461272938	5.73366747716	0.0	0.0	0.0	0.0	0.0	0.0	0.0	0.0	0.0	0.0	56.278647876
CPSM336	0.784689625572	0.294716386846	0.0	1.70588235294	2.17647058824	1.11764705882	214.163	12.3529667423	0.371680832127	12.3529667423	-0.371680832127	231.137162164	231.299	90.0	0.015	0.015	0.294716386846	2.73026047274	578.702310214	12.5769857903	10.6366404229	10.6366404229	8.03658126021	5.55087572525	5.55087572525	4.30455610535	4.30455610535	2.97103834648	2.97103834648	2.06911535297	2.06911535297	-1.97	7726.10085832	11.5134976839	4.12514255052	1.75333550568	100.686826497	4.89990973085	5.68738627468	0.0	0.0	5.55926689505	0.0	9.47634011922	4.68180293515	0.0	0.0	18.1991012054	19.0564713366
CPSM337	0.809349876635	0.152645139908	0.0	1.86363636364	2.72727272727	1.04545454545	297.66	6.20405239565	0.454323131469	6.20405239565	-0.454323131469	313.098189812	313.788	112.0	0.690870890023	0.690870890023	0.152645139908	1.88408977752	738.433951224	14.9409468209	12.0505189635	12.8064479096	10.8096630881	7.42299737434	7.80096184735	5.3827264847	5.81916226517	3.91056743875	4.14566454154	2.812257484	2.98436050795	-2.04	209135.178019	13.6111066056	5.62958773211	2.44567074256	133.923375387	14.9535612887	17.2725178937	5.74951183328	0.0	0.0	0.0	0.0	4.99240473264	0.0	0.0	23.7336740272	30.3318353423
CPSM338	0.72133945812	0.165212259327	0.0	1.95	2.8	1.1	250.192	10.2603219482	0.504244006634	10.2603219482	-0.504244006634	267.125928784	267.328	102.0	-0.0379934334845	0.0162745653817	0.165212259327	2.05385022329	708.376458946	13.8530066722	11.4270627452	11.4270627452	9.66470379795	7.02758459139	7.02758459139	5.79632061056	5.79632061056	4.72108015729	4.72108015729	3.67435357331	3.67435357331	-2.0	59831.8058193	11.7959183673	3.99632690542	1.44	117.649846765	10.2130547897	0.0	11.4990236666	0.0	0.0	0.0	4.89990973085	0.0	0.0	0.0	24.2654682738	48.2094882638
CPSM339	0.614980150804	0.224215092423	0.0	1.83333333333	2.66666666667	1.0	421.178	11.5470674844	0.493519750138	11.5470674844	-0.493519750138	447.148032464	448.394	160.0	0.0809076812247	0.0809076812247	0.224215092423	1.15439695167	898.012108763	20.9240744841	17.0020221449	18.513880037	14.5973567883	10.5687911147	11.3247200607	7.82433084609	8.60949544584	5.75841935813	6.56734623547	4.01713706737	4.43219956802	-1.95	8073775.82717	21.2884575292	9.90458795852	5.20321718773	187.442327584	14.9535612887	5.74951183328	0.0	5.90717972935	0.0	0.0	9.69444691492	0.0	0.0	0.0	35.3346139174	49.5697739718
CPSM340	0.848995031772	0.124936367824	0.0	1.68421052632	2.36842105263	1.0	234.193	6.19337962963	0.485416488619	6.19337962963	-0.485416488619	255.162314292	255.361	100.0	0.0923611111111	0.0923611111111	0.124936367824	2.16771015748	495.625068447	13.5017892322	11.5959645447	11.5959645447	9.30886175029	6.72833709299	6.72833709299	4.6749021848	4.6749021848	3.19070407963	3.19070407963	2.07867124051	2.07867124051	-1.8	27068.9621434	13.6274846033	6.95386444709	3.83112216176	114.976615311	10.0536515578	11.853478221	0.0	0.0	0.0	0.0	0.0	0.0	0.0	0.0	48.5309365477	37.7094356401
CPSM341	0.753084865498	0.323400575921	0.0	1.33333333333	1.77777777778	0.888888888889	224.178	11.7807482993	0.350884150492	11.7807482993	-0.350884150492	238.110613068	238.29	90.0	-0.433518518519	0.433518518519	0.323400575921	2.24372879412	559.447526192	12.535169427	9.96582787104	9.96582787104	8.77085694783	6.02542699264	6.02542699264	4.43107252794	4.43107252794	3.34910069357	3.34910069357	2.51728978531	2.51728978531	-2.29	20630.4348907	10.8383808623	4.18295727818	1.6434624544	105.838738982	5.73366747716	0.0	0.0	0.0	0.0	6.03111451234	4.89990973085	4.79453718407	0.0	0.0	36.3982024108	36.1012803662
CPSM342	0.722526804281	0.167015868787	0.0	1.9	2.75	1.15	248.2	6.22684933233	0.355648328378	6.22684933233	-0.355648328378	264.126263132	264.328	100.0	-0.0841090325019	0.0841090325019	0.167015868787	2.16774365017	745.339635529	13.9493829894	11.1205284094	11.1205284094	9.80886175029	6.61175900652	6.61175900652	4.74546131702	4.74546131702	3.41344314656	3.41344314656	2.42264967075	2.42264967075	-2.39	69435.5541886	12.6340745012	5.30936552234	2.12370236223	117.245551531	10.2567624141	5.69392799485	5.58302014164	0.0	0.0	0.0	0.0	0.0	0.0	6.5789356836	47.6308857747	24.1170072515
CPSM343	0.828928871567	0.107910321103	0.0	1.30434782609	1.78260869565	0.826086956522	282.237	6.66601851852	0.365436874527	6.66601851852	-0.365436874527	307.19361442	307.437	120.0	0.0464871504157	0.0464871504157	0.107910321103	1.57099053376	573.304533673	15.6480536021	13.7667927794	13.7667927794	11.3096630881	8.7832231128	8.7832231128	6.98136904466	6.98136904466	5.588159575	5.588159575	4.27037930136	4.27037930136	-1.64	364883.829662	14.9211476457	6.4637145556	3.05984720257	138.634692948	9.63677268465	6.10396638775	0.0	0.0	0.0	0.0	0.0	0.0	0.0	0.0	60.6636706846	43.8578614578
CPSM344	0.832019345281	0.0942086378346	0.0	1.78260869565	2.4347826087	1.0	282.237	11.7745415249	0.384804158225	11.7745415249	-0.384804158225	311.224914548	311.469	124.0	-0.66380574452	0.393232001134	0.0942086378346	1.5462663911	548.219814057	15.7004598449	14.0318909136	14.0318909136	11.2549681882	9.4415287187	9.4415287187	7.8293135351	7.8293135351	6.42383594872	6.42383594872	5.11197404283	5.11197404283	-1.12	465531.061793	15.4101744192	6.41000525721	2.99144887264	139.752505765	10.0064371257	0.0	0.0	0.0	0.0	0.0	0.0	0.0	0.0	0.0	48.9046971789	68.5107905566
CPSM345	0.820493772015	0.179008076893	0.0	2.0	2.5	1.375	221.602	12.053441358	0.302645360225	12.053441358	-0.302645360225	239.107691876	239.746	88.0	-0.20975308642	0.0670601851852	0.179008076893	2.78473906793	381.764138328	12.3449349827	10.1729641094	10.9288930554	7.29351231715	5.36917412516	5.74713859817	4.99062352242	5.42705930289	2.15193741045	2.38703451324	1.60681320374	1.79710105188	-0.86	2302.59533199	13.2060501982	4.98063718686	3.95073141355	102.000648431	5.31678860401	0.0	5.78324494636	0.0	0.0	0.0	4.79453718407	0.0	0.0	0.0	23.7336740272	39.8276829357
CPSM346	0.815173933312	0.124480268837	0.0	1.9	2.5	1.15	271.642	6.01766723356	0.365839390833	6.01766723356	-0.365839390833	290.118590908	290.794	106.0	-0.15887345679	0.15887345679	0.124480268837	2.17553294778	513.759898487	14.3720327202	11.7910059396	12.5469348856	9.66470379795	6.59321288484	6.97117735785	4.86026083436	5.29669661483	2.95217196857	3.20414828391	1.87412905944	2.00011721711	-1.42	37277.4026463	14.9781465734	7.38561802767	4.30372458178	124.709501005	9.63677268465	6.10396638775	0.0	0.0	0.0	0.0	4.98397852095	0.0	0.0	0.0	29.8000410956	43.9242637309
CPSM347	0.597860008938		0.0	1.53846153846	1.76923076923	1.07692307692	359.154	11.1134722222		11.1134722222		371.044497964	371.25	80.0	-1.1055787037	0.0		7.1999992095e-07	210.674141366	7.8973412255	6.98475483381	9.2569628889	5.25565416968	3.28180225186	5.13705236	2.69237920145	3.99870559804	2.15854017338	3.37975538545	1.20651870872	2.53298512093	-0.451688311688	291.697516698	12.5483116883	4.17266698815	1.6130478844	84.9538968966	12.3010927006	0.0	0.0	0.0	0.0	72.3081280595	0.0	0.0	0.0	0.0	0.0	0.0
CPSM348	0.211866886071	0.342688964	0.0	1.6976744186	2.3488372093	1.04651162791	582.513	13.6752887915	0.466739705884	13.6752887915	-0.466739705884	615.186163156	615.777	222.0	-1.95096497511	0.01151066773	0.342688964	1.60242505673	2047.37070909	29.8357698564	24.5752231007	26.2082162626	20.7675356226	14.7812838956	17.0906849724	11.777498094	14.3260454825	9.61620379207	11.5076153301	7.70690106897	8.94567063662	-3.18	9807916366.65	27.3747082349	9.40914095109	3.37796186919	256.593413963	29.031241202	6.22790117073	5.72498559397	5.60105081098	5.90717972935	5.96930528795	4.79453718407	4.79453718407	23.5237698988	0.0	25.9802085363	59.3852671621
CPSM349	0.649985580337	0.227755550712	0.0	1.95238095238	2.66666666667	1.19047619048	285.649	12.5737792895	0.623003650158	12.5737792895	-0.623003650158	299.082539748	299.761	106.0	0.173637566138	0.173637566138	0.227755550712	2.27183896998	738.442238025	14.8196264774	11.5065488892	12.2624778352	10.185871848	6.61087544644	6.98883991944	4.72121488457	5.15765066504	3.34771200418	3.58280910697	2.35608450094	2.52818752489	-2.33	81645.1616119	13.6438351579	5.57792482048	2.62316855505	127.54445175	10.5240416288	0.0	5.83561978576	12.2564414087	0.0	0.0	0.0	4.99240473264	4.73883385359	0.0	29.8000410956	30.3318353423
CPSM350	0.722714522115	0.115262255961	0.0	1.75	2.375	1.08333333333	317.69	6.482111678	0.365774548355	6.482111678	-0.365774548355	343.170292132	343.898	128.0	-0.455332734946	0.455332734946	0.115262255961	1.7824946153	642.648137532	16.9933530637	14.5424629568	15.2983919028	11.5931721457	8.75196915609	9.1299336291	6.81996323701	7.25639901748	5.23306545289	5.48504176823	3.60054279149	3.72653094916	-1.35	408006.00494	17.4723033216	7.68938373635	3.82616418077	149.943790328	9.63677268465	5.60105081098	0.0	0.0	0.0	0.0	0.0	0.0	0.0	0.0	54.0655093695	63.0382675774
CPSM351	0.817874432278	0.045790886711	0.0	1.72727272727	2.5	1.0	291.676	6.27193117319	0.340948033178	6.27193117319	-0.340948033178	314.154976416	314.86	116.0	0.815500650878	0.815500650878	0.045790886711	1.98363532412	651.63348491	15.5267332586	13.3493774543	14.1053064003	10.6478670455	7.93556947713	8.31353395014	6.21021388659	6.64664966706	4.27127617573	4.50637327852	3.17028737459	3.33663092963	-1.51	125552.116233	15.388161151	6.71955232553	3.28571326023	137.86019454	9.7998194617	0.0	0.0	0.0	0.0	0.0	0.0	0.0	0.0	0.0	35.8664081641	69.2285694288
CPSM352	0.68247427595	0.269757097363	0.0	1.95454545455	2.68181818182	1.18181818182	305.636	11.7413405455	0.323833425833	11.7413405455	-0.323833425833	315.04106886	315.716	110.0	-0.488875661376	0.0664343978332	0.269757097363	2.23359918024	817.430013234	15.6898699654	11.2456952009	12.0016241469	10.5585506481	6.44063364642	6.81859811943	4.67985368835	5.08705381509	3.25293417394	3.58252239498	2.25999675789	2.48523340533	-2.73	116788.421962	14.217519401	5.57272304651	2.55860325342	130.140441234	5.31678860401	6.54475640591	0.0	5.90717972935	5.68738627468	0.0	19.9012601855	0.0	0.0	0.0	29.8000410956	12.1327341369
CPSM353	0.836206278857	0.337811228439	0.0	1.90909090909	2.59090909091	1.18181818182	303.64	12.0482646762	0.479260424824	12.0482646762	-0.479260424824	314.045819892	314.728	110.0	-1.49872071051	0.420231481481	0.337811228439	2.25242844769	787.232857409	15.6898699654	11.2850406676	12.0409696137	10.5585506481	6.52871075564	6.90667522865	4.76366226828	5.20009804875	3.28229281789	3.51738992068	2.27317732588	2.44528034983	-2.66	116714.644583	14.2845414053	5.61435064869	2.58256636282	130.808163478	10.4233159988	0.0	0.0	6.04184082915	5.90717972935	5.96930528795	9.78694191671	4.79453718407	0.0	0.0	41.9327752325	18.1991012054
CPSM354	0.381425042165	0.0533059727891	0.0	1.0	1.0	0.666666666667	36.033	1.5	0.0533059727891	1.5	-0.0533059727891	42.046950192	42.081	18.0	1.5	1.5	-0.0533059727891	2.25	4.75488750216	2.12132034356	2.12132034356	2.12132034356	1.5	1.5	1.5	1.06066017178	1.06066017178	0.353553390593	0.353553390593	0.0	0.0	0.0	8.75488750216	1.33333333333	0.222222222222	0.0	20.4633041031	0.0	0.0	0.0	0.0	0.0	0.0	0.0	0.0	0.0	0.0	19.2624648688	0.0
CPSM355	0.573247548155	0.279456903788	0.0	1.4	1.5	1.0	166.02	11.3333333333	0.444865182409	11.3333333333	-0.279456903788	168.000984004	168.036	62.0	-5.37854166667	2.48958333333	0.444865182409	3.73482372132	97.6562761097	8.36180731957	4.3307356669	4.3307356669	4.33722252309	1.98168003561	1.98168003561	1.25439524024	1.25439524024	0.479693267489	0.479693267489	0.167466914536	0.167466914536	-0.46	76.9035910982	9.54	3.0874895009	3.54348087497	51.5758929037	0.0	0.0	0.0	0.0	6.3577357371	12.7878036039	4.7368629538	4.39041504767	21.9520752384	0.0	0.0	0.0
CPSM356	0.877581687482	0.115095236907	0.0	1.68421052632	2.21052631579	1.10526315789	238.181	11.0134816704	0.507966642154	11.0134816704	-0.507966642154	263.18852904	263.381	106.0	-0.597725812547	0.114259259259	0.115095236907	2.26178998417	393.71488955	13.8804688886	11.9710328196	11.9710328196	9.01065579947	7.1719410984	7.1719410984	6.07059706734	6.07059706734	4.21120442764	4.21120442764	3.16982584995	3.16982584995	-1.06	18368.6280077	14.3512358373	5.93054843754	3.48471617546	115.423294285	15.1129645205	5.74951183328	0.0	0.0	0.0	0.0	0.0	0.0	0.0	0.0	31.3951990057	44.6331728398
CPSM357	0.812340061611	0.314236807817	0.0	2.11764705882	2.70588235294	1.35294117647	214.159	11.9494708995	0.468502976606	11.9494708995	-0.468502976606	233.141578848	233.311	92.0	-0.179166666667	0.142962962963	0.314236807817	2.21164434285	357.74477609	12.0875756698	10.18637559	10.18637559	8.3256985027	6.18834060163	6.18834060163	4.46791337542	4.46791337542	3.36460787137	3.36460787137	2.48328713822	2.48328713822	-1.35	10608.130167	12.1160516372	5.82354084773	2.85607378575	102.170038394	10.0536515578	0.0	0.0	0.0	0.0	5.96930528795	4.79453718407	0.0	0.0	0.0	36.7526569652	24.9498511435
CPSM358	0.654216217538	0.0050862390718	0.0	1.9	2.4	1.3	122.106	5.62442743764	0.327655831996	5.62442743764	-0.327655831996	135.104799416	135.21	54.0	0.266111111111	0.266111111111	0.0050862390718	2.58728718515	179.179571417	7.3973412255	6.24855866551	6.24855866551	4.78769370023	3.5831688861	3.5831688861	2.66700658908	2.66700658908	1.4005021979	1.4005021979	0.985878358547	0.985878358547	-0.82	195.625462016	7.28893246187	3.37379418269	2.19390484541	61.8661201597	5.73366747716	0.0	0.0	0.0	0.0	0.0	0.0	0.0	0.0	0.0	30.3318353423	18.9080103143
CPSM359	0.533044820291	0.336517270223	0.0	1.83333333333	1.83333333333	1.66666666667	126.926	9.43518518519	0.479238019167	9.43518518519	-0.479238019167	127.943184664	128.942	36.0	-1.28703703704	1.20987654321	0.336517270223	3.25758616123	60.5684250303	5.15470053838	2.68874110117	4.20059899321	2.64273441009	1.15284185805	2.02571341899	0.638934168109	1.73519882765	0.186677087932	0.560031263797	0.0	0.0	0.05	13.6096404744	6.05	2.26303189673	2.29691358025	44.6664814482	5.10652739484	0.0	0.0	4.83626969025	0.0	5.96930528795	0.0	4.79453718407	0.0	0.0	23.2018797805	0.0
CPSM360	0.779698485474	0.115118034495	0.0	0.95	1.2	0.65	248.196	9.41067968843	0.507966248014	9.41067968843	-0.507966248014	268.14632988	268.356	104.0	0.284152736827	0.284152736827	0.115118034495	2.52151773879	536.820278324	14.535169427	11.9274429069	11.9274429069	9.65139700539	6.96126834915	6.96126834915	4.75796161106	4.75796161106	3.50291632413	3.50291632413	2.5087158922	2.5087158922	-2.22	36558.8191225	14.1946436344	6.28695176287	3.02090158133	119.577014484	10.2130547897	11.4990236666	0.0	0.0	0.0	0.0	0.0	0.0	0.0	0.0	38.1129426732	59.3802235632
CPSM361	0.642371974553	0.30598677886	0.0	1.7	1.9	1.3	128.086	10.4793518519	0.481026463885	10.4793518519	-0.481026463885	144.115029752	144.214	60.0	-0.635462962963	0.101851851852	0.30598677886	3.60957805268	93.4307136205	7.98312766313	6.7612392799	6.7612392799	4.71874401501	3.94711622088	3.94711622088	2.61251136224	2.61251136224	1.62351454675	1.62351454675	1.08821156743	1.08821156743	-0.53	134.887904602	9.47	5.27017038188	3.48681740482	62.2496016808	5.10652739484	0.0	0.0	0.0	0.0	5.96930528795	4.79453718407	0.0	0.0	0.0	26.6891176452	12.8416432459
CPSM362	0.842863706973	0.127143343492	0.0	1.71428571429	2.52380952381	1.0	258.215	5.98133715986	0.488239442737	5.98133715986	-0.488239442737	279.162314292	279.383	108.0	0.637110339506	0.637110339506	0.127143343492	2.06594970272	608.620859013	14.6564897706	12.6729346522	12.6729346522	10.2540201954	7.40863159087	7.40863159087	5.65173194701	5.65173194701	3.79271574104	3.79271574104	2.71153024512	2.71153024512	-2.06	89136.5225076	13.9018147634	6.14684408177	3.00612599052	126.22103684	9.63677268465	12.3563937978	0.0	0.0	0.0	0.0	0.0	0.0	0.0	0.0	48.5405895861	43.2825401702
CPSM363	0.664951556404	0.30522823653	0.0	1.89285714286	2.64285714286	1.10714285714	357.259	12.9430327406	0.330306956954	12.9430327406	-0.30522823653	379.169605164	379.435	144.0	-0.331698546868	0.0403568330809	0.330306956954	1.33954085611	1079.10497554	19.5098609217	15.5276813548	15.5276813548	13.6141935407	9.51948189875	9.51948189875	7.06240436303	7.06240436303	5.19051865854	5.19051865854	3.68998827507	3.68998827507	-2.99	3607724.49063	18.3768806252	7.94123950954	3.82127549429	161.646399863	4.98397852095	5.81722084105	5.78324494636	0.0	0.0	5.6897433982	14.2615465627	9.18495223175	0.0	0.0	18.2087542438	49.3637804396
CPSM364	0.715924379771	0.13404433011	0.0	1.90476190476	2.71428571429	1.04761904762	278.271	6.34462962963	0.484200476216	6.34462962963	-0.484200476216	297.118735228	297.423	108.0	0.100237150416	0.100237150416	0.13404433011	1.90287252232	688.019525133	14.4933530637	12.0815631044	12.8980596853	10.3813413954	7.20683863321	8.08649144447	4.99142581645	5.97069812461	3.53590589568	4.50026350142	2.46088773198	3.25003650582	-1.84	130768.598939	14.1122371632	6.74349609375	3.25673052666	128.933700998	10.0536515578	11.853478221	0.0	0.0	0.0	0.0	0.0	0.0	0.0	11.3367858779	42.4645694792	36.4914495104
CPSM365	0.483294092862	0.254472720085	0.0	1.6	1.7	1.2	182.475	11.587962963	0.404702516428	11.587962963	-0.254472720085	183.971433464	184.491	62.0	-4.62924382716	2.52546296296	0.404702516428	3.86555893024	105.066185644	8.36180731957	4.3307356669	5.08666461292	4.35987789241	1.97933757418	2.41577335465	1.2410013433	1.62417645331	0.500259843425	0.754304143831	0.170212402945	0.221646852932	-0.1	78.5495323594	9.9	3.33783426477	3.16571837387	57.7136237276	0.0	0.0	0.0	0.0	5.63085721755	12.7200945961	4.7368629538	4.39041504767	17.5616601907	0.0	11.6009398902	0.0
CPSM366	0.434010404533	0.280215641331	0.0	1.97674418605	2.79069767442	1.16279069767	546.393	14.1727040972	0.360870664496	14.1727040972	-0.360870664496	581.26381922	581.673	222.0	-2.04207841564	0.144164283407	0.280215641331	1.11158115803	1701.84891957	29.6726331496	24.2473919996	24.2473919996	20.6763075902	15.1181734709	15.1181734709	12.7835646769	12.7835646769	10.1317071031	10.1317071031	8.12260806193	8.12260806193	-3.99	10186305265.5	26.6236271747	9.2533227185	3.79191174692	248.816172128	20.3072042506	12.0836816583	0.0	17.5393450527	11.8182256649	0.0	28.9202939677	0.0	0.0	0.0	48.5405895861	61.5637001248
CPSM367	0.69112904907	0.158662447239	0.0	1.90476190476	2.7619047619	1.04761904762	283.657	6.18822705831	0.283340622417	6.18822705831	-0.283340622417	294.067224032	294.745	102.0	0.496554232804	0.496554232804	0.158662447239	1.9961465412	836.493131463	14.2338400398	11.0700780589	11.8260070049	10.3264998405	6.61830583784	6.99627031085	4.80950113304	5.24593691351	3.51743146973	3.75252857252	2.55372737471	2.72583039866	-2.46	141955.334216	12.2935556056	4.82366591889	2.04242240241	126.295114758	0.0	12.8720764807	5.824404498	0.0	0.0	0.0	9.55950438043	0.0	0.0	10.1973636166	41.9327752325	18.1991012054
CPSM368	0.770508118063	0.411620746275	0.0	1.88888888889	2.59259259259	1.14814814815	371.679	12.8321526554	0.418543759968	12.8321526554	-0.418543759968	388.105066084	388.815	140.0	-1.02589663643	0.143914346603	0.411620746275	1.63126487766	869.227393502	18.9658908473	14.5785196573	15.3344486033	13.0417138957	8.4449851427	8.82294961571	6.32640158263	6.7628373631	4.54885947134	4.7724376363	3.03941643924	3.15120552172	-2.78	1978765.9737	17.6247241272	7.08706134658	3.3080441109	160.074672544	14.5366824155	11.5117907727	5.69392799485	6.22790117073	5.90717972935	6.09324007094	9.77851570502	19.6624039568	0.0	0.0	11.6009398902	19.1804061196
CPSM369	0.776550261358	0.356121940258	0.0	2.11111111111	2.77777777778	1.38888888889	228.166	11.7793285462	0.461273598119	11.7793285462	-0.461273598119	244.121177752	244.294	94.0	-0.335387849584	0.0491723356009	0.356121940258	2.2914327676	519.600078446	12.9578191578	10.5368327066	10.5368327066	8.73638210522	5.97581670389	5.97581670389	3.9932784487	3.9932784487	2.8498624797	2.8498624797	1.86856027415	1.86856027415	-2.1	19286.8456816	12.3593676692	5.489653134	2.42257517202	106.227055116	9.30396260159	5.69392799485	0.0	0.0	0.0	5.96930528795	0.0	9.77851570502	0.0	0.0	30.3318353423	19.4109258911
CPSM370	0.133923869141	0.32866280531	0.0	1.58823529412	2.26470588235	0.852941176471	874.576	14.4579123111	0.460091562187	14.4579123111	-0.460091562187	957.581356336	958.24	384.0	-2.43345489665	0.0157993259627	0.32866280531	1.69679531338	1809.0647202	50.2935890142	42.4331926787	42.4331926787	32.2875881265	25.0064265064	25.0064265064	20.1562235229	20.1562235229	14.8764705651	14.8764705651	10.4941753036	10.4941753036	-3.41	2.12329021275e+14	57.171296579	27.2630101263	15.2953348129	404.565921038	48.6406696382	30.1369849388	5.78324494636	5.78711115257	11.6904246757	5.96930528795	19.1781487363	4.79453718407	0.0	0.0	71.0748066395	106.955617827
CPSM371	0.903456633958	0.243232056303	0.0	2.05	2.95	1.15	274.24	12.8317252457	0.31537037286	12.8317252457	-0.31537037286	291.104147784	291.376	106.0	-3.44641203704	0.374351851852	0.243232056303	2.08584103963	701.935725971	14.0017892322	11.1188075835	11.9353041644	9.69350667864	6.73069229549	8.17075562429	4.86059865099	6.76695551577	3.5576094463	5.51440280003	2.51818338756	4.21179280901	-1.5	56228.9210223	13.4815585961	5.47471990807	2.41678097851	118.222066797	5.31678860401	0.0	0.0	10.0232911534	0.0	0.0	4.98397852095	8.41779698433	4.3052159913	0.0	12.1327341369	25.0983121658
CPSM372	0.609598936759	0.196591393384	0.0	1.92857142857	2.64285714286	1.17857142857	381.686	12.7694320043	0.507373232403	12.7694320043	-0.507373232403	401.10300042	401.846	146.0	-0.743829382576	0.0187670068027	0.196591393384	1.99673257883	1109.88163249	19.9992710421	15.223437933	15.979366879	13.3630811007	9.00699214141	9.38495661442	7.2121242924	7.61932441914	5.29295250012	5.62254072116	3.90005417414	4.12891785977	-2.54	2097158.90134	18.8062200403	7.12743104354	3.13301446344	165.766123468	24.6366428524	28.2285154415	5.4287903919	0.0	0.0	0.0	4.79453718407	0.0	0.0	0.0	23.7336740272	32.1459841484
CPSM373	0.750507507446	0.248222328382	0.0	1.88888888889	2.59259259259	1.14814814815	364.702	14.4221395314	0.308845469286	14.4221395314	-0.308845469286	387.151368256	387.886	142.0	-0.369244813411	0.0196263227513	0.248222328382	2.04297909471	864.255266534	19.3885405781	15.5828038132	16.3387327593	13.0452438555	9.16719893544	9.54516340845	6.3784110739	6.81484685437	4.84124018646	5.07633728924	3.29478291739	3.46688594134	-2.24	1342424.557	19.5196171248	8.63230905271	4.19928821406	163.812458758	9.7998194617	12.361977247	0.0	5.90717972935	0.0	0.0	9.78694191671	4.39041504767	0.0	0.0	37.5811484265	43.4213481541
CPSM374	0.54171344783	0.266525643919	0.0	1.65517241379	2.44827586207	0.896551724138	362.287	12.6063202669	0.306208263819	12.6063202669	-0.306208263819	385.190260356	385.471	146.0	-0.0407054673721	0.0407054673721	0.266525643919	1.68070906056	1202.90565711	19.7943179721	16.400946623	16.400946623	14.2035099382	10.0211571638	10.0211571638	7.65591076774	7.65591076774	5.70235075545	5.70235075545	4.10905881115	4.10905881115	-3.25	8906605.83782	17.8218875786	7.29367346939	3.25319836193	168.574751796	4.89990973085	5.69392799485	0.0	0.0	5.55926689505	0.0	4.79453718407	9.19720082876	10.1973636166	0.0	36.3982024108	51.1779292457
CPSM375	0.744628689239	0.248219791721	0.0	2.33333333333	3.05555555556	1.5	226.174	11.2547500157	0.36559918165	11.2547500157	-0.36559918165	243.137162164	243.31	94.0	-0.367753737297	0.367753737297	0.248219791721	2.13717479916	614.771783926	12.6983061338	10.41631998	10.41631998	8.685871848	6.29311164825	6.29311164825	4.93511836186	4.93511836186	3.88061114592	3.88061114592	2.81673408329	2.81673408329	-1.81	21117.6702997	11.2900794557	4.13717745704	1.69267145276	105.557324586	16.0344346021	0.0	0.0	5.90717972935	0.0	0.0	4.79453718407	0.0	0.0	0.0	0.0	50.0726895485
CPSM376	0.673727329698	0.303455587959	0.0	1.91666666667	2.33333333333	1.33333333333	154.104	10.5760643424	0.48121457066	10.5760643424	-0.48121457066	171.125928784	171.24	70.0	-0.706157407407	0.0792824074074	0.303455587959	2.53263028102	161.911470507	9.0270977375	7.38255962346	7.38255962346	5.6842691724	4.60374618641	4.60374618641	3.83529955553	3.83529955553	2.87345198942	2.87345198942	2.07564452671	2.07564452671	-0.57	491.627767235	9.51748906387	3.89561331693	2.20583014626	72.9486033387	10.840194872	0.0	0.0	0.0	0.0	5.96930528795	4.79453718407	0.0	0.0	0.0	19.2624648688	24.8013901212
CPSM377	0.80052426901	0.165676129952	0.0	2.28571428571	3.09523809524	1.42857142857	266.191	9.97286643361	0.492857272458	9.97286643361	-0.492857272458	287.152143532	287.359	112.0	-0.411699263039	0.00837962962963	0.165676129952	1.95444141324	612.297938251	14.6125196962	12.5034525118	12.5034525118	10.136995565	7.5683707591	7.5683707591	6.42788033312	6.42788033312	5.14669934825	5.14669934825	4.07731724857	4.07731724857	-1.52	95968.9876331	13.1643758311	4.48556961446	1.75482407672	124.519827767	19.4801630333	6.10396638775	11.4990236666	0.0	0.0	0.0	0.0	0.0	0.0	0.0	18.2184072821	31.6430685717
CPSM378	0.523506439863	0.168387435412	0.0	1.57142857143	1.57142857143	1.42857142857	196.373	10.9994212963	0.414119619263	10.9994212963	-0.168387435412	195.890224472	197.381	44.0	-4.31790123457	1.91666666667	0.414119619263	3.54119696508	58.4454719739	6.07735026919	2.96717263424	5.30909811937	2.94337567297	1.29205762458	2.64416893384	0.84230904976	2.72160038022	0.247435829653	1.01401088734	0.0	0.0	0.56	17.0861663272	7.56	2.21889952907	3.16975609756	51.7716131835	0.0	0.0	4.28635589234	0.0	0.0	6.17629851744	0.0	0.0	13.171245143	11.6009398902	15.9299438979	0.0
CPSM379	0.376524556839	0.321423381539	0.0	2.14285714286	2.28571428571	1.42857142857	96.045	10.0590277778	0.328718010505	10.0590277778	-0.328718010505	100.027277368	100.077	38.0	-0.398148148148	0.123842592593	0.321423381539	2.55370502721	106.10331482	5.27602088194	3.52360336211	3.52360336211	3.28769370023	1.86535507165	1.86535507165	1.23085387104	1.23085387104	0.662453030507	0.662453030507	0.375572896081	0.375572896081	-1.06	46.6704827791	4.10835016835	1.21640553522	0.677299265905	39.8860726704	5.31678860401	0.0	0.0	5.90717972935	0.0	6.03111451234	10.1113257881	4.79453718407	0.0	0.0	0.0	0.0
CPSM380	0.786933530709	0.173755456478	0.0	2.28571428571	3.14285714286	1.42857142857	266.191	12.4926643991	0.504246442792	12.4926643991	-0.504246442792	285.136493468	285.343	110.0	-0.365925925926	0.172453703704	0.173755456478	1.83303608765	670.244221204	14.3530066722	12.1332090238	12.1332090238	10.1258642161	7.87639669222	7.87639669222	7.09975452128	7.09975452128	6.38590937055	6.38590937055	5.52044355862	5.52044355862	-1.55	132503.361973	12.0400045917	3.60988376296	1.20193873565	123.251576516	14.7433000795	0.0	23.3862350007	0.0	0.0	0.0	4.79453718407	0.0	0.0	0.0	6.06636706846	50.4026178637
CPSM381	0.256643606279	0.335390908533	0.0	2.2	2.2	2.0	72.023	9.22916666667	0.349891280368	9.22916666667	-0.349891280368	76.027277368	76.055	30.0	-0.939814814815	0.939814814815	0.335390908533	2.84737892309	42.9126093832	4.28445705038	2.43281215515	2.43281215515	2.27005561003	0.966406077577	0.966406077577	0.476054168986	0.476054168986	0.110193268896	0.110193268896	0.0	0.0	-0.77	9.6514844544	4.23	1.53959752322	3.23	28.5387982602	5.73366747716	0.0	0.0	0.0	0.0	6.03111451234	5.20725302478	10.2746337822	0.0	0.0	0.0	0.0
CPSM382	0.672265290069	0.264991409387	0.0	2.0	2.53846153846	1.38461538462	166.119	11.3477314815	0.287211966626	11.3477314815	-0.287211966626	179.105862036	179.223	70.0	-0.1425	0.1425	0.264991409387	2.49778444016	271.448120089	9.68179827587	7.74221323191	7.74221323191	6.19837730276	4.15791453356	4.15791453356	2.989050981	2.989050981	1.41688420011	1.41688420011	0.785342387868	0.785342387868	-1.42	895.903098463	9.66635578584	4.56774275978	3.20867209038	77.3422020455	0.0	0.0	0.0	0.0	5.90717972935	0.0	15.2043071021	5.42579139711	0.0	0.0	0.0	25.9802085363
CPSM383	0.517854527865	0.162432984903	0.0	2.0	2.77419354839	1.16129032258	422.718	13.4682440225	0.492785963054	13.4682440225	-0.492785963054	446.152096528	446.91	164.0	-0.47475550993	0.0364085711832	0.162432984903	1.50787395718	1046.6849036	21.6311812653	17.2361636874	17.9920926334	15.1353615908	10.1155155409	10.4934800139	7.15240839557	7.55960852231	5.08302625484	5.37267271651	3.44162550334	3.62216813357	-2.68	13732178.2468	21.5482066715	10.0849922542	5.33084106124	184.642296753	19.5273774654	17.9624036936	11.4990236666	0.0	0.0	0.0	4.89990973085	14.3583720896	0.0	0.0	11.6009398902	30.6862898968
CPSM384	0.472871295268	0.293544238379	0.0	1.6	1.7	1.2	182.475	11.219212963	0.428429501411	11.219212963	-0.293544238379	183.971433464	184.491	62.0	-4.94644290123	2.92168209877	0.428429501411	3.73482372132	101.55641064	8.36180731957	4.3307356669	5.08666461292	4.33722252309	1.98168003561	2.41811581608	1.25439524024	1.65078729175	0.479693267489	0.829997997116	0.167466914536	0.245228493672	-0.1	76.9035910982	9.9	3.33783426477	3.8375573921	57.7136237276	0.0	0.0	0.0	5.56314820979	0.0	12.7878036039	4.7368629538	0.0	21.9520752384	0.0	11.6009398902	0.0
CPSM385	0.857156529169	0.156947223841	0.0	2.0625	2.6875	1.3125	221.602	12.1788155077	0.304285910564	12.1788155077	-0.304285910564	237.092041812	237.73	86.0	-0.558935185185	0.258657407407	0.156947223841	2.48341467442	404.673996922	11.5960118382	9.42404096498	10.179969911	7.70434257467	5.67756343211	6.05552790512	4.26545948034	4.67265960708	3.44204512597	3.77163334701	2.51980937842	2.81684918273	-0.86	5246.76260119	11.6203078392	4.55946021698	1.76330618371	100.994817277	5.31678860401	5.53892525238	5.78324494636	0.0	0.0	0.0	4.79453718407	0.0	0.0	0.0	36.2208627185	31.5191337887
CPSM386	0.85280368907	0.310185738444	0.0	1.57894736842	2.21052631579	0.947368421053	240.173	12.2435463908	0.480788499851	12.2435463908	-0.480788499851	254.094294308	254.285	96.0	-0.898786953053	0.097186318972	0.310185738444	2.34004173144	602.400927619	13.8280626458	10.5372128683	10.5372128683	9.09222415288	6.01860643416	6.01860643416	4.38053784511	4.38053784511	3.05521966725	3.05521966725	1.8480184491	1.8480184491	-2.42	22591.3170905	13.0221199496	5.48174392777	2.88099657434	111.065543735	5.10652739484	0.0	5.78324494636	0.0	0.0	5.96930528795	9.58907436814	0.0	0.0	0.0	48.5309365477	18.5535557598
CPSM387	0.641049214559	0.23971775495	0.0	2.41666666667	2.75	1.75	156.1	11.1972222222	0.367882042869	11.1972222222	-0.367882042869	170.105527688	170.212	68.0	-0.395601851852	0.0561574074074	0.23971775495	2.64716420615	203.234541229	9.1378282015	7.24683783955	7.24683783955	5.66390246015	4.25254047541	4.25254047541	3.01710123875	3.01710123875	2.20135011011	2.20135011011	1.57374759277	1.57374759277	-1.06	584.563745429	9.03140767824	3.55926420542	1.5711533448	71.7107832424	10.633577208	6.04184082915	0.0	11.8143594587	0.0	0.0	9.58907436814	0.0	0.0	0.0	6.92373719969	12.8416432459
CPSM388	0.512506924693	0.320315521638	0.0	2.0	2.5	1.35714285714	186.102	10.4186235513	0.504259893084	10.4186235513	-0.504259893084	197.068807832	197.19	76.0	-1.09947704082	0.114259259259	0.320315521638	2.77726802691	350.665232798	10.7151784707	7.3437472041	7.3437472041	6.5029077554	3.99678855918	3.99678855918	2.97192156537	2.97192156537	1.81263800168	1.81263800168	1.03722702891	1.03722702891	-1.75	1115.77910562	10.3316326531	3.97211720227	2.36671445438	80.4103435163	21.0532496617	6.04184082915	11.4990236666	0.0	0.0	5.96930528795	4.79453718407	0.0	0.0	0.0	6.06636706846	24.1170072515
CPSM389	0.77181437509	0.115391768272	0.0	2.15789473684	3.05263157895	1.26315789474	234.193	9.91396203389	0.507955656876	9.91396203389	-0.507955656876	257.177964356	257.377	102.0	0.376736111111	0.376736111111	0.115391768272	1.90486713344	511.983570801	13.035169427	11.7309260053	11.7309260053	9.20514391247	7.73244614136	7.73244614136	6.85194366521	6.85194366521	6.09793876285	6.09793876285	5.18472592038	5.18472592038	-1.02	37198.4068679	11.7775265381	3.98648315443	1.52534755079	114.98234034	10.0064371257	5.74951183328	0.0	0.0	0.0	0.0	0.0	0.0	0.0	0.0	18.9080103143	68.4532580468
CPSM390	0.904089000235	0.317384054902	0.0	2.16	2.92	1.36	312.247	12.449934676	0.360870664473	12.449934676	-0.360870664473	338.210661452	338.455	132.0	0.023195861678	0.023195861678	0.317384054902	1.68911669232	833.333774545	17.5516772849	15.1725544905	15.1725544905	12.1177235006	9.18681620234	9.18681620234	7.05182595101	7.05182595101	5.6277478865	5.6277478865	4.30398492582	4.30398492582	-2.27	788088.392413	16.2121015693	6.22534374004	2.62838106407	148.23131973	15.2006768558	0.0	0.0	0.0	0.0	6.03111451234	4.89990973085	4.79453718407	0.0	0.0	18.2087542438	50.0823425869
CPSM391	0.736992877852	0.152645139908	0.0	1.78260869565	2.60869565217	1.0	309.671	6.23133634627	0.454323131469	6.23133634627	-0.454323131469	327.113839876	327.815	118.0	0.694568163685	0.694568163685	0.152645139908	1.83816483901	766.61205686	15.8111903089	12.997732559	13.7536615051	11.2035099382	7.79555972069	8.1735241937	5.93600240998	6.37243819045	4.29684861192	4.53194571471	2.95387243045	3.12597545441	-2.04	296082.670339	14.5458372747	5.87076038519	2.79907704572	140.498288988	14.5366824155	17.2725178937	5.74951183328	0.0	0.0	0.0	0.0	4.99240473264	0.0	0.0	23.7336740272	37.379507325
CPSM392	0.825437544523	0.0209179086701	0.0	1.61904761905	2.2380952381	1.0	254.227	3.30933996284	0.319751368091	3.30933996284	-0.319751368091	277.183049736	277.411	108.0	0.262685185185	0.262685185185	0.0209179086701	1.88059764818	610.892919871	14.2862462826	12.7316863286	12.7316863286	10.3661386172	8.20095926981	8.20095926981	6.55497545203	6.55497545203	5.59367033036	5.59367033036	4.71833552741	4.71833552741	-1.6	130037.016098	13.0900510204	4.99371078203	1.8023658295	126.946234117	5.31678860401	0.0	0.0	0.0	0.0	0.0	0.0	0.0	0.0	0.0	48.5309365477	61.5295208471
CPSM393	0.641049214559	0.23971775495	0.0	2.41666666667	2.75	1.75	156.1	11.1972222222	0.367882042869	11.1972222222	-0.367882042869	170.105527688	170.212	68.0	-0.395601851852	0.0561574074074	0.23971775495	2.64716420615	203.234541229	9.1378282015	7.24683783955	7.24683783955	5.66390246015	4.25254047541	4.25254047541	3.01710123875	3.01710123875	2.20135011011	2.20135011011	1.57374759277	1.57374759277	-1.06	584.563745429	9.03140767824	3.55926420542	1.5711533448	71.7107832424	10.633577208	6.04184082915	0.0	11.8143594587	0.0	0.0	9.58907436814	0.0	0.0	0.0	6.92373719969	12.8416432459
CPSM394	0.766994433992	0.316145295087	0.0	1.88888888889	2.44444444444	1.27777777778	226.17	12.3864427438	0.465313584329	12.3864427438	-0.465313584329	247.157228912	247.338	98.0	-0.440694444444	0.065462962963	0.316145295087	2.31301428335	394.214445389	13.0102254006	11.1859954283	11.1859954283	8.68750582226	6.60148971749	6.60148971749	4.97187829071	4.97187829071	3.83314559923	3.83314559923	2.63732442989	2.63732442989	-1.35	14384.0740573	13.0904176263	5.52784356241	2.41064239649	108.744951995	9.63677268465	0.0	0.0	0.0	0.0	5.96930528795	4.79453718407	0.0	0.0	0.0	30.3318353423	45.4660167317
CPSM395	0.760121278776	0.147084625142	0.0	1.39130434783	1.73913043478	0.95652173913	282.237	13.1744132653	0.306666884151	13.1744132653	-0.306666884151	309.209264484	309.453	122.0	-0.582384259259	0.281111111111	0.147084625142	2.66136139003	579.304533673	16.8720327202	14.6205284094	14.6205284094	11.0189097284	8.32792955305	8.32792955305	6.43086750553	6.43086750553	4.81344211767	4.81344211767	3.21098869	3.21098869	-1.93	150691.852874	17.4242708879	7.56077391925	3.53275837052	139.694332125	4.89990973085	5.78324494636	0.0	0.0	0.0	0.0	4.79453718407	0.0	0.0	0.0	67.5874078843	38.5668057714
CPSM396	0.294720345049	0.325721200594	0.0	1.78787878788	2.42424242424	1.09090909091	432.271	12.3703871402	0.481229255783	12.3703871402	-0.481229255783	454.171315804	454.447	172.0	-1.29984144004	0.0137553214719	0.325721200594	1.67462212419	1201.02942751	24.1205913857	17.595362537	17.595362537	15.6339380485	9.75017861413	9.75017861413	7.200234726	7.200234726	4.72087699713	4.72087699713	3.02729901237	3.02729901237	-4.55	15580631.7541	23.1202419374	9.71963980459	5.78248907821	187.030801749	31.8970880789	6.04184082915	16.9817407162	5.94833928099	5.90717972935	11.9386105759	9.58907436814	14.762494226	9.96795704189	0.0	0.0	30.6862898968
CPSM397	0.917711580113	0.168824369453	0.0	2.1	2.8	1.35	252.188	12.8055661848	0.37879273312	12.8055661848	-0.37879273312	276.183778008	276.38	110.0	0.167685185185	0.167685185185	0.168824369453	1.77323375515	500.820304743	14.1125196962	12.4979146951	12.4979146951	9.70270860041	7.74954299037	7.74954299037	5.94849011183	5.94849011183	4.69044018342	4.69044018342	3.58418443661	3.58418443661	-1.13	56838.8503887	13.8349026338	5.70012359439	2.4236115545	120.043107606	9.72084147475	0.0	5.78324494636	0.0	0.0	0.0	9.69444691492	0.0	0.0	0.0	6.92373719969	31.7496535602
CPSM398	0.522785269596	0.224859663603	0.0	1.2	1.86666666667	0.6	372.306	4.67901486521	0.351061525163	4.67901486521	-0.351061525163	394.190594704	394.482	148.0	0.783280146907	0.783280146907	0.224859663603	1.46088268285	1094.35652977	20.1751513396	16.5946124664	16.5946124664	14.8821427332	10.138333771	10.138333771	7.22179841327	7.22179841327	5.3429547644	5.3429547644	3.77172210866	3.77172210866	-3.8	16849668.5789	18.2426735669	8.28717234563	3.71661796932	175.423335874	9.7998194617	0.0	5.81786277784	5.94833928099	0.0	0.0	0.0	9.96795704189	0.0	10.1973636166	60.6636706846	17.6961856286
CPSM399	0.751485926857	0.165316793752	0.0	2.03846153846	2.80769230769	1.19230769231	330.234	12.0801093632	0.504246652589	12.0801093632	-0.504246652589	357.194008344	357.45	140.0	-0.883990929705	0.0818915343915	0.165316793752	1.52118753167	777.519736894	17.6814337969	15.0251653183	15.0251653183	12.5434788756	10.2091621418	10.2091621418	9.24980571006	9.24980571006	8.25917548828	8.25917548828	6.83016732076	6.83016732076	-1.3	1324479.29762	15.7282624222	4.94410041739	1.64133887346	153.132459224	20.0564451383	6.10396638775	11.4990236666	0.0	0.0	0.0	4.89990973085	0.0	0.0	0.0	12.4871886914	62.6174107498
CPSM400	0.454217958594	0.345535311975	0.0	1.75757575758	2.48484848485	0.969696969697	437.761	12.8773502764	0.491733779566	12.8773502764	-0.491733779566	469.224452944	470.017	176.0	-0.0469562223866	0.0469562223866	0.345535311975	1.24296505715	1073.90136813	23.0453948276	19.197749266	19.953678212	16.1353615908	11.7102449918	12.0882094648	8.25076302423	8.68719880471	6.03237794917	6.26747505196	4.23583886738	4.42036724661	-2.77	42835786.7168	23.3902624772	11.3866873497	6.17789656521	199.688977458	9.63677268465	18.1807982958	0.0	0.0	0.0	5.6897433982	9.46700937864	9.47634011922	5.0986818083	0.0	42.7901453638	36.7526569652
CPSM401	0.62615182258	0.036029666517	0.0	2.5	3.08333333333	1.58333333333	148.124	4.13703703704	0.29930714879	4.13703703704	-0.29930714879	162.115698448	162.236	64.0	0.609907407407	0.609907407407	0.036029666517	2.19459165779	245.275308994	8.38890505706	7.40249888051	7.40249888051	5.87701009771	4.47897839167	4.47897839167	3.42499253875	3.42499253875	2.58962943594	2.58962943594	1.90448745113	1.90448745113	-0.89	1072.90098297	7.74333562902	3.23293392609	1.34457062451	73.2297641891	0.0	0.0	0.0	0.0	0.0	0.0	9.8838882518	0.0	0.0	0.0	6.06636706846	38.0638901946
CPSM402	0.275137399897	0.150957217168	0.0	2.0	2.0	2.0	44.013	8.11111111111	0.294221692846	8.11111111111	-0.294221692846	44.00106262	44.013	16.0	1.25	1.25	0.150957217168	3.26598632371	23.7744375108	2.70710678119	1.30267548146	1.30267548146	1.41421356237	0.382574185835	0.382574185835	0.0816496580928	0.0816496580928	0.0	0.0	0.0	0.0	-0.69	2.75488750216	2.31	1.31	1.31	16.7559850719	0.0	4.97434344948	4.90706524399	0.0	0.0	0.0	5.53112899879	0.0	0.0	0.0	0.0	0.0
CPSM403	0.782957814722	0.323413580299	0.0	1.63157894737	2.36842105263	1.0	240.177	12.257617158	0.350883978927	12.257617158	-0.350883978927	252.089877624	252.273	94.0	-0.588333333333	0.00759259259259	0.323413580299	2.31640236936	679.350721354	13.405412915	10.1669693803	10.1669693803	9.18154055035	5.97955113787	5.97955113787	4.41946228522	4.41946228522	3.24927380431	3.24927380431	2.41827845509	2.41827845509	-2.62	29788.9711418	11.4692641266	4.24235707605	1.77548553622	110.000261083	5.73366747716	0.0	5.78324494636	0.0	0.0	6.03111451234	9.69444691492	4.79453718407	0.0	0.0	30.3318353423	23.7625526971
CPSM404	0.739698012473	0.173963020746	0.0	2.18181818182	3.0	1.36363636364	282.19	12.5237755102	0.50424643289	12.5237755102	-0.50424643289	301.131408088	301.342	116.0	-0.95375	0.00318783068783	0.173963020746	1.87741374347	716.855643342	15.275656403	12.5030723501	12.5030723501	10.4878359829	7.96197525677	7.96197525677	7.25827746358	7.25827746358	6.52552867929	6.52552867929	5.53501529771	5.53501529771	-1.59	182851.992455	12.9050150886	3.65760302147	1.1255962618	128.045810268	19.8498274743	0.0	23.3862350007	0.0	0.0	0.0	4.79453718407	0.0	0.0	0.0	6.06636706846	44.4847118175
CPSM405	0.660350294438	0.237819689569	0.0	1.87096774194	2.61290322581	1.09677419355	410.353	11.8105664607	0.329293986222	11.8105664607	-0.329293986222	435.17289604	435.553	160.0	-3.77857596932	0.126379739163	0.237819689569	1.62913447366	1399.70451169	22.3361343353	17.9942087265	18.8107053074	14.6300488588	9.99962029678	11.5459397747	7.90125727112	9.43110221342	5.70859162473	6.76146868044	3.73556936085	4.56803610776	-3.1	8680579.78018	21.1442266001	7.86467501449	4.21550572362	181.599870854	4.89990973085	11.6422672758	0.0	10.0232911534	0.0	0.0	4.99240473264	23.5247277638	0.0	0.0	18.1991012054	61.7366873864
CPSM406	0.908528547003	0.0459214880625	0.0	2.27272727273	3.09090909091	1.36363636364	288.29	3.49018654993	0.360880464584	3.49018654993	-0.360880464584	314.181669832	314.498	118.0	0.714774187453	0.714774187453	0.0459214880625	1.75107618286	662.498977615	15.1040835278	13.6395544574	14.4560510383	10.8131930479	8.63285514391	10.026701994	7.01368438204	7.92436798457	5.57487078447	6.37960863859	4.7997773113	5.51267385092	-0.93	218278.558564	14.6489703518	5.9344056138	2.29663427956	137.207872719	4.98397852095	0.0	0.0	0.0	0.0	0.0	4.89990973085	0.0	11.7618849494	0.0	19.0564713366	60.927020163
CPSM407	0.788661093377	0.0567300311631	0.0	1.55555555556	2.33333333333	0.851851851852	377.771	9.07790552845	0.395044554421	9.07790552845	-0.395044554421	403.148511132	403.979	144.0	0.258283119552	0.258283119552	0.0567300311631	1.41002099629	779.772078576	18.6396174337	15.4804800605	17.0529055874	13.2415147407	9.63965039151	10.8341114454	7.09391312924	8.6141258662	5.32494794252	6.69031342414	3.87371790268	5.11616827908	-1.24	2100937.37577	19.0927891272	8.84200510913	4.43789104574	170.261425063	14.9063468565	0.0	0.0	0.0	0.0	0.0	4.89990973085	0.0	0.0	0.0	35.4955589765	43.2974133711
CPSM408	0.473732426164	0.0137862614014	0.0	1.9	2.5	1.2	124.102	5.12635487528	0.271451641842	5.12635487528	-0.271451641842	136.100048384	136.198	54.0	0.837314814815	0.837314814815	0.0137862614014	2.42652234659	171.87228237	7.23420451868	5.87831517751	5.87831517751	4.93185165258	3.4064655183	3.4064655183	2.18972270489	2.18972270489	1.40083736397	1.40083736397	0.861183588788	0.861183588788	-0.86	251.667162344	7.24940919037	4.03594201884	2.16902507341	61.0211762491	0.0	0.0	0.0	0.0	0.0	0.0	11.2684616674	0.0	0.0	0.0	30.3318353423	11.9842731146
CPSM409	0.797746284502	0.0478343397542	0.0	1.72222222222	2.33333333333	1.0	220.19	4.5148818972	0.309364731982	4.5148818972	-0.309364731982	240.16264864	240.35	94.0	0.384074074074	0.384074074074	0.0478343397542	2.23603792303	411.537880988	12.794682451	11.0821434453	11.0821434453	8.77085694783	6.37741794129	6.37741794129	4.80982356608	4.80982356608	3.11172076675	3.11172076675	2.14004901186	2.14004901186	-1.67	16001.4647074	12.7783085044	6.31330963167	3.40900176309	109.292689549	4.89990973085	0.0	0.0	0.0	0.0	0.0	4.98397852095	0.0	0.0	0.0	36.3982024108	44.7571076228
CPSM410	0.797872684563	0.179980179369	0.0	2.5	3.28571428571	1.64285714286	194.198	5.6909093128	0.375102200764	5.6909093128	-0.375102200764	211.114318544	211.334	78.0	0.641018518519	0.641018518519	0.179980179369	1.9829425369	308.315797267	9.96625532625	8.54569633028	9.3621929112	6.79202499788	5.26707568905	6.08357226998	3.81582030199	4.93102017328	2.63920053942	3.58831682225	1.9176154437	2.87594017243	-0.61	2365.72919684	9.9266246829	4.27526595457	2.06695593725	88.7299308987	11.0504560812	0.0	5.13155847984	0.0	0.0	0.0	0.0	4.98397852095	0.0	11.3367858779	6.92373719969	32.2280428976
CPSM411	0.837128936046	0.121177707194	0.0	2.26315789474	3.0	1.42105263158	238.185	5.5462607466	0.496662444895	5.5462607466	-0.496662444895	259.168462292	259.353	102.0	0.361909486017	0.361909486017	0.121177707194	2.29392855759	541.90176677	13.664925939	11.5182341139	11.5182341139	9.24071340287	6.63674244755	6.63674244755	4.72636813764	4.72636813764	3.15726447225	3.15726447225	2.15434597332	2.15434597332	-1.81	23720.7827716	13.6177129717	6.38396738751	3.35104986338	113.525666429	15.787319035	5.74951183328	0.0	0.0	0.0	0.0	4.98397852095	0.0	0.0	0.0	6.06636706846	38.4428709884
CPSM412	0.711644839176	0.241076878203	0.0	1.6875	2.1875	1.125	204.144	11.986207483	0.33746571962	11.986207483	-0.33746571962	218.105527688	218.256	84.0	-1.06993055556	0.214533966364	0.241076878203	2.52439687011	398.286753913	11.5960118382	9.11746148925	9.11746148925	7.7143792758	5.33669884595	5.33669884595	3.81348725662	3.81348725662	3.07004779978	3.07004779978	2.1197401248	2.1197401248	-1.84	5356.94109804	10.670299984	3.96263003558	1.37731386806	94.0379932197	10.633577208	0.0	5.4149904694	11.8143594587	0.0	0.0	9.58907436814	0.0	0.0	0.0	37.255572542	11.9842731146
CPSM413	0.775124662295	0.0567300311631	0.0	1.68	2.52	0.92	349.761	6.28969506896	0.339550847183	6.28969506896	-0.339550847183	373.137946448	373.953	132.0	0.808147064509	0.808147064509	0.0567300311631	1.49323564466	743.471166762	17.2254038713	14.6190529026	16.1914784296	12.2035099382	8.95440845497	10.1488695089	6.83194147028	8.35215420723	5.03970600599	6.40507148761	3.56726839245	4.80971876885	-1.2	758919.740013	17.2257072845	7.58340471991	3.82238204476	159.102249197	14.6997291926	0.0	0.0	0.0	0.0	0.0	0.0	0.0	0.0	0.0	35.4955589765	50.3450853538
CPSM414	0.886395835141	0.0936247143982	0.0	1.61904761905	2.28571428571	0.952380952381	258.215	11.5410345805	0.384827825093	11.5410345805	-0.384827825093	287.224914548	287.447	116.0	-0.620763888889	0.440975056689	0.0936247143982	1.7530078069	420.452310896	14.5457593066	13.1367033992	13.1367033992	10.288641693	8.79169880444	8.79169880444	6.92396197208	6.92396197208	5.56207993542	5.56207993542	4.22587432897	4.22587432897	-0.86	128998.603192	15.0517882507	6.93314052669	3.4898666476	128.718055722	10.0064371257	0.0	0.0	0.0	0.0	0.0	0.0	0.0	0.0	0.0	49.5943002111	56.6749784643
CPSM415	0.810852141463	0.0101625709287	0.0	1.4	1.95	0.85	242.216	3.25521652179	0.319751551914	3.25521652179	-0.319751551914	263.167399672	263.384	102.0	0.505324074074	0.505324074074	0.0101625709287	2.03420709277	563.168244006	13.7862462826	11.9721733046	11.9721733046	9.89817814777	7.40453609115	7.40453609115	5.38953533751	5.38953533751	4.10487928559	4.10487928559	3.10108842279	3.10108842279	-1.86	64665.0592307	13.1383245386	6.06175238087	2.54327840273	120.897520124	5.31678860401	0.0	0.0	0.0	0.0	0.0	0.0	0.0	0.0	0.0	60.6829767614	48.6878776012
CPSM416	0.531344623075	0.324719379096	0.0	1.84	2.52	1.12	375.713	14.2265379346	0.405864795539	14.2265379346	-0.324719379096	386.026759912	386.801	130.0	-4.4548945342	0.00670068027211	0.405864795539	2.19289321008	863.966618795	18.1898699654	12.6481632932	14.2205888202	11.7598388123	7.22480217513	8.0110149386	5.40121301327	6.30889811418	3.6443766061	4.22895969155	2.62100795681	3.02055859977	-1.99	343385.245554	17.8208871605	6.72475409655	3.82340943819	151.286720986	4.89990973085	17.3504793487	0.0	0.0	0.0	6.17629851744	4.99240473264	4.39041504767	13.171245143	0.0	35.9515474702	30.3318353423
CPSM417	0.804869502965	0.137316527934	0.0	1.66666666667	2.48148148148	0.925925925926	358.317	8.79485822268	0.393980332664	8.79485822268	-0.393980332664	383.16674804	383.517	142.0	0.0897786380225	0.0897786380225	0.137316527934	1.50340176772	803.518658479	18.4764807269	15.3810073659	16.1975039469	13.3476678906	9.45848608738	10.2749826683	6.6660245599	7.74980151639	4.89878990617	6.0398332647	3.45358632847	4.4712665963	-1.86	2561736.23668	18.5008473017	8.88592406361	4.35261691216	164.207192881	14.7433000795	5.83561978576	0.0	0.0	0.0	0.0	4.89990973085	4.99240473264	0.0	0.0	42.0937202917	18.1991012054
CPSM418	0.902180479056	0.219215947206	0.0	2.31578947368	3.15789473684	1.42105263158	238.181	11.2872677049	0.492948088151	11.2872677049	-0.492948088151	259.157228912	259.349	102.0	0.152633613631	0.152633613631	0.219215947206	1.71170463753	495.767454804	13.2422762082	11.4982948568	11.4982948568	9.29202499788	7.33409908666	7.33409908666	5.44129286434	5.44129286434	4.32048865519	4.32048865519	3.34949138922	3.34949138922	-1.51	43770.0502872	12.520089762	5.23569104861	2.33701556234	113.89409147	10.0536515578	5.74951183328	0.0	5.90717972935	0.0	0.0	4.79453718407	0.0	0.0	0.0	12.9901042682	42.3736409668
CPSM419	0.677733039239	0.331771679519	0.0	1.7037037037	2.22222222222	1.07407407407	348.229	12.8343180046	0.468960108044	12.8343180046	-0.468960108044	376.199821996	376.453	148.0	-1.0367441421	0.116101145578	0.331771679519	2.26881902207	653.595733822	19.8635965517	16.2721674576	16.2721674576	12.9787294823	9.23862494447	9.23862494447	6.60919086832	6.60919086832	5.1026824434	5.1026824434	3.57201562265	3.57201562265	-2.41	1016271.50066	20.8965138312	9.50395621246	4.65735590916	159.766085667	14.3736356385	5.53892525238	0.0	5.90717972935	0.0	11.9386105759	14.488984099	4.79453718407	0.0	0.0	25.1228384051	24.9743773828
CPSM420	0.782957814722	0.323413580299	0.0	1.63157894737	2.36842105263	1.0	240.177	12.257617158	0.350883978927	12.257617158	-0.350883978927	252.089877624	252.273	94.0	-0.588333333333	0.00759259259259	0.323413580299	2.31640236936	679.350721354	13.405412915	10.1669693803	10.1669693803	9.18154055035	5.97955113787	5.97955113787	4.41946228522	4.41946228522	3.24927380431	3.24927380431	2.41827845509	2.41827845509	-2.62	29788.9711418	11.4692641266	4.24235707605	1.77548553622	110.000261083	5.73366747716	0.0	5.78324494636	0.0	0.0	6.03111451234	9.69444691492	4.79453718407	0.0	0.0	30.3318353423	23.7625526971
CPSM421	0.736504387961	0.255942298117	0.0	1.94444444444	2.66666666667	1.16666666667	224.178	11.9604020219	0.358917611924	11.9604020219	-0.358917611924	238.110613068	238.29	90.0	-0.0390249433107	0.0390249433107	0.255942298117	2.1225892981	664.883167122	12.6983061338	10.3723499056	10.3723499056	8.64786704554	5.9361749528	5.9361749528	4.60675873478	4.60675873478	3.18842662851	3.18842662851	2.32609990683	2.32609990683	-2.29	20373.3292736	10.8383808623	3.8756076659	1.6434624544	105.538318416	10.300767125	0.0	0.0	0.0	5.90717972935	0.0	4.79453718407	0.0	0.0	0.0	18.1991012054	37.6196801348
CPSM422	0.621657497392	0.328889938236	0.0	1.25	1.33333333333	0.916666666667	197.029	11.3913657407	0.423238542948	11.3913657407	-0.328889938236	200.007212256	200.053	74.0	-5.63458333333	2.13523148148	0.423238542948	4.45137033755	121.322252148	9.99156383156	5.3384566519	5.3384566519	5.19270534084	2.50288232512	2.50288232512	1.73904053876	1.73904053876	0.824248822768	0.824248822768	0.437553187579	0.437553187579	-0.53	183.708023023	11.47	3.4614609883	3.24473876557	62.106370421	4.7368629538	0.0	6.86065131386	0.0	6.10396638775	12.3525970349	0.0	4.39041504767	26.342490286	0.0	0.0	0.0
CPSM423	0.553404610519	0.276858411418	0.0	1.84848484848	2.51515151515	1.12121212121	444.347	13.3294576618	0.493112565392	13.3294576618	-0.493112565392	474.20492444	474.587	178.0	-3.69809054522	0.146500351684	0.276858411418	1.85170247164	1322.63995344	23.7503478977	19.4591077057	20.2756042866	15.7555872866	11.1765213602	12.616584689	8.23038869469	10.1683236746	5.85539724084	7.75003410743	4.09309633937	5.54204599292	-2.76	25919155.741	23.3999264945	9.2386282405	4.39766931211	192.780733943	14.6207512056	17.0906170489	5.51670071762	10.0232911534	5.55926689505	0.0	9.47634011922	13.4017755053	9.4038977996	0.0	13.3445588226	38.5913320107
CPSM424	0.155511239982	0.32866280531	0.0	1.56923076923	2.24615384615	0.846153846154	834.555	14.3614102901	0.460091562187	14.3614102901	-0.460091562187	913.555141588	914.187	366.0	-2.42806389953	0.0193105871007	0.32866280531	1.70199786253	1755.50057024	48.1722686706	40.6107308259	40.6107308259	30.7495833241	23.9240202351	23.9240202351	19.5907218675	19.5907218675	14.4789911985	14.4789911985	10.116536766	10.116536766	-3.37	4.79832076924e+13	54.2374162285	25.1254505818	14.3224297566	386.722491579	43.9038066844	30.1369849388	5.78324494636	5.78711115257	11.6904246757	5.96930528795	19.1781487363	4.79453718407	0.0	0.0	71.0748066395	106.955617827
CPSM425	0.461339502006	0.417418427687	0.0	1.59375	2.25	0.9375	448.703	12.9388773807	0.457236902294	12.9388773807	-0.457236902294	464.086302712	464.831	166.0	-4.64186462511	0.0659389232542	0.417418427687	1.62443760012	1137.87894451	23.3027541405	16.4573190508	17.2132479968	15.1512169088	9.06299102832	9.44095550133	6.35385650971	6.76105663645	4.06861881416	4.3982070352	2.58298774083	2.80767914937	-3.79	9882757.49085	22.8854111488	9.56360331448	5.88337044438	185.111056386	20.6872287658	17.1929516614	0.0	0.0	5.90717972935	12.2074130298	9.77851570502	4.79453718407	13.171245143	0.0	11.6009398902	48.5309365477
CPSM426	0.681092178569	0.226802445196	0.0	1.92592592593	2.51851851852	1.18518518519	356.321	12.9125248888	0.382234288143	12.9125248888	-0.382234288143	386.2027992	386.561	146.0	-0.261281179138	0.171560700152	0.226802445196	1.73518790468	694.36756132	19.1146734073	16.3948284654	17.2113250463	13.1818004188	9.80127680516	10.6809296164	7.24660991961	8.27885510197	5.49490578744	6.43107973006	4.03473405574	4.73293442438	-1.69	2009597.12621	20.0548151142	9.48896856267	4.78052358067	166.297069485	14.5366824155	0.0	0.0	5.90717972935	0.0	0.0	4.79453718407	0.0	0.0	11.3367858779	31.1892054735	42.8416288446
CPSM427	0.885185467377	0.307348640087	0.0	1.84	2.44	1.16	339.282	13.6555348328	0.480985779776	13.6555348328	-0.480985779776	356.088243624	356.418	128.0	-1.03640962524	0.145455331071	0.307348640087	2.1011120579	939.913669117	18.1374637226	13.8758318746	14.6923284555	11.8630811007	7.73961040898	9.29768861371	5.94514679669	7.32479960794	4.30461055497	5.24063069247	3.05497444225	3.57433384383	-2.53	426585.374033	17.2981326275	6.76388481385	3.4643192578	147.518542482	5.10652739484	5.81722084105	0.0	0.0	0.0	5.96930528795	9.00343567624	4.39041504767	0.0	0.0	18.1991012054	70.6748936457
CPSM428	0.626303274312	0.255944105115	0.0	1.96551724138	2.65517241379	1.24137931034	371.266	13.6504632008	0.358205853309	13.6504632008	-0.358205853309	398.211804324	398.482	154.0	-0.403882065647	0.143172057403	0.255944105115	1.83351217088	973.432151391	21.1290275541	17.2795028509	17.2795028509	13.8497743081	9.87906491889	9.87906491889	7.148501272	7.148501272	5.36453933216	5.36453933216	3.66277878095	3.66277878095	-2.93	3245583.09967	20.795284859	8.61106978477	4.24412738777	169.729666574	20.5174654598	5.81722084105	0.0	0.0	11.8143594587	0.0	9.58907436814	4.39041504767	0.0	0.0	13.8474743994	56.7755600151
CPSM429	0.706488238409	0.0725716296104	0.0	1.86666666667	2.8	1.06666666667	184.157	6.19976851852	0.39790227593	6.19976851852	-0.39790227593	198.115698448	198.269	76.0	0.953981481481	0.953981481481	0.0725716296104	2.35911956538	517.170034281	10.2507123766	8.66239206619	8.66239206619	7.36017334531	5.52034578047	5.52034578047	4.17498174086	4.17498174086	3.21345428437	3.21345428437	2.40974924086	2.40974924086	-1.57	4959.09433195	8.71538181128	3.22778829425	1.28571836739	89.1265436332	5.73366747716	0.0	0.0	0.0	0.0	0.0	4.98397852095	0.0	0.0	0.0	18.1991012054	37.3131050519
CPSM430	0.450572678997	0.118903331231	0.0	1.25	1.78571428571	0.714285714286	342.292	5.87098820026	0.492264494471	5.87098820026	-0.492264494471	371.224914548	371.524	144.0	0.692414393801	0.692414393801	0.118903331231	1.99594737729	880.73553351	19.7693739457	17.0596859982	17.0596859982	13.685871848	9.90684881872	9.90684881872	7.11527262156	7.11527262156	4.79026590829	4.79026590829	3.34842011227	3.34842011227	-2.84	2692338.48997	19.9087945758	9.91099361735	5.11364381338	168.648904314	9.63677268465	12.3563937978	0.0	0.0	0.0	0.0	0.0	0.0	0.0	0.0	79.7201420212	60.4854632604
CPSM431	0.417884097584	0.162995093641	0.0	1.65517241379	2.34482758621	0.931034482759	370.259	5.85739677989	0.487269520391	5.85739677989	-0.487269520391	393.168856216	393.443	150.0	0.392174356428	0.392174356428	0.162995093641	1.95691673539	1001.0042023	20.4764807269	16.4746496311	16.4746496311	14.2450447005	9.10779966279	9.10779966279	6.07103210669	6.07103210669	4.08284481567	4.08284481567	2.68261345943	2.68261345943	-3.34	4235838.81267	20.3956920022	10.2715889543	5.34772017314	169.532263228	24.2642404192	25.3589467816	11.4990236666	0.0	0.0	0.0	0.0	9.96795704189	0.0	6.42334989562	11.9868013873	24.2654682738
CPSM432	0.879421465403	0.278056460252	0.0	1.90476190476	2.61904761905	1.19047619048	287.641	12.1054868985	0.364126283078	12.1054868985	-0.364126283078	300.066555336	300.745	106.0	-1.4200170068	0.468052248677	0.278056460252	2.27167295694	728.311764798	14.9827631842	11.3240059727	12.0799349187	10.0753874005	6.46493075881	6.84289523182	4.77612625553	5.212562036	3.42514416342	3.66024126621	2.35544352847	2.52754655242	-2.17	74196.3971611	13.7966760316	5.31340017437	2.43566202007	126.856612865	10.0064371257	0.0	0.0	6.22790117073	5.90717972935	0.0	4.79453718407	4.99240473264	0.0	0.0	41.9327752325	18.1991012054
CPSM433	0.11617337224	0.32866280531	0.0	1.56164383562	2.20547945205	0.86301369863	942.607	14.5436536948	0.460091562187	14.5436536948	-0.460091562187	1029.6024857	1030.303	412.0	-2.46865040052	0.00696762621928	0.32866280531	1.69399044634	2008.84456191	54.3709392834	45.2886545647	45.2886545647	34.4760753831	26.3993342095	26.3993342095	21.8440224598	21.8440224598	15.9024166961	15.9024166961	10.6930975705	10.6930975705	-3.94	1.78733713902e+15	61.6058491316	28.2651568513	16.0438336447	432.616503233	53.747197033	41.6559417959	5.78324494636	5.78711115257	11.6904246757	11.9386105759	23.9726859204	4.79453718407	0.0	0.0	71.0748066395	113.879355027
CPSM434	0.604178080979	0.242081507512	0.0	1.7	2.43333333333	1.0	414.406	12.7060854824	0.30382609482	12.7060854824	-0.30382609482	443.170119168	443.638	160.0	-3.47006643062	0.343702620064	0.242081507512	1.66769854979	1055.86794162	21.3027541405	17.836076789	19.4690699508	14.3582104766	10.3133671374	12.5699270471	8.09500665572	11.330617556	5.80660770906	8.76951179679	3.90439987054	5.91923671551	-1.64	6289279.07717	21.5867024157	8.84545241093	4.35944990313	183.964982173	9.7998194617	0.0	0.0	10.0232911534	0.0	0.0	0.0	12.7230129756	0.0	0.0	36.0370062616	54.4339693929
CPSM435	0.768368806033	0.307295376904	0.0	1.88	2.4	1.24	350.359	11.231896868	0.480990926014	11.231896868	-0.480990926014	375.13267104	375.559	134.0	-0.648748313375	0.197888112035	0.307295376904	1.72807464854	717.094125499	17.8111903089	14.8259143646	16.4589075265	12.0585506481	8.80217912872	10.5614847512	6.7499470222	8.58217917787	4.86197411046	6.96148664169	3.43749315489	5.45118682282	-1.43	664633.006445	18.3637446249	8.29973295104	4.40339521956	157.168684576	10.0064371257	0.0	0.0	0.0	0.0	5.96930528795	4.79453718407	0.0	0.0	22.6735717559	6.07602010683	73.6744583353
CPSM436	0.387104860306	0.314892024378	0.0	1.7	2.25	1.1	262.156	12.1805971277	0.504060529727	12.1805971277	-0.504060529727	273.063722452	273.244	102.0	-0.860144032922	0.059395313681	0.314892024378	2.49865095806	691.455605366	14.8614428406	10.530487273	10.530487273	9.39675460552	5.71616065358	5.71616065358	4.3153638898	4.3153638898	2.84232224655	2.84232224655	1.74605893503	1.74605893503	-2.89	27193.217609	13.539548733	5.00455462472	2.44037649261	113.621346881	10.2130547897	0.0	11.5327567796	5.74951183328	0.0	5.68738627468	14.9088554528	0.0	0.0	0.0	29.8289197655	12.9901042682
CPSM437	0.738617094039	0.332966806648	0.0	1.81818181818	2.45454545455	1.13636363636	318.198	11.0990007716	0.342660418348	11.0990007716	-0.342660418348	339.098787632	339.366	128.0	-4.13720850918	0.164698129252	0.332966806648	1.87257136769	561.473564579	16.3889050571	12.8978492533	13.7143458342	9.91676208786	6.96204766448	8.43345218527	6.55677024418	7.77807106423	3.69903024565	4.14541422907	3.11199983414	3.44053268736	-0.33	55495.7594555	16.5250715558	4.8350486875	3.01719022452	128.727062668	23.684314769	24.9187811278	11.5742223051	5.78711115257	0.0	10.304164876	4.18308543265	5.13897373761	8.41779698433	0.0	0.0	27.6949487988
CPSM438	0.906175869093	0.118741996174	0.0	2.15789473684	2.84210526316	1.36842105263	238.181	11.1889937642	0.496756035329	11.1889937642	-0.496756035329	263.18852904	263.381	106.0	-0.71125	0.294774187453	0.118741996174	2.29759390528	418.96488955	13.8804688886	12.2249607333	12.2249607333	9.05869730306	7.07672650162	7.07672650162	5.86115965271	5.86115965271	4.19104032147	4.19104032147	3.18362035867	3.18362035867	-1.06	19617.5225359	14.3512358373	5.93054843754	3.09719678415	115.742605762	14.7433000795	5.74951183328	0.0	0.0	0.0	0.0	0.0	0.0	0.0	0.0	24.9743773828	44.6331728398
CPSM439	0.616936485164	0.0114800282152	0.0	1.8	2.3	1.2	122.106	5.69850151172	0.327106925549	5.69850151172	-0.327106925549	133.089149352	133.194	52.0	0.432777777778	0.432777777778	0.0114800282152	2.20381473471	217.429692438	6.97469149469	5.8259089347	5.8259089347	4.87701009771	3.68252198471	3.68252198471	2.91673354573	2.91673354573	2.06751993417	2.06751993417	1.2981596151	1.2981596151	-0.82	495.27151185	5.92725664946	2.09724771774	0.929084201924	60.8602890062	5.73366747716	0.0	0.0	0.0	0.0	0.0	0.0	0.0	0.0	0.0	30.3318353423	11.9842731146
CPSM440	0.874710430269	0.0936247143981	0.0	1.54545454545	2.22727272727	0.909090909091	270.226	11.6113470805	0.384827825093	11.6113470805	-0.384827825093	301.240564612	301.474	122.0	-0.625865929705	0.438370890023	0.0936247143981	1.72651030847	434.280283087	15.2528660877	13.8438101804	13.8438101804	10.788641693	9.29169880444	9.29169880444	7.27751536268	7.27751536268	5.81207993542	5.81207993542	4.40265102426	4.40265102426	-0.86	170166.899073	16.0139034654	7.60862389136	3.72124208715	135.082997836	10.0064371257	0.0	0.0	0.0	0.0	0.0	0.0	0.0	0.0	0.0	56.015121834	56.6749784643
CPSM441	0.821077405214	0.0552451273462	0.0	1.47619047619	2.0	0.952380952381	276.279	2.48148148148	0.339322620531	2.48148148148	-0.339322620531	298.150369704	298.455	110.0	0.615011337868	0.615011337868	0.0552451273462	1.94660388152	578.620320716	14.8196264774	12.9130414665	13.7295380475	10.1478670455	7.43089199749	8.24738857842	6.01553184013	7.09930879662	3.70308796599	4.83335634482	2.97060094474	4.06634962113	-1.45	72592.6717999	14.485718477	6.12175192395	3.08999796266	131.315096224	9.7998194617	0.0	0.0	0.0	0.0	0.0	0.0	0.0	0.0	0.0	42.9510904229	44.2787182854
CPSM442	0.491934741036	0.416920323423	0.0	1.9	2.0	1.4	134.07	11.0173611111	0.432937464565	11.0173611111	-0.432937464565	143.058243148	143.142	56.0	-0.966435185185	0.293981481481	0.416920323423	2.9208208539	197.169609662	7.93915758876	6.17195846689	6.17195846689	4.44919428989	2.96092377193	2.96092377193	2.74244951365	2.74244951365	1.43600356721	1.43600356721	0.817182821461	0.817182821461	-1.06	140.427825077	7.05185682327	1.71331906833	0.760829744634	58.7545535461	4.7368629538	0.0	5.60105081098	0.0	5.90717972935	6.09324007094	4.79453718407	9.69444691492	0.0	0.0	0.0	13.8474743994
CPSM443	0.836647355775	0.0443057164954	0.0	1.40909090909	1.90909090909	0.909090909091	268.234	2.53356481481	0.340719669425	2.53356481481	-0.340719669425	294.209598832	294.442	116.0	0.619640967498	0.619640967498	0.0443057164954	1.98508661702	585.609300164	15.5267332586	13.9190067385	13.9190067385	10.6478670455	8.22975048822	8.22975048822	6.73544504295	6.73544504295	4.3995691998	4.3995691998	3.55966604074	3.55966604074	-1.8	126062.960671	15.1094229364	6.53333333333	3.1720049015	133.921870428	9.7998194617	0.0	0.0	0.0	0.0	0.0	0.0	0.0	0.0	0.0	43.3219396105	56.1145303777
CPSM444	0.370507351404	0.309056401423	0.0	1.5	1.5	1.5	56.024	9.0	0.351846239506	9.0	-0.351846239506	60.032362748	60.056	24.0	-0.833333333333	0.833333333333	0.309056401423	2.80303948767	29.0195500087	3.57735026919	2.06294882884	2.06294882884	1.73205080757	0.781474414422	0.781474414422	0.402368927062	0.402368927062	0.0	0.0	0.0	0.0	-0.73	3.24511249784	3.27	0.710528634361	0.173734284106	23.5805545219	11.4673349543	0.0	0.0	0.0	0.0	6.03111451234	0.0	4.79453718407	0.0	0.0	0.0	0.0
CPSM445	0.881560501644	0.0694932486859	0.0	1.57894736842	2.26315789474	0.894736842105	234.193	10.1624548971	0.391498610312	10.1624548971	-0.391498610312	259.19361442	259.393	104.0	-0.0814580708827	0.0814580708827	0.0694932486859	1.57100134164	383.508355215	13.0791395014	11.670083594	11.670083594	9.3433365929	7.81453854383	7.81453854383	6.14007840153	6.14007840153	4.96347574075	4.96347574075	3.80729447287	3.80729447287	-0.86	38554.9223999	13.1383245386	6.06175238087	3.00805845435	115.988171493	5.10652739484	0.0	0.0	0.0	0.0	0.0	4.89990973085	0.0	0.0	0.0	43.1734785882	50.2541568414
CPSM446	0.745264084409	0.223345353054	0.0	2.21739130435	2.91304347826	1.39130434783	290.221	11.7401217615	0.312933102897	11.7401217615	-0.312933102897	305.1276601	305.341	114.0	-0.00427665344783	0.00427665344783	0.223345353054	2.14920169135	922.123581149	16.3969767466	12.8928749335	12.8928749335	11.1513970054	7.267548066	7.267548066	5.04914126474	5.04914126474	3.67162552331	3.67162552331	2.60912909605	2.60912909605	-3.2	250265.054241	14.7254271526	5.89038408291	2.52956274671	133.153053275	4.89990973085	11.6326728045	5.64717722077	5.90717972935	0.0	0.0	4.79453718407	9.49937641456	10.360573363	0.0	12.1327341369	25.1228384051
CPSM447	0.7074872979	0.228383929548	0.0	1.96428571429	2.82142857143	1.14285714286	391.778	11.5663360896	0.35269201603	11.5663360896	-0.35269201603	412.112459972	412.946	144.0	0.0499095479512	0.0499095479512	0.228383929548	1.20375432736	1042.06166091	19.0872111909	15.4499509239	17.0223764508	13.6698364334	9.60086811774	10.7522292529	7.40674709287	8.6189219969	5.62495428948	6.79371895916	4.05318972355	5.10708116795	-2.15	5377534.57219	17.9153238274	7.35129692158	3.3630988077	172.613455557	10.2166983349	5.81786277784	0.0	5.90717972935	0.0	0.0	9.69444691492	0.0	4.37353998142	0.0	29.8000410956	47.2793124233
CPSM448	0.789957922729	0.214484060757	0.0	2.07142857143	2.78571428571	1.35714285714	204.166	10.8384103364	0.355978728334	10.8384103364	-0.355978728334	212.025563116	212.23	74.0	-3.56104402872	0.301574074074	0.214484060757	2.5390012133	558.725008921	10.1817982759	7.17406488449	7.99056146542	6.56146150958	3.89891951692	5.61434097357	2.93262554635	4.54702147801	1.79005110221	2.46585704144	1.23276617618	1.82210223895	-1.4	1818.13352749	9.16660899654	3.07139221416	1.75397874174	80.5440099058	4.52309493697	11.4467816016	5.58302014164	10.0232911534	0.0	0.0	0.0	13.5567707219	0.0	0.0	17.289397394	12.1327341369
KD001	0.555311250856	0.319059593363	0.0	2.03571428571	2.85714285714	1.21428571429	358.256	12.0459804407	0.378792290449	12.0459804407	-0.378792290449	381.191322976	381.44	146.0	-0.207723624405	0.207723624405	0.319059593363	1.34055860511	974.486551846	18.9240744841	15.4946361817	15.4946361817	13.7423160785	9.64869415049	9.64869415049	7.33388625877	7.33388625877	5.06980529266	5.06980529266	3.40024899786	3.40024899786	-2.91	5368998.12176	17.2062733783	7.24981316214	3.71252870194	161.768250654	20.7962315589	5.69703931306	5.82097409604	0.0	0.0	6.03111451234	10.325701128	14.7793466493	0.0	0.0	6.06636706846	30.5378288745
KD002	0.575410887442	0.26311018926	0.0	1.87878787879	2.54545454545	1.12121212121	418.311	13.3294984699	0.367740192381	13.3294984699	-0.367740192381	447.238273168	447.543	172.0	-0.247639587704	0.0536028900743	0.26311018926	1.50775854675	1240.38781111	22.9490185104	19.0961701539	19.0961701539	16.0248771433	11.6421853098	11.6421853098	8.86419899604	8.86419899604	6.72028952755	6.72028952755	4.99342493083	4.99342493083	-3.33	53698339.4321	21.5122927541	8.89728887241	4.08322716215	191.808970571	15.5334869389	11.4650399986	5.78324494636	5.94833928099	5.55926689505	0.0	14.1561740159	9.96795704189	4.98397852095	0.0	12.8416432459	44.3853032739
KD003	0.649451541795	0.324795200846	0.0	1.51724137931	2.06896551724	0.862068965517	392.227	14.2647714371	0.365530700853	14.2647714371	-0.365530700853	404.089638504	404.323	148.0	-1.29272864701	0.266033215755	0.324795200846	2.27144424738	1116.93715627	21.292164261	14.4962843559	14.4962843559	13.7012850582	8.00229590451	8.00229590451	5.79794989397	5.79794989397	3.94289703409	3.94289703409	2.69932711999	2.69932711999	-3.95	2251395.53048	19.801739949	7.58281773661	3.72203998596	160.919924617	11.4673349543	34.7741324167	0.0	0.0	5.90717972935	6.03111451234	4.79453718407	32.2400856266	0.0	0.0	6.06636706846	36.3982024108
KD004	0.380540649964	0.159342885189	0.0	1.93548387097	2.77419354839	1.06451612903	398.291	14.1093155432	0.336389720129	14.1093155432	-0.336389720129	418.17175108	418.451	156.0	-0.710895221904	0.0832170069794	0.159342885189	1.62483674717	1418.91087211	21.5348049481	17.0532351792	17.0532351792	15.0460451933	10.0266410758	10.0266410758	7.45327973427	7.45327973427	5.48814464508	5.48814464508	3.81376802974	3.81376802974	-3.65	19629583.2083	19.3216174589	7.55260166881	3.34427138491	176.295340395	10.300767125	17.0278495535	11.641625339	0.0	0.0	0.0	10.0826603292	13.7648086163	5.0986818083	0.0	12.9901042682	48.3579492861
KD005	0.490468353168	0.216683854515	0.0	1.80769230769	2.65384615385	0.923076923077	344.318	4.6947409612	0.275123345076	4.6947409612	-0.275123345076	358.100065448	358.43	126.0	0.723082850424	0.723082850424	0.216683854515	1.54930116404	1239.23396079	17.5098609217	13.9423828245	14.7588794055	12.7591528309	8.14331166682	8.95980824775	5.98484892289	7.02552596059	4.16491855173	5.09171530075	2.87659321983	3.7118593253	-3.19	2299437.63592	15.0953430992	5.95957748628	2.62190520824	153.036553135	0.0	0.0	5.64717722077	5.15643648182	0.0	0.0	4.68180293515	0.0	14.7127615102	10.1973636166	30.3318353423	46.7998016522
KD006	0.444251513295	0.26703131618	0.0	1.90909090909	2.60606060606	1.18181818182	485.251	12.634439825	0.395044548199	12.634439825	-0.395044548199	507.101099336	508.435	174.0	-0.351058053545	0.166602199193	0.26703131618	1.43159291289	1115.30100045	23.3716682413	17.885099133	20.213453606	15.923055291	10.3475855207	11.9200110476	7.41634013137	9.26138926678	5.10271749576	6.6441966417	3.45876709101	4.66915506409	-2.5	33876609.8408	23.6512586322	10.62	5.89844008196	204.94028452	20.6400143337	22.3372772474	5.13155847984	0.0	5.90717972935	0.0	9.69444691492	14.9519355628	0.0	0.0	40.6050327269	19.0564713366
KD007	0.387870369158	0.32448419146	0.0	1.78125	2.46875	1.0	435.718	12.1555938174	0.492842041497	12.1555938174	-0.492842041497	454.104397388	454.87	164.0	-0.504594008618	0.297772993584	0.32448419146	1.53223676779	1290.79784142	22.6645614601	17.4324352698	18.1883642159	15.4610600935	9.46030350712	9.83826798012	6.67906997608	7.08627010282	4.49299067974	4.80569968823	3.0193245678	3.23710182491	-3.98	20602822.8762	21.259607067	9.02586737599	4.52157689301	187.777154435	24.0504724024	17.2592710854	17.3168864444	0.0	0.0	6.03111451234	10.300767125	4.79453718407	0.0	0.0	16.7576031474	31.1892054735
KD008	0.533055458734	0.165691689331	0.0	2.0	2.76666666667	1.23333333333	428.169	13.8824765872	0.482024590518	13.8824765872	-0.482024590518	449.118543904	450.345	158.0	-0.627303668253	0.0685802481739	0.165691689331	1.58353519446	1051.87114326	21.2503478977	16.4083620434	17.9202199355	14.4355607458	9.74553864787	10.5014675939	7.31451088709	8.09967548684	5.28911762391	6.00284342487	3.63021280395	4.30816310703	-2.35	8625144.75915	20.9039618755	8.79486192847	4.23701114404	183.696602584	15.787319035	11.9211872288	11.5673746111	0.0	0.0	0.0	4.68180293515	9.37439356862	5.0986818083	0.0	23.2018797805	51.0539944628
KD009	0.623035418091	0.196591387566	0.0	1.96428571429	2.67857142857	1.21428571429	381.686	12.7942776833	0.50737393043	12.7942776833	-0.50737393043	401.10300042	401.846	146.0	-0.428870622323	0.00911706349206	0.196591387566	2.02624505421	1109.88163249	19.9992710421	15.223437933	15.979366879	13.4179226556	9.00699214141	9.38495661442	7.11306280421	7.52026293095	5.51841851583	5.84800673687	4.08507850664	4.31394219227	-2.54	2649603.00984	18.8062200403	7.12743104354	2.93864670083	165.766123468	24.6366428524	28.2285154415	5.4287903919	0.0	0.0	0.0	4.79453718407	0.0	0.0	0.0	23.7336740272	32.1459841484
KD010	0.413508910432	0.41318996337	0.0	1.9696969697	2.75757575758	1.18181818182	443.741	13.5130051537	0.452571857173	13.5130051537	-0.452571857173	462.109482768	462.893	166.0	-1.7932937689	0.200398170619	0.41318996337	1.70344902753	1433.26408888	23.3276981669	17.7178528228	18.4737817688	15.8227541996	10.1046617618	10.4826262348	7.72308877694	8.15952455741	5.76210281586	5.99719991865	4.18659824399	4.35294179904	-3.88	40017804.1653	20.9913972321	7.613526657	3.22572707727	193.318729146	14.8273688696	0.0	5.72498559397	5.94833928099	5.90717972935	6.09324007094	15.0112355189	9.77851570502	0.0	0.0	41.9327752325	42.8190240337
KD011	0.731332799144	0.227249003951	0.0	1.88461538462	2.57692307692	1.11538461538	348.306	5.7906044028	0.377777819976	5.7906044028	-0.377777819976	368.14193026	368.466	134.0	0.545669371555	0.545669371555	0.227249003951	1.50215634035	888.951905728	17.9325106525	14.475229972	15.2917265529	12.6866731858	8.4499445755	9.26644115643	6.00342001835	7.03406890028	4.20103239962	5.21013132215	2.90655218136	3.7098677956	-2.71	1488788.45688	16.7420430098	7.26568599227	3.60763107541	155.426909944	20.6872287658	0.0	5.13155847984	5.94833928099	0.0	0.0	0.0	14.9519355628	0.0	0.0	11.3367858779	37.255572542
KD012	0.246730782577	0.432308738496	0.0	1.59459459459	2.27027027027	0.864864864865	502.293	12.8530111536	0.457155486584	12.8530111536	-0.457155486584	518.128978452	518.421	190.0	-4.55785337416	0.0583929172169	0.432308738496	1.35642168556	1569.70010378	26.3716682413	18.8157424716	18.8157424716	17.4694962619	10.6448288195	10.6448288195	7.96714335821	7.96714335821	5.41160134904	5.41160134904	3.56221486795	3.56221486795	-4.55	205690578.469	24.1579976893	8.83517543919	5.0560067814	204.323032715	19.6047297265	22.8868796563	5.824404498	5.94833928099	0.0	12.3525970349	4.98397852095	9.96795704189	26.342490286	0.0	0.0	42.4645694792
KD013	0.488620680821	0.226509850066	0.0	1.90625	2.625	1.09375	406.304	5.44924437077	0.359220554122	5.44924437077	-0.359220554122	437.265156612	437.552	170.0	0.328235310999	0.328235310999	0.226509850066	1.34624035114	1047.36121883	22.0787750224	18.9280286777	18.9280286777	15.5300097787	11.3753823499	11.3753823499	9.05945890099	9.05945890099	6.00032794713	6.00032794713	3.76094869185	3.76094869185	-3.14	31319075.0537	20.7454773696	8.77501242742	4.84952445121	187.334517788	24.9564916067	11.6357255557	11.5781101967	5.94833928099	0.0	0.0	5.0986818083	0.0	15.0666388502	0.0	19.0041376565	25.8072212747
KD014	0.584198065314	0.366669264489	0.0	1.85294117647	2.5	1.11764705882	449.287	13.4208490226	0.420946368581	13.4208490226	-0.366669264489	474.1991087	474.487	180.0	-4.55093442589	0.0135127005326	0.420946368581	1.35891175744	1134.17392516	24.0348049481	18.5761233579	18.5761233579	16.2025285038	11.3770532134	11.3770532134	9.0142051053	9.0142051053	6.76274637841	6.76274637841	4.93992692019	4.93992692019	-3.37	43195737.6026	22.4235989128	8.44420471738	4.1433443583	193.883617944	20.8502755429	11.3813142695	0.0	17.7626987397	0.0	6.17629851744	9.58907436814	4.98397852095	18.155223664	0.0	6.06636706846	55.3637452349
KD015	0.524190817351	0.251671945775	0.0	1.92857142857	2.75	1.07142857143	368.336	12.0757322227	0.355076705102	12.0757322227	-0.355076705102	386.120132196	386.48	138.0	-0.0901266482653	0.0901266482653	0.251671945775	1.602536873	1151.64535293	19.3467242149	15.2164772714	16.0329738523	13.7415147407	8.80613459671	9.62263117764	6.08151932027	7.19687439192	4.25008116972	5.31562649291	2.8541671143	3.83826495477	-3.38	4402971.94567	18.0053051735	8.1029014249	3.81858350593	166.448825749	5.31678860401	0.0	0.0	0.0	5.90717972935	0.0	14.8771975133	0.0	5.0986818083	0.0	29.9609861548	54.6166096929
KD016	0.451960543291	0.230923115059	0.0	1.92105263158	2.76315789474	1.07894736842	509.78	6.54563952819	0.492037851771	6.54563952819	-0.492037851771	541.209196804	542.036	202.0	0.0295273189782	0.0295273189782	0.230923115059	1.29288462832	1280.43827915	25.8987659788	21.4503365155	22.2062654615	18.6361629286	13.0584012732	13.4363657462	9.74194385561	10.1491439824	7.14124231256	7.45621270674	4.92109091009	5.11715194467	-3.05	865332454.107	25.2402219765	11.3648356498	5.53560260294	226.276733744	33.9010131039	42.0424411461	11.4990236666	6.7929423061	0.0	0.0	4.89990973085	9.96795704189	0.0	0.0	11.6009398902	19.1804061196
KD017	0.758714500987	0.30317911968	0.0	2.0	2.73913043478	1.26086956522	292.209	12.1826412737	0.481221926934	12.1826412737	-0.481221926934	310.131742436	310.353	118.0	-0.811108659258	0.0960955232772	0.30317911968	1.98777595827	830.787398427	16.5601134534	13.0646750847	13.0646750847	10.9692342506	7.49366240778	7.49366240778	5.71868769752	5.71868769752	4.21910736702	4.21910736702	2.99285810828	2.99285810828	-2.82	195210.296933	15.0902100122	5.75815826218	2.77333586906	133.588900612	15.4072945198	0.0	0.0	0.0	5.90717972935	5.96930528795	9.58907436814	0.0	0.0	0.0	18.1991012054	43.537586181
KD018	0.528597287838	0.415962569179	0.0	1.90625	2.53125	1.1875	450.691	12.9787487285	0.50737393043	12.9787487285	-0.50737393043	469.090385048	469.843	170.0	-4.59231339414	0.0506458385823	0.415962569179	1.96150793298	1257.01558903	23.3695145301	16.7799810829	17.5359100289	15.0230943711	9.73462245344	10.1125869265	7.82560106235	8.23280118909	5.94097382289	6.25368283138	4.3153052554	4.58897819568	-2.75	11857689.9193	22.4441590049	7.98663295657	3.6987534626	184.627671791	24.6366428524	28.2285154415	5.4287903919	0.0	0.0	6.17629851744	4.79453718407	0.0	13.171245143	0.0	11.6009398902	38.2123512169
KD019	0.412662313982	0.256468301806	0.0	1.69696969697	2.33333333333	1.0	437.272	14.6294035275	0.394148745509	14.6294035275	-0.394148745509	456.140925128	456.424	170.0	-0.971456404213	0.106090325019	0.256468301806	2.10489289694	1383.84381546	23.6979416549	17.3885756721	17.3885756721	15.8329375557	9.96668009664	9.96668009664	7.37600166374	7.37600166374	5.12902356786	5.12902356786	3.5279923894	3.5279923894	-3.76	23922585.9969	22.4345150823	9.00459741096	4.17555604727	185.352397947	15.5298433937	23.1390487978	5.64717722077	5.94833928099	5.55926689505	0.0	9.36163683186	18.155223664	4.98397852095	0.0	6.06636706846	48.8853911022
KD020	0.456816308551	0.226983298293	0.0	1.81818181818	2.48484848485	1.06060606061	436.375	11.989515299	0.353850400361	11.989515299	-0.353850400361	464.210678516	464.599	172.0	0.113827096127	0.113827096127	0.226983298293	1.34660400765	1119.74500477	22.7858818036	18.8366571299	19.6531537108	16.0131730263	11.2209841385	12.0374807194	8.63544334618	9.67612038387	5.76058268911	6.63359884815	3.63493878006	4.40108754148	-3.11	61462440.9214	21.7209022447	9.4016590142	5.63426407371	196.923932134	20.4333966697	11.6357255557	10.9742992597	5.90717972935	0.0	0.0	9.89321899237	9.96795704189	5.0986818083	0.0	0.0	62.8404056515
KD021	0.610302650972	0.229307604468	0.0	1.70588235294	2.38235294118	0.970588235294	434.306	9.75108812667	0.496385436059	9.75108812667	-0.496385436059	465.237604472	465.554	180.0	-0.106250227372	0.106250227372	0.229307604468	1.63600511667	1173.49632352	23.6561252916	19.899225797	19.899225797	16.5840499958	11.7444764178	11.7444764178	8.83427384846	8.83427384846	6.5385695598	6.5385695598	4.61851811919	4.61851811919	-3.01	74834218.4186	22.7659943007	9.69399681136	4.26311732482	198.851285647	29.1169357179	11.5673746111	5.64717722077	5.94833928099	0.0	0.0	0.0	4.98397852095	9.96795704189	0.0	0.0	44.1793097417
KD022	0.450572678997	0.118903331231	0.0	1.25	1.78571428571	0.714285714286	342.292	5.87098820026	0.492264494471	5.87098820026	-0.492264494471	371.224914548	371.524	144.0	0.692414393801	0.692414393801	0.118903331231	1.99594737729	880.73553351	19.7693739457	17.0596859982	17.0596859982	13.685871848	9.90684881872	9.90684881872	7.11527262156	7.11527262156	4.79026590829	4.79026590829	3.34842011227	3.34842011227	-2.84	2692338.48997	19.9087945758	9.91099361735	5.11364381338	168.648904314	9.63677268465	12.3563937978	0.0	0.0	0.0	0.0	0.0	0.0	0.0	0.0	79.7201420212	60.4854632604
KD023	0.694214254177	0.405775680502	0.0	1.96551724138	2.72413793103	1.1724137931	383.248	12.5180370271	0.572596651541	12.5180370271	-0.405775680502	405.177644984	405.424	154.0	-4.73475126465	0.27639252051	0.572596651541	1.53542570157	979.652277051	20.4325106525	15.9853321509	15.9853321509	13.8711245977	9.50651441241	9.50651441241	7.33520230311	7.33520230311	5.13567986468	5.13567986468	3.53206908869	3.53206908869	-2.81	4402221.86905	19.5039979868	7.90193578603	4.78817135455	165.847960305	14.9535612887	11.5673746111	5.64717722077	0.0	0.0	6.36235885903	0.0	9.49937641456	0.0	18.2699269513	12.1327341369	63.1622023604
KD024	0.403012040031	0.319409801125	0.0	1.90625	2.5625	1.21875	508.219	13.9839878552	0.471337238375	13.9839878552	-0.471337238375	531.075129168	532.411	174.0	-0.882950775451	0.0961266032916	0.319409801125	1.52299566611	945.702133294	23.0872111909	17.2573256101	19.6598187302	15.3462443483	10.1774651608	11.7438600925	7.32952033301	9.01859252393	4.97862044874	6.1823284019	3.34302098495	4.48070722332	-2.31	15187421.5121	24.334745897	11.5242420205	6.59483989598	196.332787246	20.6872287658	28.805857115	0.0	5.87998833644	5.90717972935	6.03111451234	10.1113257881	13.5753672794	4.37353998142	0.0	15.9299438979	68.9827764579
KD025	0.0430109675989	0.223869278406	0.0	0.703703703704	0.944444444444	0.462962962963	692.498	12.8242059019	0.368703288677	12.8242059019	-0.368703288677	744.452062904	744.914	290.0	-0.313374777521	0.14993941145	0.223869278406	1.89227314681	1596.21760137	40.2081670555	31.0357079043	31.0357079043	25.530692654	17.0230116072	17.0230116072	12.2065177412	12.2065177412	7.53854803849	7.53854803849	4.79477646111	4.79477646111	-6.86	1.70431494218e+11	43.3044559413	22.1567058052	16.8995031501	313.702241954	33.5682471167	0.0	0.0	35.6525777337	0.0	0.0	31.2262087913	21.7031655884	20.405630103	0.0	25.6832864917	76.9347944554
KD026	0.373215962369	0.252133443347	0.0	1.75757575758	2.51515151515	1.06060606061	418.303	13.1637705333	0.393180301972	13.1637705333	-0.393180301972	439.153206152	439.471	164.0	-1.47732280644	0.0555242058243	0.252133443347	1.77557123287	1730.45054813	22.2752919241	17.9228237292	17.9228237292	15.9831120138	11.2871803843	11.2871803843	9.67236245319	9.67236245319	8.23350285387	8.23350285387	6.73193774117	6.73193774117	-3.39	98632045.2486	18.0831741685	5.39013794612	1.74945326062	187.311765534	29.4009056431	11.8289519817	5.72498559397	0.0	5.90717972935	0.0	4.79453718407	0.0	0.0	0.0	36.3982024108	24.6199228283
KD027	0.725267164665	0.282247185976	0.0	1.83333333333	2.58333333333	1.0	322.284	11.7007151958	0.290425138753	11.7007151958	-0.282247185976	333.057197592	333.372	116.0	-0.355888110907	0.34149960576	0.290425138753	1.84507426616	999.576323388	16.5182970901	12.3926747543	13.2091713352	11.7035099382	7.24610959261	8.06260617353	5.22321965482	6.23796101758	3.69672947842	4.50734669594	2.60924001665	3.2914416143	-2.99	540904.812745	14.5927085792	5.89966159014	2.6751376308	141.3698085	0.0	0.0	0.0	0.0	11.1463914425	0.0	24.873820014	0.0	0.0	0.0	6.06636706846	64.8600948736
KD028	0.559723173153	0.252698646088	0.0	2.0	2.73333333333	1.2	380.282	12.493042098	0.351991868883	12.493042098	-0.351991868883	406.211724072	406.49	156.0	-0.124328734896	0.0674698055734	0.252698646088	1.65840932322	1116.25840398	21.2503478977	17.4506661073	17.4506661073	14.4735655482	10.2725994488	10.2725994488	7.72793401191	7.72793401191	5.27245597076	5.27245597076	3.33657633803	3.33657633803	-3.42	10083321.385	19.8774064215	8.13747833686	3.98263719453	174.630627992	15.950365812	11.8440207924	5.81786277784	0.0	11.8143594587	0.0	9.58907436814	9.49937641456	5.0986818083	0.0	12.9901042682	56.3695763885
KD029	0.334715931131	0.338980037593	0.0	1.86486486486	2.62162162162	1.05405405405	498.772	15.045488093	0.495941294851	15.045488093	-0.495941294851	518.11571102	518.932	186.0	-1.09515179213	0.0369939620033	0.338980037593	1.59637252629	1574.53389374	26.1037190488	19.7501376725	20.5060666185	17.8885804484	11.1116073386	11.4895718116	8.08450586775	8.52094164822	5.88408374691	6.1191808497	4.17694697196	4.34904999592	-4.5	251607344.966	24.2057609308	9.86545745308	4.56405827263	215.957693729	19.8970419064	22.8796959993	0.0	5.94833928099	0.0	5.96930528795	4.99240473264	19.1529092736	0.0	0.0	23.7336740272	36.3982024108
KD030	0.541529002762	0.162858570174	0.0	1.96666666667	2.7	1.16666666667	451.17	14.2635321131	0.492841754146	14.2635321131	-0.492841754146	474.106666328	475.362	158.0	-0.373905030865	0.333110975333	0.162858570174	1.5847970889	1041.06642335	21.0872111909	16.9910521037	18.5770486428	14.5292084409	9.89389597254	10.6868942421	7.54931616204	8.46499169083	5.41761502912	5.91086666784	3.59073918606	3.92388821009	-2.45	7246165.15818	20.8078986984	9.13839688337	4.64946776912	183.093032902	19.6904242425	17.9624036936	11.4990236666	0.0	0.0	0.0	0.0	14.3583720896	0.0	0.0	15.9299438979	63.1622023604
KD031	0.333090633197	0.232305136257	0.0	1.84848484848	2.54545454545	1.12121212121	471.787	15.1023893371	0.345390207782	15.1023893371	-0.345390207782	489.072546556	489.931	170.0	-3.83965604263	0.000297347848604	0.232305136257	1.77794046336	1468.59075199	23.7503478977	17.3244661615	18.8968916884	15.6975090818	9.96154241713	11.9917721165	7.36339005896	9.64169402733	5.00976023214	6.73835975328	3.4528622673	4.71107872687	-3.3	25694615.184	22.8783519906	8.91515005526	4.59888713814	193.222330132	4.98397852095	11.4643980618	5.81722084105	15.8065360998	0.0	0.0	9.51663204852	22.1826056006	0.0	0.0	30.6574112268	42.3161084569
KD032	0.533055458734	0.165691689331	0.0	2.0	2.76666666667	1.23333333333	428.169	13.8824765872	0.482024590518	13.8824765872	-0.482024590518	449.118543904	450.345	158.0	-0.627303668253	0.0685802481739	0.165691689331	1.58353519446	1051.87114326	21.2503478977	16.4083620434	17.9202199355	14.4355607458	9.74553864787	10.5014675939	7.31451088709	8.09967548684	5.28911762391	6.00284342487	3.63021280395	4.30816310703	-2.35	8625144.75915	20.9039618755	8.79486192847	4.23701114404	183.696602584	15.787319035	11.9211872288	11.5673746111	0.0	0.0	0.0	4.68180293515	9.37439356862	5.0986818083	0.0	23.2018797805	51.0539944628
KD033	0.799678778325	0.140805629907	0.0	2.21739130435	3.04347826087	1.34782608696	288.229	9.17987277997	0.346034663944	9.17987277997	-0.346034663944	306.159294576	306.373	116.0	0.166484079743	0.166484079743	0.140805629907	1.70132083941	849.22113567	15.6480536021	12.8130537678	12.8130537678	11.364504643	8.06148030902	8.06148030902	6.14537300407	6.14537300407	4.813106787	4.813106787	3.65600969575	3.65600969575	-2.68	488454.573146	13.9470017565	5.84047373571	2.48227015811	133.73213714	4.98397852095	11.9744972955	0.0	0.0	0.0	0.0	4.68180293515	9.96795704189	10.360573363	0.0	12.8416432459	24.8259163605
KD034	0.524190817351	0.251671945775	0.0	1.92857142857	2.75	1.07142857143	368.336	12.0757322227	0.355076705102	12.0757322227	-0.355076705102	386.120132196	386.48	138.0	-0.0901266482653	0.0901266482653	0.251671945775	1.602536873	1151.64535293	19.3467242149	15.2164772714	16.0329738523	13.7415147407	8.80613459671	9.62263117764	6.08151932027	7.19687439192	4.25008116972	5.31562649291	2.8541671143	3.83826495477	-3.38	4402971.94567	18.0053051735	8.1029014249	3.81858350593	166.448825749	5.31678860401	0.0	0.0	0.0	5.90717972935	0.0	14.8771975133	0.0	5.0986818083	0.0	29.9609861548	54.6166096929
KD035	0.378828926199	0.162840613927	0.0	1.75	2.44444444444	1.0	501.224	9.74511997186	0.495116643189	9.74511997186	-0.495116643189	529.164745148	530.456	190.0	0.3568345924	0.3568345924	0.162840613927	1.57080663664	1272.89495404	25.6561252916	20.6060270137	22.1178849057	17.4265852509	11.6773497464	12.4332786924	8.61742604968	9.43182630316	6.24711575975	6.85519433346	4.14951743872	4.65708978283	-2.96	120795972.248	26.1129230439	11.8498977015	5.87651709456	220.807619291	29.3271969271	11.8187331461	11.4990236666	0.0	0.0	0.0	4.98397852095	0.0	5.26189155474	0.0	23.2018797805	25.6012277425
KD036	0.407359645203	0.417418427687	0.0	1.72727272727	2.39393939394	1.0	467.701	14.4222006028	0.457126292771	14.4222006028	-0.457126292771	482.0768809	482.821	172.0	-4.70524939877	0.0694768993966	0.417418427687	1.68395315082	1204.36755258	24.1729976285	16.7579332546	17.5138622007	15.5619005114	9.16863993149	9.5466044045	6.47113170768	6.87833183442	4.14518448415	4.47477270519	2.6285907133	2.85328212183	-3.86	14268669.3428	23.7958113461	9.73618011108	6.1008513451	189.276591789	20.6872287658	23.0101725025	0.0	0.0	5.90717972935	12.2074130298	9.77851570502	9.18495223175	13.171245143	0.0	11.6009398902	36.3982024108
KD037	0.928451102027	0.236360466283	0.0	2.39130434783	3.17391304348	1.5652173913	292.217	12.0347718779	0.353979159312	12.0347718779	-0.353979159312	312.16985926	312.377	120.0	-0.090482489292	0.0551804085832	0.236360466283	1.84979798629	748.353571809	16.3969767466	13.3594947387	13.3594947387	11.1133922029	7.77139449792	7.77139449792	6.05608503908	6.05608503908	4.66612763091	4.66612763091	3.25586970171	3.25586970171	-2.62	249697.18601	15.282399931	6.2444055058	2.84265617349	134.478883146	14.7837979826	24.2131816963	0.0	5.90717972935	0.0	0.0	4.79453718407	9.96795704189	5.26189155474	0.0	6.92373719969	18.4050947375
KD038	0.307722399449	0.239584209427	0.0	1.37837837838	1.94594594595	0.810810810811	477.322	13.121104294	0.492842041497	13.121104294	-0.492842041497	501.169999088	501.514	188.0	-1.13926145636	0.387083195651	0.239584209427	1.26988949499	1468.18554549	25.9929885848	20.2088363135	20.2088363135	17.9121838105	11.5885795739	11.5885795739	8.65711615516	8.65711615516	6.26823928258	6.26823928258	3.98666896072	3.98666896072	-4.66	426667470.815	24.0529392223	9.76991706006	4.88173384378	211.92460735	24.8441660694	22.731234977	11.4990236666	11.8143594587	0.0	0.0	14.5730528891	4.39041504767	0.0	0.0	0.0	73.5053139305
KD039	0.393599329277	0.321981862685	0.0	1.84615384615	2.61538461538	1.05128205128	505.354	13.9358891211	0.416299500145	13.9358891211	-0.321981862685	532.219844144	532.57	200.0	-4.53971834695	0.0828387194305	0.416299500145	1.34940256341	1575.42385317	27.570338854	21.5872462848	21.5872462848	18.668854999	12.5102795229	12.5102795229	9.62003339216	9.62003339216	6.7657807814	6.7657807814	4.4499420393	4.4499420393	-4.2	636966205.135	26.4088319694	10.8845056932	6.1089665132	223.806916787	10.2166983349	5.69392799485	5.64717722077	0.0	5.90717972935	6.17629851744	9.69444691492	9.49937641456	18.2699269513	0.0	18.0531684558	67.4169488954
KD040	0.33123880519	0.335874041619	0.0	1.81081081081	2.45945945946	1.08108108108	592.219	14.7950616962	0.338441794576	14.7950616962	-0.338441794576	615.077880436	615.403	190.0	-0.580811623241	0.0804386337868	0.335874041619	1.90414744252	1785.49061513	26.5931291693	20.2635786103	22.4210769014	17.5782951559	11.5910187811	12.6697679267	9.06637895391	10.3120111731	6.36424518853	7.03523629186	4.49959106681	4.95278779979	-3.74	271183013.918	24.9324679747	9.28755395661	4.36540759882	223.238064405	10.633577208	17.0213078333	0.0	5.90717972935	11.1185337901	5.6897433982	28.0849104956	9.18495223175	0.0	0.0	6.06636706846	78.7544534834
KD041	0.367049215787	0.26735653974	0.0	1.62857142857	2.25714285714	0.971428571429	499.414	15.6790121882	0.367774544491	15.6790121882	-0.367774544491	519.10105154	519.574	182.0	-4.77700240624	0.0213479002616	0.26735653974	1.85435201896	1512.39660749	25.5432411165	18.8046797901	20.4376729519	16.3808658459	10.2417269765	12.541386805	8.57022660729	11.1885433851	4.86143686742	7.78116212646	3.22604913551	5.53179305249	-3.51	47379897.8781	24.6094054004	8.93045021351	4.84230040674	203.50889639	5.73366747716	11.6344416821	10.7127043166	5.94833928099	10.0232911534	0.0	4.72209486445	36.5409776902	0.0	11.3367858779	32.903945736	30.3318353423
KD042	0.457293353412	0.247689198031	0.0	2.17647058824	2.91176470588	1.32352941176	460.747	13.5524482057	0.48566773855	13.5524482057	-0.48566773855	485.16299556	485.947	178.0	-0.509476623281	0.00435724810898	0.247689198031	1.680260779	1214.67784505	24.0787750224	18.8468941514	19.6028230974	16.3850504886	10.7630193745	11.1409838475	8.0989929899	8.50619311664	5.09820890485	5.38785536651	3.41966597285	3.60020860308	-3.27	52867959.2987	23.8736980279	10.7716762633	5.99002731626	201.280417004	25.0072128465	29.8158819147	0.0	5.90717972935	0.0	0.0	4.79453718407	14.3583720896	0.0	0.0	17.6769599971	38.3608122392
KD043	0.466703243006	0.245526934498	0.0	1.84848484848	2.60606060606	1.09090909091	416.315	12.1717468639	0.457383829783	12.1717468639	-0.457383829783	440.196074008	440.507	166.0	-0.0698798632107	0.00566002358037	0.245526934498	1.50076760733	1299.98869961	22.7858818036	18.0936519638	18.0936519638	16.1353615908	10.8716045739	10.8716045739	7.97461383806	7.97461383806	5.85347523749	5.85347523749	4.24117249755	4.24117249755	-4.2	59394803.666	20.6887566924	8.73893664327	4.02554624481	190.872679908	15.3704401618	29.338134514	5.64717722077	5.90717972935	0.0	0.0	4.79453718407	14.649759977	5.0986818083	0.0	24.778036889	55.3158657635
KD044	0.278873790538	0.228840016639	0.0	1.76315789474	2.44736842105	1.05263157895	521.86	12.8997703096	0.488821716757	12.8997703096	-0.488821716757	557.222738692	558.148	204.0	-3.51974995259	0.0121293599814	0.228840016639	1.66022491646	1389.23162685	27.4490185104	22.5073146425	24.0797401695	18.0565877793	12.9733931797	14.8976771307	10.1259121475	13.0057662581	6.56772627235	9.05457431947	4.56063908756	5.90064884491	-2.88	222162421.938	28.136285899	11.8837731793	6.39100321285	230.050158102	20.6872287658	10.772145147	15.6551159143	5.94833928099	0.0	0.0	0.0	13.4017755053	4.98397852095	0.0	23.7336740272	101.86011936
KD045	0.453318466097	0.268521063389	0.0	1.93548387097	2.74193548387	1.09677419355	397.288	14.5463394163	0.358210677959	14.5463394163	-0.358210677959	415.155686416	415.432	154.0	-0.595178141096	0.0389346602839	0.268521063389	1.73784369203	1445.28719756	21.3716682413	16.5802404832	16.5802404832	15.1690350956	9.84263844679	9.84263844679	7.00866638502	7.00866638502	5.14092261834	5.14092261834	3.65594312761	3.65594312761	-4.14	22671413.5907	18.8612818957	7.59910890176	3.19699302381	175.398038437	10.300767125	28.8718703459	11.4650399986	0.0	5.55926689505	0.0	9.36163683186	24.3263291315	0.0	0.0	31.1892054735	30.6862898968
KD046	0.349979262444	0.33742067627	0.0	1.65	2.325	0.95	506.372	13.2108868596	0.465416594482	13.2108868596	-0.465416594482	539.253254536	539.636	206.0	-0.469482995746	0.0443634464231	0.33742067627	1.39727635563	1444.30730275	28.2250393924	22.9383710846	22.9383710846	19.3337388935	13.2211625579	13.2211625579	10.0261475029	10.0261475029	7.35053646122	7.35053646122	4.90968487424	4.90968487424	-4.47	1276533492.32	27.1103257207	11.7293767775	5.7534783749	233.565910587	25.1702596235	0.0	0.0	5.90717972935	5.90717972935	5.96930528795	14.488984099	4.79453718407	0.0	0.0	36.3982024108	49.0093258851
KD047	0.549036597063	0.318996091351	0.0	1.96666666667	2.63333333333	1.16666666667	407.708	11.9096600086	0.495841285282	11.9096600086	-0.495841285282	426.109482768	426.86	154.0	-0.618982360258	0.224171705616	0.318996091351	1.60026168313	1147.2996855	21.2503478977	16.0685372154	16.8244661615	14.4398920434	9.25824666876	9.63621114177	6.85942965279	7.26662977953	4.61738916618	4.93009817466	2.95785754124	3.17563479836	-3.52	10373463.5166	19.7816206742	8.07687161732	4.23075837219	176.866647321	25.8409705928	17.2485354999	0.0	0.0	5.90717972935	6.03111451234	9.77851570502	4.79453718407	0.0	0.0	11.6009398902	37.1071115197
KD048	0.179479492981	0.148204626623	0.0	1.9	2.7	1.025	554.861	13.4308026735	0.487343923147	13.4308026735	-0.487343923147	580.134732212	581.069	206.0	-3.0189964705	0.0663616872403	0.148204626623	1.29187708703	1760.58160389	28.1143089284	21.5255782135	23.0980037405	19.231297943	12.3952122901	14.8336902798	9.21561269991	11.8825653373	6.00834507927	7.24942041351	4.02693824973	4.77716373171	-3.99	1089671666.21	27.5721250898	12.0337128391	7.14680707641	235.650155676	19.7875910989	51.6765454656	0.0	0.0	0.0	0.0	0.0	22.7761690739	0.0	0.0	23.7336740272	66.2271221763
KD049	0.265859821633	0.3238969039	0.0	1.82051282051	2.53846153846	0.974358974359	507.35	13.6091650397	0.4160618842	13.6091650397	-0.3238969039	529.183792984	529.526	196.0	-4.60078225369	0.00114136124931	0.4160618842	1.40606851174	1649.0608196	27.570338854	20.8611134556	20.8611134556	18.6520182466	11.8130833996	11.8130833996	8.80465433978	8.80465433978	5.8719169841	5.8719169841	3.87410157985	3.87410157985	-5.06	649397948.083	25.5837601307	10.3647419223	5.92696954403	221.175124909	15.2006768558	0.0	0.0	5.94833928099	5.90717972935	6.17629851744	9.77851570502	14.9519355628	13.171245143	0.0	6.06636706846	67.9418624388
MDKI1	0.405842479408	0.252133443347	0.0	1.77142857143	2.51428571429	1.05714285714	440.333	13.3220807397	0.374791341154	13.3220807397	-0.374791341154	466.200490692	466.541	176.0	-0.759892054044	0.00356722936088	0.252133443347	1.72290830116	1748.01257454	23.6370992436	19.8842385859	19.8842385859	17.0798653531	12.2531214832	12.2531214832	10.1374733957	10.1374733957	8.59624047028	8.59624047028	7.33428657168	7.33428657168	-3.39	283668581.964	19.8678810774	6.42895909166	2.12402399097	201.116589671	29.2415024112	12.3318675585	5.72498559397	0.0	5.90717972935	0.0	4.79453718407	0.0	0.0	0.0	36.3982024108	31.667594811
MDKI2	0.61683544297	0.16390812683	0.0	2.10526315789	2.73684210526	1.36842105263	363.05	10.0464044785	0.387528397168	10.0464044785	-0.387528397168	376.003238276	376.154	102.0	-1.00223167045	0.383549697657	0.16390812683	2.14379777102	631.67297776	13.7316863286	10.0637326253	12.2212309165	9.0029077554	5.78510102741	6.863850173	4.55477262766	5.71696331005	3.34367195855	4.16157836305	2.31349837136	3.13110220566	-0.97	28698.2088361	13.0335620558	4.54483521659	1.89726814591	122.094116491	25.2506848684	30.0002928489	6.22790117073	0.0	0.0	0.0	0.0	9.96795704189	0.0	0.0	0.0	29.5146078268
MDKI3	0.527565898128	0.16400652782	0.0	2.10526315789	2.78947368421	1.31578947368	252.145	9.97796154573	0.39356685396	9.97796154573	-0.39356685396	266.101504928	266.257	102.0	-1.14912981859	0.329160551566	0.16400652782	2.03543514587	601.39275246	13.5685496218	9.91743879817	9.91743879817	9.13022895534	5.82657791153	5.82657791153	4.44805607105	4.44805607105	3.33138387223	3.33138387223	2.30567219959	2.30567219959	-1.74	35227.0922676	12.3018183053	4.42263363934	1.76679662948	107.626512122	30.3572122633	36.1042592366	6.22790117073	0.0	0.0	0.0	0.0	9.96795704189	0.0	0.0	0.0	6.06636706846
MDKI4	0.494694939805	0.164044861842	0.0	2.1	2.75	1.35	379.049	10.0664044785	0.39356685396	10.0664044785	-0.39356685396	391.998152896	392.153	108.0	-1.15764833711	0.33786425527	0.164044861842	2.09712934124	648.629987187	14.4387931098	10.218053002	12.3755512932	9.54091255786	5.9322268147	7.01097596029	4.57068014683	5.73287082922	3.38372982512	4.20163622962	2.36594132983	3.18354516413	-1.01	49565.3236421	13.9496211903	5.0744554131	1.96733997367	126.888350243	30.3572122633	36.1042592366	6.22790117073	0.0	0.0	0.0	0.0	9.96795704189	0.0	0.0	0.0	22.5908706271
MDKI5	0.61683544297	0.16390812683	0.0	2.10526315789	2.73684210526	1.36842105263	363.05	10.0464044785	0.387528397168	10.0464044785	-0.387528397168	376.003238276	376.154	102.0	-1.00223167045	0.383549697657	0.16390812683	2.14379777102	631.67297776	13.7316863286	10.0637326253	12.2212309165	9.0029077554	5.78510102741	6.863850173	4.55477262766	5.71696331005	3.34367195855	4.16157836305	2.31349837136	3.13110220566	-0.97	28698.2088361	13.0335620558	4.54483521659	1.89726814591	122.094116491	25.2506848684	30.0002928489	6.22790117073	0.0	0.0	0.0	0.0	9.96795704189	0.0	0.0	0.0	29.5146078268
MDKI6	0.0830146443034	0.331045497979	0.0	1.5625	2.203125	0.875	836.5	13.4400771972	0.465852233626	13.4400771972	-0.465852233626	904.445650716	905.044	358.0	-2.46556324736	0.0721358330639	0.331045497979	1.8881717801	1825.26308706	47.6223806179	38.4821045461	38.4821045461	29.9478968498	21.9287932217	21.9287932217	18.2691450372	18.2691450372	12.3858047789	12.3858047789	8.57276351222	8.57276351222	-4.23	1.63018565537e+13	52.3950645769	22.3065596372	13.4236557423	374.94815586	58.3210132098	12.2079327755	11.8910775403	5.78711115257	0.0	29.8465264398	9.58907436814	14.3836115522	0.0	0.0	76.9927126856	38.1801282215
MDKI7	0.388105868794	0.252133443347	0.0	1.89189189189	2.67567567568	1.08108108108	468.343	13.4025182801	0.496686837733	13.4025182801	-0.496686837733	496.211055376	496.567	188.0	-0.824364843159	0.0171915154951	0.252133443347	1.71022509705	1817.77042838	25.2144495128	21.2151366071	21.2151366071	18.0117170057	12.7761775215	12.7761775215	10.5034038558	10.5034038558	8.89708976171	8.89708976171	7.48908631615	7.48908631615	-3.59	690271819.785	21.4910105231	7.03665485445	2.37193058787	212.595077015	33.978365365	18.0813793918	5.72498559397	0.0	5.90717972935	0.0	4.79453718407	0.0	0.0	0.0	18.1991012054	37.7339618794
MDKI8	0.27920599534	0.252133443351	0.0	1.8	2.54285714286	1.08571428571	444.321	13.2799076622	0.410822151594	13.2799076622	-0.410822151594	466.164105184	466.497	174.0	-0.988179091081	0.0478139434786	0.252133443351	1.74278304016	1812.79993325	23.6370992436	19.2013155077	19.2013155077	17.0798653531	11.7887000478	11.7887000478	9.76150381407	9.76150381407	8.15962225869	8.15962225869	6.97524980789	6.97524980789	-3.88	283668581.964	19.4286998697	6.21227512824	2.03738697866	198.845380111	29.131966832	12.3318675585	5.72498559397	0.0	5.90717972935	0.0	4.79453718407	0.0	0.0	0.0	41.5539151375	24.6199228283
MDKI9	0.0496574685356	0.507962228467	0.0	1.03448275862	1.48275862069	0.568965517241	752.47	14.0245703146	0.513622034257	14.0245703146	-0.507962228467	790.226155896	790.774	298.0	-1.0745072182	0.0325182987394	0.513622034257	1.57830534546	2837.08342689	41.5758923535	32.2521390434	32.2521390434	27.8225385186	18.0397630651	18.0397630651	13.6393745541	13.6393745541	10.0497316461	10.0497316461	7.7629491644	7.7629491644	-7.22	5.5007855616e+12	39.0311821146	15.3726001545	6.511055852	329.454186175	48.4776228611	35.2059801086	33.8556281169	0.0	0.0	12.1246709175	9.58907436814	9.58907436814	0.0	0.0	18.1991012054	61.0181252391
MDKI10	0.16742118463	0.193567743644	0.0	0.925	1.2	0.575	520.32	13.4974701331	0.50372224178	13.4974701331	-0.50372224178	550.18389716	550.56	210.0	-0.90345148862	0.00477710065508	0.193567743644	2.37781992646	1770.31313207	29.2038596333	22.9619587639	22.9619587639	19.0128754305	12.6543538471	12.6543538471	9.98103448567	9.98103448567	7.41261050546	7.41261050546	6.07179361111	6.07179361111	-4.28	580218244.704	27.2930709123	9.72306780016	3.63035935517	227.740667397	39.3735613946	11.4990236666	33.8556281169	0.0	0.0	0.0	9.58907436814	0.0	0.0	0.0	0.0	24.6199228283
MDKI11	0.209502376504	0.259164144888	0.0	1.58974358974	2.28205128205	0.923076923077	549.217	13.2885872737	0.393566690603	13.2885872737	-0.393566690603	569.075655372	570.385	200.0	-1.51430355218	0.160848266776	0.259164144888	1.71056571695	1878.32921971	27.3251799768	20.2357362321	21.7475941242	18.7772946631	12.1692213614	12.9251503074	9.729431259	10.5438315125	7.79158168369	8.41154677926	6.19759959105	6.68497652342	-3.22	1143232646.74	24.794914798	8.63864722457	3.15827081559	229.148400851	34.3443862609	24.415865551	6.22790117073	0.0	11.8143594587	0.0	14.9058629721	0.0	0.0	0.0	47.4673480543	12.1327341369
MDKI12	0.168530880532	0.261519534015	0.0	1.72916666667	2.45833333333	1.0	643.846	13.8505182296	0.391211522432	13.8505182296	-0.391211522432	678.20925638	679.126	252.0	-1.51564595701	0.0969857298853	0.261519534015	1.33079928504	2112.83921988	33.5927646903	26.3450965747	27.1010255207	23.1543047608	15.7954789023	16.1734433753	12.6105616564	13.0177617832	10.067832317	10.3728270184	7.66379953172	7.92939157653	-3.63	1.0768519483e+11	31.6263550047	11.7591984097	4.46987324939	278.3808224	49.1349007725	24.415865551	12.5179279001	0.0	11.8143594587	0.0	14.488984099	0.0	0.0	0.0	41.9327752325	19.1804061196
MDKI13	0.175055542081	0.261519534015	0.0	1.72340425532	2.46808510638	1.0	631.835	13.8273578165	0.391219610641	13.8273578165	-0.391219610641	664.193606316	665.099	246.0	-1.5234130216	0.107246816525	0.261519534015	1.35851858256	2095.02140367	32.8856579092	25.4224468439	26.1783757899	22.6162999583	15.340137101	15.718101574	12.3792480601	12.7864481868	9.73969554724	10.0446902486	7.40604854045	7.67164058526	-3.63	63889992559.6	30.6875663481	11.2264273215	4.39327825756	271.805908799	49.5517796456	24.415865551	12.5179279001	0.0	11.8143594587	0.0	14.488984099	0.0	0.0	0.0	41.9327752325	12.1327341369
MDKI14	0.172592129971	0.261519526609	0.0	1.68085106383	2.40425531915	0.978723404255	608.393	13.7985766196	0.391211522432	13.7985766196	-0.391211522432	644.248228732	644.681	246.0	-1.45181879652	0.0629898398626	0.261519526609	1.30748903774	2055.69813548	32.7225212023	26.0444823709	26.0444823709	22.7436211583	15.6898299991	15.6898299991	12.4917077288	12.4917077288	10.0037304037	10.0037304037	7.61549192589	7.61549192589	-3.92	74670257021.5	30.4157490635	11.3554220322	4.39063754962	268.077556173	49.1349007725	24.415865551	12.5179279001	0.0	11.8143594587	0.0	14.488984099	0.0	0.0	0.0	36.3982024108	19.1804061196
MDKI15	0.179511219409	0.261519526609	0.0	1.67391304348	2.41304347826	0.978260869565	596.382	13.7754162065	0.391219610641	13.7754162065	-0.391219610641	630.232578668	630.654	240.0	-1.4595858611	0.0857895847605	0.261519526609	1.33491604252	2037.969905	32.0154144212	25.1218326401	25.1218326401	22.2056163558	15.2344881978	15.2344881978	12.2603941324	12.2603941324	9.67559363397	9.67559363397	7.35774093462	7.35774093462	-3.92	44301199738.3	29.4800009299	10.8244602845	4.10721825621	261.502642572	49.5517796456	24.415865551	12.5179279001	0.0	11.8143594587	0.0	14.488984099	0.0	0.0	0.0	36.3982024108	12.1327341369
MDKI16	0.189001159216	0.231709204345	0.0	1.07692307692	1.41025641026	0.692307692308	508.309	13.782405334	0.507013914797	13.782405334	-0.507013914797	534.152597032	534.517	202.0	-0.902764760225	0.0103835978836	0.231709204345	2.12590731003	1787.04620046	27.9109664145	21.6690655451	21.6690655451	18.5986618681	12.4152075354	12.4152075354	9.98232643684	9.98232643684	7.39519269283	7.39519269283	6.1236691535	6.1236691535	-4.28	521332737.523	25.0228267358	8.61860821017	3.2789985169	220.36989413	39.3735613946	22.9980473331	11.4990236666	17.6505230899	0.0	0.0	9.58907436814	0.0	0.0	0.0	0.0	24.6199228283
MDKI17	0.16742118463	0.231709204141	0.0	0.925	1.2	0.575	520.32	13.8363212291	0.507013941425	13.8363212291	-0.507013941425	550.18389716	550.56	210.0	-0.915604266398	0.0243689373898	0.231709204141	2.37820077109	1770.31313207	29.2038596333	22.9619587639	22.9619587639	19.0128754305	12.6543538471	12.6543538471	9.98404846251	9.98404846251	7.40616373429	7.40616373429	6.06154379891	6.06154379891	-4.28	580218244.704	27.2930709123	9.72306780016	3.63035935517	227.740667397	39.3735613946	22.9980473331	11.4990236666	10.8575807838	0.0	0.0	9.58907436814	0.0	0.0	0.0	0.0	24.6199228283
MDKI18	0.800573384111	0.145189764096	0.0	2.26666666667	2.73333333333	1.66666666667	329.911	9.99529006047	0.494635665579	9.99529006047	-0.494635665579	336.894917348	338.983	82.0	-1.58884259259	0.199046674225	0.145189764096	3.15868855096	372.043971519	11.6378282015	7.86762534255	11.0396184208	6.95854286665	4.05755671352	5.64355325263	3.10211588433	4.81078968268	2.09043287856	3.47326123839	1.29097101426	3.1007400158	-0.35	1672.20397959	12.7182593857	4.66012859421	2.25701917893	104.103438352	14.9499177435	17.4641820704	0.0	0.0	0.0	0.0	0.0	0.0	5.26189155474	0.0	0.0	37.9359079027
MDKI19	0.692230395718	0.242777363199	0.0	2.14285714286	2.75	1.42857142857	350.272	13.0795979904	0.394230283332	13.0795979904	-0.394230283332	383.257277296	383.536	152.0	-0.297706706139	0.0197402132149	0.242777363199	2.28123367163	883.344932746	20.6374637226	17.6725544905	17.6725544905	13.2447492476	10.1577674059	10.1577674059	8.65545911372	8.65545911372	6.38159097194	6.38159097194	4.30228562956	4.30228562956	-2.27	1765819.24268	20.4638941046	7.62700106728	3.32422221471	167.366377309	20.3072042506	6.04184082915	0.0	5.90717972935	0.0	0.0	4.79453718407	0.0	0.0	6.5789356836	46.258157597	29.5319977209
MDKI20	0.725509154581	0.242766520292	0.0	2.11111111111	2.7037037037	1.40740740741	338.261	12.9207091016	0.394230283332	12.9207091016	-0.394230283332	369.241627232	369.509	146.0	-0.304292118082	0.0376568798816	0.242766520292	2.29490272176	865.810201478	19.9303569414	16.9654477094	16.9654477094	12.7067444452	9.61976260344	9.61976260344	8.51394387492	8.51394387492	5.83011790071	5.83011790071	4.18885478632	4.18885478632	-2.27	1005957.45591	19.4904414264	7.04044062486	3.24860710019	161.001435194	20.3072042506	6.04184082915	0.0	5.90717972935	0.0	0.0	4.79453718407	0.0	0.0	6.5789356836	39.8373359741	29.5319977209
MDKI21	0.217254533229	0.330740215028	0.0	1.41935483871	2.03225806452	0.838709677419	388.293	12.0933044774	0.47788203689	12.0933044774	-0.47788203689	424.261359632	424.581	168.0	-0.830095074812	0.0471981779461	0.330740215028	2.465719204	868.91250866	23.3885405781	19.5858075503	19.5858075503	14.5951319083	10.9425870344	10.9425870344	8.46551202882	8.46551202882	5.19734865471	5.19734865471	3.28402167074	3.28402167074	-2.75	3156755.34024	26.2853982301	13.5323296248	10.7240172061	186.363096708	5.10652739484	0.0	11.5664898927	0.0	0.0	5.96930528795	9.58907436814	4.79453718407	0.0	0.0	41.0233940175	91.7164775726
MDKI22	0.740447886981	0.228347074972	0.0	1.6	2.32	0.92	320.215	12.9104672147	0.459735101602	12.9104672147	-0.459735101602	332.068473484	332.311	122.0	-0.588949357521	0.0362291614177	0.228347074972	1.86493177354	1081.74639363	17.5077072106	13.3422063606	13.3422063606	11.9145393507	8.06748904324	8.06748904324	6.94311934838	6.94311934838	5.61527642126	5.61527642126	4.27556347328	4.27556347328	-3.08	847001.808446	14.2788725042	4.30343933829	1.57657053911	141.871239641	4.41715093705	6.26316299564	23.109982258	5.78324494636	0.0	0.0	19.1781487363	0.0	0.0	0.0	6.92373719969	36.2690474652
MDKI23	0.612490356457	0.228347047486	0.0	1.72	2.44	1.04	320.215	12.9465003779	0.50730649312	12.9465003779	-0.50730649312	334.084123548	334.327	124.0	-0.540763416478	0.00156864134543	0.228347047486	1.9226610408	1120.80720711	17.5077072106	13.4201369707	13.4201369707	11.9145393507	8.10645434827	8.10645434827	6.98509863025	6.98509863025	5.6492544972	5.6492544972	4.29817666859	4.29817666859	-3.08	847001.808446	14.2788725042	4.30343933829	1.57657053911	142.053993205	14.6302057267	17.7621866622	11.5434923652	5.78324494636	0.0	0.0	9.58907436814	0.0	0.0	0.0	6.92373719969	36.2497413885
MDKI24	0.61156431462	0.445995965374	0.0	1.89655172414	2.62068965517	1.13793103448	400.279	13.0706657586	0.507306262328	13.0706657586	-0.507306262328	414.040938408	414.391	148.0	-4.79860396009	0.0994862270232	0.445995965374	1.85805773804	1364.86928556	20.7148139918	15.0531301326	15.8696267135	13.5989907626	8.76954588159	10.1346942533	7.47517326563	8.49730181826	5.8273538297	6.21753057063	4.47299231816	4.8452368126	-3.17	4027070.48317	17.8966332595	5.45738489916	2.37423009513	164.210944569	13.7067637645	12.0126748289	17.2930041985	5.78324494636	0.0	10.3990005816	14.1418242418	0.0	8.41779698433	0.0	6.92373719969	36.2497413885
MDKI25	0.746548834	0.228332094517	0.0	1.70833333333	2.45833333333	1.0	304.216	12.9150968443	0.460223423829	12.9150968443	-0.460223423829	318.089208928	318.328	118.0	-0.348532690854	0.182895880574	0.228332094517	1.86262019682	1004.88645354	16.6374637226	13.1410648514	13.1410648514	11.5038557482	8.11336489801	8.11336489801	6.98505967699	6.98505967699	5.66188274839	5.66188274839	4.48139434435	4.48139434435	-2.75	563943.22881	13.6674100578	4.20371310528	1.46077963688	137.709717541	4.41715093705	0.0	17.3267373116	5.78324494636	0.0	0.0	14.3836115522	0.0	0.0	0.0	6.92373719969	54.6741422028
MDKI26	0.459382512095	0.194038076479	0.0	0.863636363636	1.27272727273	0.454545454545	280.194	12.5610463908	0.28926185518	12.5610463908	-0.28926185518	288.042258736	288.258	104.0	-0.336567040396	0.172945483749	0.194038076479	2.43686102953	1191.20120086	15.4303569414	11.2517953154	11.2517953154	10.5753874005	6.70923099102	6.70923099102	5.20904261898	5.20904261898	3.98025924574	3.98025924574	2.88334039226	2.88334039226	-3.14	151672.593416	12.5893782525	4.17774405219	1.51778277101	122.122485115	0.0	0.0	21.7151615676	0.0	0.0	0.0	19.1781487363	0.0	0.0	0.0	24.2654682738	24.2654682738
MDKI27	0.671716656134	0.22736059434	0.0	1.76	2.48	1.08	320.215	13.0435796958	0.488732399263	13.0435796958	-0.488732399263	342.146723804	342.391	132.0	-0.648050359033	0.127411002981	0.22736059434	1.76172369908	825.620572874	17.5077072106	14.1577728885	14.1577728885	11.9145393507	9.06212592225	9.06212592225	8.06320511921	8.06320511921	6.72170081537	6.72170081537	5.30959181235	5.30959181235	-1.69	847001.808446	15.5560028416	4.93489987195	1.86159507459	145.485433661	20.0564451383	0.0	5.75916487166	5.78324494636	0.0	0.0	4.79453718407	0.0	0.0	0.0	12.9901042682	54.0131125653
MDKI28	0.756387671052	0.227360984688	0.0	1.96	2.76	1.16	320.215	13.0211519747	0.488732399243	13.0211519747	-0.488732399243	340.13107374	340.375	130.0	-0.708883692366	0.0222144536827	0.227360984688	1.7759655932	867.082643195	17.5077072106	14.0414573143	14.0414573143	11.9145393507	8.91468114327	8.91468114327	7.89024187721	7.89024187721	6.56091162456	6.56091162456	5.16410053936	5.16410053936	-1.98	847001.808446	15.2886542468	4.80033732379	1.80011913355	144.852722009	14.9499177435	0.0	11.542409818	5.78324494636	0.0	0.0	9.58907436814	0.0	0.0	0.0	6.92373719969	48.0952065192
MDKI29	0.547246363819	0.223316747806	0.0	1.92	2.6	1.2	312.239	12.70372323	0.492504836633	12.70372323	-0.492504836633	342.21949482	342.479	136.0	-0.137967792055	0.0143698034769	0.223316747806	1.95724467444	696.060893105	18.405412915	16.1470301233	16.1470301233	11.7192164584	9.44277711528	9.44277711528	8.67063945424	8.67063945424	7.49086846989	7.49086846989	5.53412629311	5.53412629311	-1.64	323640.979201	18.1600875718	6.2628495768	2.81714409373	150.753322303	4.7368629538	0.0	11.542409818	5.78324494636	0.0	0.0	9.58907436814	0.0	0.0	0.0	32.420336236	67.7696584523
MDKI30	0.375466463592	0.266096253023	0.0	1.9	2.56666666667	1.2	402.322	13.0787756677	0.380655346058	13.0787756677	-0.380655346058	435.207944156	435.586	166.0	-4.14050699692	0.107124800537	0.266096253023	1.82373626581	944.640279672	22.3196264774	18.3249538621	19.141450443	13.8656630678	10.7385407239	12.3477060315	9.72875479954	11.300831661	7.98049807142	8.70052973582	5.85627321514	6.21628904734	-1.73	2446215.64847	22.9441113919	8.0770112145	4.3262620822	179.183217381	5.31678860401	0.0	5.78324494636	5.78324494636	10.118126859	0.0	14.1418242418	0.0	8.41779698433	0.0	32.420336236	67.7696584523
MDKI31	0.375466463592	0.266096253018	0.0	1.86666666667	2.53333333333	1.16666666667	402.322	12.8211899644	0.38066391146	12.8211899644	-0.38066391146	435.207944156	435.586	166.0	-4.12782211561	0.0753652093107	0.266096253018	1.7845887974	944.640279672	22.3196264774	18.3249538621	19.141450443	13.8656630678	10.7385407239	12.3477060315	9.72576326746	11.297840129	8.00384058004	8.72387224444	5.81227596265	6.17229179485	-1.73	2465781.22162	22.9441113919	8.0770112145	4.3262620822	179.183217381	5.31678860401	0.0	5.78324494636	5.78324494636	10.118126859	0.0	14.1418242418	0.0	8.41779698433	0.0	32.420336236	67.7696584523
MDKI32	0.24441147188	0.204965707011	0.0	1.30434782609	1.86956521739	0.760869565217	566.466	14.0761017155	0.507875529395	14.0761017155	-0.507875529395	623.433844684	623.922	248.0	-0.14298935799	0.0712075219726	0.204965707011	1.23295161874	1559.87884579	33.2334755608	29.6856309494	29.6856309494	21.5966989994	18.0535181356	18.0535181356	17.0859326144	17.0859326144	14.7409417857	14.7409417857	11.1555991013	11.1555991013	-2.88	9831124647.63	33.0372766339	11.6699798254	5.36031718931	277.448891477	10.4233159988	5.74951183328	5.78324494636	5.78324494636	0.0	0.0	9.58907436814	0.0	0.0	0.0	64.840672472	147.159482426
MDKI33	0.24441147188	0.202048912728	0.0	1.28260869565	1.84782608696	0.739130434783	566.466	13.6304223248	0.507875529395	13.6304223248	-0.507875529395	623.433844684	623.922	248.0	-0.164688143004	0.0433596784495	0.202048912728	1.20427815113	1559.87884579	33.2334755608	29.6856309494	29.6856309494	21.5966989994	18.0535181356	18.0535181356	17.0829410823	17.0829410823	14.7642842943	14.7642842943	11.1095993782	11.1095993782	-2.88	9912893608.46	33.0372766339	11.6699798254	5.36031718931	277.448891477	10.4233159988	5.74951183328	5.78324494636	5.78324494636	0.0	0.0	9.58907436814	0.0	0.0	0.0	64.840672472	147.159482426
MDKI34	0.046048611762	0.216856558091	0.0	1.08888888889	1.7	0.555555555556	1188.67	13.1094268913	0.393566521363	13.1094268913	-0.393566521363	1290.67208138	1291.486	516.0	-1.94019473204	0.0402904930352	0.216856558091	0.978104378865	2493.78150546	66.0146854633	53.2112510178	53.2112510178	42.2193234595	32.0810795951	32.0810795951	28.9055447263	28.9055447263	22.6072926612	22.6072926612	18.0893742617	18.0893742617	-2.57	3.9937580945e+22	71.7165941789	28.2494328302	13.6229375369	524.303418333	124.387062879	109.747143862	37.233378593	11.8143594587	0.0	0.0	14.3836115522	0.0	0.0	0.0	47.1155277282	116.118737975
MDKI35	0.0385422948251	0.216856558091	0.0	1.16853932584	1.78651685393	0.606741573034	1172.671	13.0952680063	0.393566521363	13.0952680063	-0.393566521363	1272.6615167	1273.471	508.0	-1.93298921227	0.00560928613615	0.216856558091	0.979000033293	2521.24093305	65.1444419753	52.6866871531	52.6866871531	41.80458622	31.6908355363	31.6908355363	28.3397870854	28.3397870854	22.0998399924	22.0998399924	17.1056676636	17.1056676636	-2.79	4.26478538615e+20	70.5252717258	27.8832424232	13.6093831471	518.819581549	119.280535484	109.747143862	37.233378593	11.8143594587	0.0	0.0	14.3836115522	0.0	0.0	0.0	58.7646523651	110.200831929
MDKI36	0.033329773055	0.216856558091	0.0	1.17777777778	1.78888888889	0.622222222222	1192.658	13.5357746742	0.393566521363	13.5357746742	-0.393566521363	1290.63569588	1291.442	514.0	-1.95459548235	0.00993708766728	0.216856558091	0.992561676223	2575.30275681	66.0146854633	52.503764075	52.503764075	42.2312895878	31.5405960547	31.5405960547	27.8099056087	27.8099056087	21.6372486655	21.6372486655	16.5435646589	16.5435646589	-2.87	4.93416057005e+20	71.4235800345	28.0665917979	13.264633083	522.043106939	129.493590274	109.747143862	37.233378593	11.8143594587	0.0	0.0	14.3836115522	0.0	0.0	0.0	51.3379995887	82.6229640052
MDKI37	0.353176657203	0.252133443421	0.0	1.91666666667	2.72222222222	1.11111111111	456.332	13.3396347521	0.505741965255	13.3396347521	-0.505741965255	482.195405312	482.54	182.0	-0.929058720711	0.00206031641052	0.252133443421	1.73771433317	1800.42838461	24.5073427316	20.2541019122	20.2541019122	17.4905489556	12.3933949476	12.3933949476	10.2936301037	10.2936301037	8.68962018536	8.68962018536	7.39649998838	7.39649998838	-3.59	410385918.472	20.5874251921	6.58618334276	2.11913254207	205.910823424	34.348029806	18.0813793918	5.72498559397	0.0	5.90717972935	0.0	4.79453718407	0.0	0.0	0.0	30.3318353423	31.667594811
MDKI38	0.38994462838	0.252133443388	0.0	1.72972972973	2.43243243243	1.05405405405	468.343	13.3833528995	0.386644970921	13.3833528995	-0.386644970921	496.211055376	496.567	188.0	-0.938225387377	0.0579002372554	0.252133443388	1.71201030555	1817.52531588	25.3775862197	21.1489092649	21.1489092649	17.8800645081	12.7254414049	12.7254414049	10.8873123863	10.8873123863	8.90417537188	8.90417537188	7.57012456304	7.57012456304	-3.43	596762062.639	21.6359935335	6.90396567377	2.31881878421	212.485737024	33.9311509329	12.2079327755	11.9528867647	0.0	5.90717972935	0.0	4.79453718407	0.0	0.0	0.0	36.3982024108	38.7152667937
MDKI39	0.295095288127	0.252133462231	0.0	1.97297297297	2.75675675676	1.13513513514	472.331	13.3620624732	0.507941179789	13.3620624732	-0.507941179789	498.190319932	498.539	188.0	-0.982492362686	0.0544651518015	0.252133462231	1.73653137173	1852.7164948	25.3775862197	20.6239652385	20.6239652385	17.8843958058	12.5276853479	12.5276853479	10.4779330479	10.4779330479	8.76570691837	8.76570691837	7.43572518438	7.43572518438	-3.79	577459335.898	21.3099376501	6.74345033161	2.29362595538	210.705057176	39.4545572009	23.8308912251	5.72498559397	0.0	5.90717972935	0.0	4.79453718407	0.0	0.0	0.0	12.1327341369	43.8003289479
MDKI40	0.309407612611	0.252346250136	0.0	1.96551724138	2.75862068966	1.1724137931	366.271	13.2022200176	0.494457765031	13.2022200176	-0.494457765031	385.142641468	385.423	144.0	-0.892133054611	0.203996598639	0.252346250136	1.99822785748	1403.29800599	20.0766213113	16.3153244851	16.3153244851	13.9794176067	9.72666481952	9.72666481952	8.18358287306	8.18358287306	7.02497179577	7.02497179577	5.45825281743	5.45825281743	-3.41	6595308.5153	16.535921023	5.14142322187	1.71295099187	166.009502825	9.30396260159	16.8051378033	0.0	5.90717972935	5.90717972935	0.0	19.8898414931	0.0	0.0	0.0	25.1228384051	36.0725141112
MDKI41	0.309407612611	0.252346250136	0.0	1.96551724138	2.75862068966	1.1724137931	366.271	13.2022200176	0.494457765031	13.2022200176	-0.494457765031	385.142641468	385.423	144.0	-0.892133054611	0.203996598639	0.252346250136	1.99822785748	1403.29800599	20.0766213113	16.3153244851	16.3153244851	13.9794176067	9.72666481952	9.72666481952	8.18358287306	8.18358287306	7.02497179577	7.02497179577	5.45825281743	5.45825281743	-3.41	6595308.5153	16.535921023	5.14142322187	1.71295099187	166.009502825	9.30396260159	16.8051378033	0.0	5.90717972935	5.90717972935	0.0	19.8898414931	0.0	0.0	0.0	25.1228384051	36.0725141112
MDKI42	0.308229925554	0.235248984773	0.0	1.96551724138	2.75862068966	1.1724137931	366.271	12.9656509039	0.494457761701	12.9656509039	-0.494457761701	385.142641468	385.423	144.0	-0.87936992158	0.210600907029	0.235248984773	1.95179929145	1403.29800599	20.0766213113	16.3153244851	16.3153244851	13.9794176067	9.71659871278	9.71659871278	8.19598482799	8.19598482799	7.04979866768	7.04979866768	5.48996866428	5.48996866428	-3.41	7396377.46894	16.535921023	5.14142322187	1.71295099187	166.009502825	9.30396260159	11.2662125509	0.0	11.8143594587	0.0	0.0	19.8898414931	0.0	0.0	0.0	18.1991012054	42.9962513109
MDKI43	0.348550531323	0.339639717135	0.0	1.95652173913	2.73913043478	1.13043478261	292.209	12.214183516	0.494441278474	12.214183516	-0.494441278474	306.100442308	306.321	114.0	-0.414922052154	0.414922052154	0.339639717135	2.31286995123	1066.12417378	15.9743270158	12.7134103512	12.7134103512	11.2407134029	7.18738371043	7.18738371043	5.2456722654	5.2456722654	4.08126777907	4.08126777907	3.0504445544	3.0504445544	-3.08	297722.431144	13.5738289338	4.98251566336	1.86303958387	131.388644019	14.4577044285	11.2662125509	0.0	0.0	0.0	5.96930528795	4.98397852095	4.79453718407	0.0	0.0	18.1991012054	23.5853254198
MDKI44	0.608804567455	0.0707362886754	0.0	1.65517241379	2.55172413793	0.862068965517	356.299	11.4163631425	0.391457390464	11.4163631425	-0.391457390464	396.3140639	396.619	160.0	-0.152663690476	0.152663690476	0.0707362886754	1.55870019948	667.619477802	19.6835875081	18.144394927	18.144394927	14.2776235575	12.4290537292	12.4290537292	10.3760415619	10.3760415619	8.49459845248	8.49459845248	7.58106008555	7.58106008555	-0.9	6321629.62348	20.0278733708	8.68657262106	3.79202937982	177.078740116	10.0064371257	0.0	0.0	0.0	0.0	0.0	4.89990973085	0.0	0.0	0.0	35.9532050642	83.2156350872
MDKI45	0.774462983457	0.228347094851	0.0	1.77777777778	2.51851851852	1.0	348.225	13.0336858308	0.492492605359	13.0336858308	-0.492492605359	362.079038168	362.337	134.0	-0.626562145692	0.049854513839	0.228347094851	1.81523926937	1145.66194498	19.0850574798	14.6731043819	14.6731043819	12.8632277557	8.5965281456	8.5965281456	7.28737187281	7.28737187281	5.91425427647	5.91425427647	4.47534851676	4.47534851676	-3.28	2122226.80604	15.9347365221	4.9104613905	1.7948046089	153.349726985	9.15401389085	6.26316299564	23.0859021833	11.5664898927	0.0	0.0	19.1781487363	0.0	0.0	0.0	6.92373719969	24.1170072515
MDKI46	0.684289056797	0.342785726508	0.0	1.66666666667	2.375	1.0	304.216	12.4712618103	0.430551224981	12.4712618103	-0.430551224981	320.104858992	320.344	120.0	-0.487474962207	0.206280234316	0.342785726508	2.02769774884	913.811693461	17.0601134534	13.5113083394	13.5113083394	11.4145393507	7.95673493247	7.95673493247	6.69996418299	6.69996418299	5.2870348355	5.2870348355	3.89955664276	3.89955664276	-2.75	330643.97696	14.817860559	4.87087711469	1.88957707823	139.052401694	4.7368629538	0.0	11.5664898927	0.0	0.0	5.96930528795	9.58907436814	4.79453718407	0.0	0.0	12.9997573065	55.1867108179
MDKI47	0.636022551358	0.342785732577	0.0	1.8	2.56666666667	1.06666666667	406.31	13.1870962459	0.430551224965	13.1870962459	-0.430551224965	425.093308328	425.462	154.0	-3.87601086494	0.0708107791696	0.342785732577	1.78256054086	1280.68860888	21.421920773	16.4955662348	17.3120628157	14.1485195854	9.7257373337	11.37800256	8.24615046176	10.2921427949	6.50321003102	8.25631967393	4.88000380735	6.3232151503	-3.0	5862350.28399	18.9927159209	6.00961538462	2.36686390533	172.951715334	10.0536515578	10.6021758269	9.83725313642	11.5664898927	0.0	5.96930528795	9.58907436814	13.2123341684	0.0	0.0	12.9997573065	43.0346706042
MDKI48	0.549726091274	0.153688496805	0.0	1.73076923077	2.38461538462	1.07692307692	328.238	11.5354423343	0.50764619971	11.5354423343	-0.50764619971	360.230059504	360.494	144.0	-0.864360355253	0.0152714002268	0.153688496805	2.07089152915	706.338953095	19.3280626458	16.37928111	16.37928111	12.0266577725	9.74129207244	9.74129207244	9.66699080533	9.66699080533	7.5972654844	7.5972654844	6.26867541614	6.26867541614	-1.55	397878.657427	19.2182219546	6.26031197321	2.92258546771	155.803037999	15.3195821845	11.4990236666	6.28616052313	0.0	0.0	0.0	4.79453718407	0.0	0.0	0.0	27.192033222	73.8263724824
MDKI49	0.243751909785	0.263520305403	0.0	1.22727272727	1.77272727273	0.704545454545	636.508	12.0593288939	0.397213046771	12.0593288939	-0.263520305403	688.262090104	688.924	258.0	-5.06358950338	0.00196736950953	0.397213046771	1.65983915789	1374.04088856	33.2587840661	26.8780839946	29.3275737374	19.839737607	15.8091619025	19.9046070175	15.901948366	19.0456842931	12.6556467111	14.1268317454	10.1524100773	11.6967102022	-0.39	977903639.565	36.4460904972	12.2481810931	7.83103570831	263.787860964	0.0	12.2079327755	0.0	0.0	0.0	31.1970017449	13.6582496211	12.5492562979	25.253390953	0.0	54.8869820208	109.036886715
MDKI50	0.394236330433	0.25213330698	0.0	1.33333333333	2.04166666667	0.75	298.24	12.5875820421	0.352781852672	12.5875820421	-0.352781852672	311.105862036	311.344	114.0	0.0203094293273	0.0203094293273	0.25213330698	2.01434741224	1322.99874936	15.8361343353	12.7341572252	12.7341572252	11.8264998405	8.0659314648	8.0659314648	6.37739849038	6.37739849038	5.16848120895	5.16848120895	4.19233280087	4.19233280087	-3.27	1152606.32572	12.1891634343	3.97471387244	1.28349179698	136.011819447	15.2847456459	0.0	0.0	0.0	5.90717972935	0.0	4.79453718407	0.0	0.0	0.0	36.3982024108	17.6961856286
MDKI51	0.37829168554	0.259164002761	0.0	1.04	1.52	0.6	314.239	12.5771653754	0.352770339761	12.5771653754	-0.352770339761	325.085126592	325.327	118.0	-0.331542422525	0.331542422525	0.259164002761	2.03638604528	1297.57877552	16.7063778233	12.9352987344	12.9352987344	12.237183443	8.06294882884	8.06294882884	6.37441585443	6.37441585443	5.09332978935	5.09332978935	4.11049672579	4.11049672579	-3.6	1648852.32075	12.7780991736	4.07618764467	1.39354338843	140.173341547	9.96795704189	0.0	0.0	0.0	11.8143594587	0.0	14.9058629721	0.0	0.0	0.0	36.3982024108	12.1327341369
MDKI52	0.276517229008	0.0867955019944	0.0	1.23076923077	1.73076923077	0.730769230769	322.258	9.78687433684	0.394649670453	9.78687433684	-0.394649670453	369.360679744	369.634	156.0	-0.334204644961	0.0511286207499	0.0867955019944	1.74459802968	310.582943419	19.0373231381	17.7246435479	17.7246435479	12.6850705102	11.7358938039	11.7358938039	8.76665729025	8.76665729025	6.21188264417	6.21188264417	4.2072128252	4.2072128252	-0.12	454501.542641	23.9186398764	15.8912417542	10.8907944004	162.900476079	15.5298433937	0.0	0.0	0.0	0.0	0.0	0.0	0.0	0.0	0.0	110.159798743	12.3387276691
MDKI53	0.557814563571	0.233870576417	0.0	1.96153846154	2.65384615385	1.23076923077	328.238	12.2027462837	0.504086740203	12.2027462837	-0.504086740203	356.198759376	356.462	140.0	-0.640426311728	0.0545202664399	0.233870576417	1.89470180787	783.963960817	18.905412915	16.0942437188	16.0942437188	12.1604679215	9.7320362019	9.7320362019	9.5047853255	9.5047853255	7.77774742389	7.77774742389	6.44985488521	6.44985488521	-1.84	718098.762499	17.5676839153	5.33760543539	2.01568155667	154.541724901	9.84339034864	16.9333202127	12.0453253948	5.78324494636	0.0	0.0	9.58907436814	0.0	0.0	0.0	34.1157704217	49.1682232209
MDKI54	0.557814563571	0.233870576417	0.0	1.96153846154	2.65384615385	1.23076923077	328.238	12.2027462837	0.504086740203	12.2027462837	-0.504086740203	356.198759376	356.462	140.0	-0.640426311728	0.0545202664399	0.233870576417	1.89470180787	783.963960817	18.905412915	16.0942437188	16.0942437188	12.1604679215	9.7320362019	9.7320362019	9.5047853255	9.5047853255	7.77774742389	7.77774742389	6.44985488521	6.44985488521	-1.84	718098.762499	17.5676839153	5.33760543539	2.01568155667	154.541724901	9.84339034864	16.9333202127	12.0453253948	5.78324494636	0.0	0.0	9.58907436814	0.0	0.0	0.0	34.1157704217	49.1682232209
MDKI55	0.0757931150306	0.330824084862	0.0	1.74	2.48	1.0	656.39	12.4875851056	0.455272682152	12.4875851056	-0.455272682152	700.295572848	700.742	272.0	-1.72082462196	0.00464671423564	0.330824084862	1.26896107698	1630.98757237	36.2081670555	27.9266145391	27.9266145391	24.0481516109	16.311505082	16.311505082	11.6560285548	11.6560285548	7.84800408045	7.84800408045	5.27538738312	5.27538738312	-4.29	88697746016.7	38.510956191	18.6320506124	9.90736665939	287.544014808	49.0944028693	36.6237983265	29.7857722262	0.0	5.55926689505	11.9386105759	9.36163683186	19.55703141	0.0	0.0	55.8766995705	32.7651377521
MDKI56	0.48725157192	0.268766654436	0.0	2.38461538462	3.03846153846	1.61538461538	474.004	12.3220692397	0.494634031839	12.3220692397	-0.494634031839	488.964728224	491.14	140.0	-1.16250331046	0.123214259469	0.268766654436	1.60646880638	818.713681123	18.8969767466	13.7530360242	16.9250291025	12.3590096715	7.69103512994	9.27703166905	5.83657576842	7.54524956677	4.07154669721	5.45437505704	2.73508615741	4.52701537081	-1.85	823461.330931	18.9267366532	7.41028521145	3.50742130979	165.505703911	30.7154135345	17.5748162622	11.549390092	0.0	5.90717972935	0.0	4.79453718407	4.98397852095	0.0	0.0	5.15571272675	37.9359079027
MDKI57	0.400716885506	0.270986323932	0.0	2.33333333333	2.96296296296	1.59259259259	490.003	12.3381312201	0.494634031839	12.3381312201	-0.494634031839	504.959642844	507.139	146.0	-1.21067975079	0.0673240793231	0.270986323932	1.56920128383	808.419346431	19.7672202346	14.1612843147	17.3332773929	12.769693274	7.95393721764	9.53993375676	6.11377809737	7.82245189572	4.31297667453	5.69580503436	2.91566454756	4.70759376097	-1.92	1166922.04186	19.8309343725	7.60093855388	3.73283342932	170.715503262	31.0482236176	23.6166570913	11.5606053797	0.0	11.8143594587	0.0	9.58907436814	0.0	4.99240473264	0.0	5.15571272675	44.3567295257
MDKI58	0.205255345485	0.268769460691	0.0	2.15384615385	2.76923076923	1.5	474.004	12.2443010414	0.506710754458	12.2443010414	-0.506710754458	492.996028352	495.172	144.0	-1.21748268118	0.0710867450534	0.268769460691	1.88137520623	678.947894878	19.3196264774	14.1426857219	17.3146788001	12.3033667788	7.91754033101	9.50353687013	5.84050212856	7.61051455653	3.92993425752	5.36608324443	2.5831378374	4.44506096915	-1.59	540288.684705	20.7186415451	8.86836928007	4.57020078408	167.349840829	31.0482236176	11.8156513905	11.7187194404	5.60105081098	5.90717972935	0.0	10.2038207899	0.0	0.0	0.0	21.0856566247	34.8476072506
MDKI59	0.22759366778	0.268937624575	0.0	2.23076923077	2.80769230769	1.5	474.004	12.1961433138	0.506321327702	12.1961433138	-0.506321327702	488.964728224	491.14	140.0	-0.553286853322	0.0770172220123	0.268937624575	2.03393646578	837.684503702	19.2672202346	13.7146510601	16.8866441383	12.3666110606	7.39239443769	8.9783909768	5.23640015213	6.88373532087	3.50211813972	4.82684571565	2.21981342101	3.75239613758	-2.27	593844.935865	20.0469532201	8.89834667733	4.66724430194	165.444702325	31.0850779755	15.9339163519	11.6978511143	0.0	5.90717972935	0.0	4.79453718407	4.98397852095	0.0	0.0	5.15571272675	37.9262548644
MDKI60	0.278164563503	0.268937624546	0.0	2.24	2.84	1.48	459.997	12.1538979434	0.506321327702	12.1538979434	-0.506321327702	473.953829192	476.125	134.0	-0.523631241077	0.0561324483497	0.268937624546	2.05038400247	778.333699924	18.3969767466	13.2146510601	16.3866441383	11.9727642104	7.17698652968	8.7629830688	5.01956850689	6.66690367562	3.40887180809	4.73359938403	2.13765755101	3.67024026758	-2.07	439565.207848	19.2573232679	8.85918206441	4.72641064883	160.104811628	25.3514104984	15.9339163519	5.74951183328	0.0	5.90717972935	0.0	4.79453718407	4.98397852095	0.0	0.0	5.15571272675	37.9262548644
MDKI61	0.100848029998	0.268925962778	0.0	1.96153846154	2.5	1.34615384615	474.004	12.1224260414	0.506321327702	12.1224260414	-0.506321327702	492.996028352	495.172	144.0	-0.532879582389	0.0682013523193	0.268925962778	2.64680406588	697.104583828	19.6898699654	14.1043007578	17.276293836	12.3109681679	7.62191361559	9.20791015471	5.24028105459	6.88761622332	3.37868490941	4.70341248535	2.08052856796	3.61311128454	-2.01	350735.128451	22.031684035	10.8632794058	6.37299585698	167.288839243	31.4178880586	15.9339163519	11.709066402	0.0	5.90717972935	0.0	10.2038207899	0.0	0.0	0.0	5.15571272675	50.7678981102
MDKI62	0.41783180027	0.268765759808	0.0	1.93939393939	2.54545454545	1.27272727273	689.875	12.681199876	0.494634031839	12.681199876	-0.494634031839	710.85785468	715.075	180.0	-1.16221537782	0.137760377454	0.268765759808	1.57018267169	1001.88846195	24.3361343353	18.4231785326	24.7671646891	15.5742237266	10.2287525323	13.4007456105	8.13419272874	11.5515403254	5.45262256107	8.25052227395	3.61528680697	7.08499269604	-0.72	16437374.7485	26.8772844949	11.3445676178	6.10441273448	226.691702151	24.8976772672	17.5748162622	5.60105081098	0.0	5.90717972935	0.0	4.79453718407	0.0	0.0	0.0	37.0156005226	88.1325322343
MDKI63	0.340298447179	0.268765759809	0.0	1.97142857143	2.6	1.28571428571	717.885	12.7079995278	0.494634031839	12.7079995278	-0.494634031839	740.868419364	745.101	192.0	-1.17611768967	0.12316360031	0.268765759809	1.52632180308	1036.5875153	25.7503478977	19.5385336043	25.8825197607	16.5742237266	10.8679984215	14.0399914997	8.4367785865	11.8541261832	5.4969182914	8.0578237383	3.69080756789	6.99293320438	-0.92	43644757.3958	28.6482125457	12.5514028518	6.89427221172	238.170189495	29.634540221	23.3243280955	5.60105081098	0.0	5.90717972935	0.0	4.79453718407	0.0	0.0	0.0	5.15571272675	114.428968538
MDKI64	0.340298447179	0.268765759809	0.0	1.97142857143	2.6	1.28571428571	717.885	12.7079995278	0.494634031839	12.7079995278	-0.494634031839	740.868419364	745.101	192.0	-1.17611768967	0.12316360031	0.268765759809	1.52632180308	1036.5875153	25.7503478977	19.5385336043	25.8825197607	16.5742237266	10.8679984215	14.0399914997	8.4367785865	11.8541261832	5.4969182914	8.0578237383	3.69080756789	6.99293320438	-0.92	43644757.3958	28.6482125457	12.5514028518	6.89427221172	238.170189495	29.634540221	23.3243280955	5.60105081098	0.0	5.90717972935	0.0	4.79453718407	0.0	0.0	0.0	5.15571272675	114.428968538
MDKI65	0.0371502622612	0.337490852772	0.0	1.52727272727	2.27272727273	0.854545454545	694.521	13.3959408088	0.465355930445	13.3959408088	-0.465355930445	767.578551816	768.105	310.0	-0.278204739317	0.0639258429315	0.337490852772	0.945029591961	1361.92684699	38.994777817	34.1570966541	34.1570966541	26.7780960009	22.1369563856	22.1369563856	16.6111582866	16.6111582866	12.3652316056	12.3652316056	9.47472353145	9.47472353145	-3.51	1.65830705607e+12	42.6289056315	22.2866262409	12.2384231203	330.30842265	41.7913364048	0.0	17.8786637062	0.0	0.0	11.9386105759	9.78694191671	14.7793466493	0.0	0.0	90.3944182977	71.131953429
MDKI66	0.0452152111535	0.337490852772	0.0	1.50943396226	2.24528301887	0.849056603774	670.499	13.3068587215	0.462227635826	13.3068587215	-0.462227635826	737.531601624	738.035	296.0	-0.28114534442	0.0734411571443	0.337490852772	0.967202234796	1401.86479666	37.5805642546	32.5881825533	32.5881825533	25.7780960009	20.8542643152	20.8542643152	15.5307743254	15.5307743254	11.4782835107	11.4782835107	8.74877151455	8.74877151455	-3.77	6.28389692837e+11	40.4158230347	20.6213894056	11.1312535986	316.888935389	41.7913364048	0.0	17.8786637062	0.0	0.0	11.9386105759	4.99240473264	19.5738838334	0.0	0.0	77.5527750519	71.131953429
MDKI67	0.128673995983	0.337491081329	0.0	1.8	2.57142857143	1.05714285714	440.337	13.2724543653	0.462225209932	13.2724543653	-0.462225209932	488.383874776	488.721	198.0	-0.189966564416	0.101299575277	0.337491081329	1.63455797797	773.63316803	25.0453948276	22.0657039935	22.0657039935	17.0452438555	14.1376851052	14.1376851052	10.3166201348	10.3166201348	7.44771159451	7.44771159451	5.60453049678	5.60453049678	-2.25	71390135.568	27.339410486	14.343388874	7.87121636526	211.575839058	26.420896243	0.0	11.9191091375	0.0	0.0	5.96930528795	4.99240473264	9.78694191671	0.0	0.0	65.2140473828	44.9457513605
MDKI68	0.157732683177	0.312716112525	0.0	1.87878787879	2.63636363636	1.12121212121	416.315	12.9386438001	0.465354695075	12.9386438001	-0.465354695075	462.368224712	462.683	188.0	-0.182474226715	0.0565239356074	0.312716112525	1.44887118204	677.808287805	23.6311812653	20.8061909696	20.8061909696	16.007239053	13.3556339613	13.3556339613	10.0930336512	10.0930336512	7.46036313322	7.46036313322	5.75208252227	5.75208252227	-1.99	25801730.8394	25.6296519447	13.0394332623	7.24419498132	199.535557862	26.420896243	0.0	11.9191091375	0.0	0.0	5.96930528795	9.78694191671	4.99240473264	0.0	0.0	51.8694885602	45.4486669372
MDKI69	0.171252017456	0.337490852772	0.0	1.86666666667	2.6	1.13333333333	380.282	12.9214555045	0.462225211194	12.9214555045	-0.462225211194	420.32127452	420.602	170.0	-0.247281650378	0.0890151858213	0.337490852772	1.86952603714	639.539015742	21.7693739457	18.574140162	18.574140162	14.5409125579	11.6056140385	11.6056140385	8.17826426318	8.17826426318	5.71091333068	5.71091333068	4.11582409913	4.11582409913	-2.25	5088689.26392	24.0234215501	13.1329885696	7.53607901102	180.546988153	26.8377751161	0.0	11.9191091375	0.0	0.0	5.96930528795	4.99240473264	9.78694191671	0.0	0.0	51.8694885602	32.1041081146
MDKI70	0.123966064753	0.715843187173	0.0	1.18421052632	1.60526315789	0.763157894737	507.393	10.7798457355	1.0	10.7798457355	-0.715843187173	552.28853982	552.753	206.0	-4.84375422962	0.0	1.0	1.36899597241e-05	1120.92398983	27.8467242149	24.471218232	27.2877148129	17.3520629652	13.0848155596	14.418148893	10.124306631	11.1074698786	6.10536885817	6.50194309314	3.81472988386	4.15410022225	-1.57	44131445.1443	36.43	19.482641108	18.6433649992	253.265759309	13.8423627012	11.4990236666	0.0	0.0	10.3990005816	29.5572860326	0.0	8.41779698433	0.0	0.0	58.2456231845	117.52891901
MDKI71	0.0755136076174	0.715843187173	0.0	1.04651162791	1.41860465116	0.674418604651	567.448	10.811960281	1.0	10.811960281	-0.715843187173	620.351140076	620.872	234.0	-4.84883613342	0.0	1.0	1.76399318322e-05	1276.45649305	31.5453948276	27.9627820636	30.7792786445	19.7459098153	15.1352923753	16.4686257086	11.7134585812	12.6966218288	7.13684327259	7.53341750756	4.46303128067	4.80240161906	-1.83	452136156.503	41.17	22.6447380589	22.3519448742	284.400866849	13.8423627012	11.4990236666	0.0	0.0	10.3990005816	29.5572860326	0.0	8.41779698433	0.0	0.0	69.8947478214	137.294299455
MDKI72	0.0568583839564	0.715843187173	0.0	0.9375	1.27083333333	0.604166666667	627.503	10.8366698325	1.0	10.8366698325	-0.715843187173	688.413740332	688.991	262.0	-4.85273906398	0.0	1.0	2.20898916158e-05	1434.72204165	35.2440654404	31.4543458951	34.2708424761	22.1397566654	17.1857691909	18.5191025243	13.3026105315	14.2857737791	8.16831768702	8.56489192198	5.11133267748	5.45070301586	-2.09	4608946036.94	45.91	25.8203901006	24.9633746666	315.535974389	13.8423627012	11.4990236666	0.0	0.0	10.3990005816	29.5572860326	0.0	8.41779698433	0.0	0.0	81.5438724583	157.059679901
MDKI73	0.36866623769	0.322388357892	0.0	1.96551724138	2.62068965517	1.27586206897	370.255	12.6787304737	0.505341272241	12.6787304737	-0.505341272241	401.220223092	401.503	158.0	-1.11324245979	0.0153192449819	0.322388357892	1.98600272001	851.329505767	21.5601134534	17.6712138263	17.6712138263	13.5025788609	10.3614989323	10.3614989323	9.38269766358	9.38269766358	7.89633883101	7.89633883101	5.74320348663	5.74320348663	-2.37	1839674.31947	21.3415364603	7.46752168307	3.53469709507	171.304570976	15.5298433937	12.3039212776	0.0	11.5664898927	0.0	5.96930528795	14.3836115522	0.0	0.0	0.0	32.420336236	61.6936383454
MDKI74	0.311678548898	0.325885142427	0.0	1.90625	2.5	1.25	406.288	12.894130291	0.505341129354	12.894130291	-0.505341129354	443.267173284	443.584	176.0	-1.07620542276	0.0280044301671	0.325885142427	2.00270673421	926.501730428	24.0077072106	20.1188075835	20.1188075835	14.823946066	11.719776292	11.719776292	10.8396688015	10.8396688015	8.70999750711	8.70999750711	6.22872617276	6.22872617276	-2.37	6559698.14974	24.2759348724	8.52643063078	3.92775875457	190.399397319	15.5298433937	11.8010057008	0.0	11.5664898927	0.0	5.96930528795	9.58907436814	4.79453718407	0.0	0.0	46.2678106354	67.6115443916
MDKI75	0.289402444498	0.328040220527	0.0	1.96774193548	2.58064516129	1.29032258065	398.265	12.7804150132	0.505341121067	12.7804150132	-0.505341121067	431.230787776	431.529	170.0	-1.39419840107	0.0135148315206	0.328040220527	1.99722347529	899.745596197	23.1374637226	18.695777691	18.695777691	14.4512672659	10.9562184768	10.9562184768	9.85314100865	9.85314100865	8.27667721081	8.27667721081	5.92081913154	5.92081913154	-2.41	4688445.04173	23.2572629098	8.26217856795	3.84034876061	182.463746842	20.6363707885	11.8010057008	0.0	11.5664898927	0.0	5.96930528795	9.58907436814	4.79453718407	0.0	0.0	32.420336236	61.6936383454
MDKI76	0.280388905546	0.328335400485	0.0	1.9375	2.53125	1.28125	410.276	12.844747575	0.505341119856	12.844747575	-0.505341119856	445.24643784	445.556	176.0	-1.42660580848	0.00898315107979	0.328335400485	2.00270673421	928.716623826	24.0077072106	19.566021179	19.566021179	14.823946066	11.4006249126	11.4006249126	10.3362552873	10.3362552873	8.52573537227	8.52573537227	6.10384602236	6.10384602236	-2.41	6559698.14974	24.2367299598	8.50331362858	3.91473177876	188.828688957	20.6363707885	5.75916487166	6.04184082915	11.5664898927	0.0	5.96930528795	9.58907436814	4.79453718407	0.0	0.0	32.420336236	68.6173755451
MDKI77	0.388610177878	0.232246519407	0.0	2.0625	2.78125	1.28125	402.304	12.9050975217	0.505341450104	12.9050975217	-0.505341450104	437.26784198	437.584	172.0	-0.563486499538	0.0657350718065	0.232246519407	1.59981783524	1003.51705875	23.0956473593	19.6493367201	19.6493367201	15.1643749035	11.7625712571	11.7625712571	10.3626924423	10.3626924423	8.71091855343	8.71091855343	6.31103696194	6.31103696194	-2.63	16217747.4133	22.5599025488	8.37654698609	3.7364886165	190.044689218	14.9904156466	5.75916487166	0.0	11.5664898927	0.0	0.0	9.58907436814	4.98397852095	0.0	0.0	32.420336236	61.6936383454
MDKI78	0.110062069069	0.232246519335	0.0	1.9696969697	2.66666666667	1.24242424242	416.311	12.8974880427	0.505341459342	12.8974880427	-0.505341459342	456.31004114	456.631	182.0	-0.574460007769	0.0670936129811	0.232246519335	1.79777892203	927.821489339	24.3885405781	20.5389864177	20.5389864177	15.5025788609	12.1973994317	12.1973994317	10.5758754434	10.5758754434	8.66099292123	8.66099292123	6.24038233047	6.24038233047	-2.57	13026656.3245	25.060433499	9.73560086381	4.8700739737	197.018745346	21.8906509532	5.75916487166	5.95955456874	11.5664898927	0.0	0.0	14.5814791008	0.0	0.0	0.0	32.420336236	74.5352815913
MDKI79	0.261847760182	0.232246519335	0.0	1.96774193548	2.64516129032	1.25806451613	410.345	12.8359902877	0.505341459326	12.8359902877	-0.505341459326	447.244329664	447.641	172.0	-0.885753182712	0.0916704459562	0.232246519335	1.88762058089	885.952881085	22.9743270158	19.5464620836	20.3629586645	14.5025788609	11.4438046905	13.1709848739	10.1930528923	11.7476870457	8.39029649937	9.2538865911	6.07085446127	6.62171829336	-1.69	4890228.85608	23.9623508081	9.04709591607	4.45680373811	188.452953556	10.4233159988	5.75916487166	0.0	11.5664898927	0.0	0.0	13.7979728603	0.0	0.0	0.0	32.420336236	68.1144599684
MDKI80	0.0202139606993	0.30651614763	0.0	1.37254901961	1.94117647059	0.823529411765	670.505	12.3172292565	0.462483696351	12.3172292565	-0.462483696351	741.484953852	742.073	296.0	-4.19165523462	0.180260148647	0.30651614763	4.03516542784	1124.48254601	38.2212751251	32.3545909023	33.1710874832	24.2370012036	19.6541202686	21.2632855762	14.2180605829	15.7901374444	8.63125049782	9.35128216222	5.87729351713	6.23730934933	-2.42	25593654241.7	48.58	31.1372379115	35.7545993462	309.966004554	19.8970419064	12.2079327755	0.0	5.90717972935	10.118126859	11.9386105759	18.9363614259	0.0	8.41779698433	11.8408686377	102.546458511	52.3724041369
MDKI81	0.213374829054	0.245596042982	0.0	0.984375	1.515625	0.53125	820.564	14.53840653	0.507966645156	14.53840653	-0.507966645156	892.542225884	893.14	354.0	-1.20242744969	0.00264879462851	0.245596042982	1.55514999356	1871.4918883	46.9901059158	38.9848331682	38.9848331682	30.3007482641	23.5178576119	23.5178576119	19.4842345603	19.4842345603	13.1926153664	13.1926153664	9.45692926736	9.45692926736	-5.22	5.24691999217e+13	49.7899894239	22.1142496038	12.1105079055	377.485927677	46.3901996074	54.0842384665	0.0	47.2574378348	0.0	0.0	38.3562974726	0.0	0.0	0.0	73.9434533574	92.7343827967
MDKI82	0.223283658599	0.272074965337	0.0	1.97435897436	2.64102564103	1.23076923077	727.474	13.9099889415	0.36988274581	13.9099889415	-0.36988274581	745.911498544	749.65	206.0	-1.31017019817	0.0439744478038	0.272074965337	1.31168577724	1490.25987149	27.5931291693	19.8294889739	25.3434075373	18.4837792398	12.0528206804	14.8682512695	10.4130658202	13.4462707233	8.66667893978	11.5679954377	7.35938705608	9.03182147202	-2.27	816255874.121	25.6815466443	8.3760820157	3.19879703341	251.099857071	46.9752160608	16.9267812421	29.9756459557	0.0	11.8143594587	0.0	9.58907436814	9.98480946527	0.0	11.6009398902	0.0	65.8404718769
MDKI83	0.26324888159	0.267366108069	0.0	2.11111111111	2.7037037037	1.40740740741	512.055	12.0236128764	0.387103360645	12.0236128764	-0.387103360645	525.926962812	528.183	148.0	-4.12793567341	0.0759933757454	0.267366108069	1.92630027109	904.124689684	20.1898699654	13.6084979102	17.5969875693	12.5475325126	7.39268629611	10.5878481428	5.31743988856	8.53685191878	3.14823233394	5.65117232609	1.97795793015	2.99406109414	-1.74	671928.168407	21.5588452809	8.96644493928	6.73103937516	170.779355494	26.457750601	11.3909673079	5.83561978576	5.95955456874	16.0253065884	0.0	9.34728705776	4.99240473264	13.410201717	0.0	0.0	44.0022749712
MDKI84	0.287301107181	0.2673346818	0.0	2.19230769231	2.80769230769	1.46153846154	432.151	11.8922239875	0.387103360645	11.8922239875	-0.387103360645	448.016450744	449.287	142.0	-4.12148820554	0.0712250485339	0.2673346818	1.90990650501	875.34073302	19.3196264774	13.3078837064	15.7103768264	12.13684891	7.2810543288	9.68321790588	5.20407971288	7.69183210316	3.07085814633	4.24872757512	1.95054483184	2.65393898734	-2.22	469299.562642	20.0963268563	8.44090083458	6.25364684773	156.911807888	26.457750601	11.3909673079	5.83561978576	5.95955456874	16.0253065884	0.0	9.34728705776	4.99240473264	13.410201717	0.0	0.0	28.0723310732
MDKI85	0.106668747899	0.0871643691551	0.0	0.823529411765	1.26470588235	0.470588235294	420.342	9.55795039472	0.387433281431	9.55795039472	-0.387433281431	468.371578776	468.726	190.0	-0.58080451558	0.21710333655	0.0871643691551	3.64631771258	694.593890207	25.2799638252	21.2529873627	21.2529873627	16.4472648627	12.5700778034	12.5700778034	8.39515554988	8.39515554988	4.88813539767	4.88813539767	2.6436282126	2.6436282126	-2.24	16513153.1451	31.76	23.9027191662	22.9362759016	208.073996986	21.680389744	0.0	0.0	0.0	0.0	0.0	0.0	0.0	0.0	0.0	97.2163217093	65.2140473828
MDKI86	0.372951216443	0.325862037467	0.0	1.88888888889	2.61111111111	1.05555555556	236.146	11.7200668462	0.356708498986	11.7200668462	-0.356708498986	246.07529018	246.226	92.0	-0.538779289494	0.212655895692	0.325862037467	2.16203605517	599.184425806	12.6983061338	9.29365897214	9.29365897214	8.66470379795	5.48016281941	5.48016281941	4.03404855681	4.03404855681	2.95417875259	2.95417875259	2.17216430446	2.17216430446	-2.57	20763.7138213	10.5755707265	3.72583853522	1.48108033527	101.628045853	15.617555729	11.3909673079	0.0	0.0	11.8143594587	6.03111451234	14.9058629721	4.79453718407	0.0	0.0	0.0	18.0602932215
MDKI87	0.411513283626	0.325862037482	0.0	1.89473684211	2.57894736842	1.10526315789	316.05	11.8514557351	0.350416182067	11.8514557351	-0.350416182067	323.985802248	325.122	98.0	-0.548903651738	0.203009259259	0.325862037482	2.19017096881	646.365529986	13.5685496218	9.59427317596	11.1802697151	9.05855064806	5.58581172258	6.37880999213	4.17365285415	5.02798975332	2.99198301824	3.41915146783	2.20221328573	2.62938173531	-2.09	28432.5856876	11.970186287	4.23184042821	1.93268459082	115.495593459	15.617555729	11.3909673079	0.0	0.0	11.8143594587	6.03111451234	14.9058629721	4.79453718407	0.0	0.0	0.0	33.9902371194
MDKI88	0.517547757174	0.119478770308	0.0	1.91304347826	2.65217391304	1.17391304348	284.229	10.4286533919	0.507951012003	10.4286533919	-0.507951012003	312.208930136	312.453	124.0	0.0362731481481	0.0362731481481	0.119478770308	2.20333385954	666.41918468	16.775656403	14.5238192241	14.5238192241	10.8093676352	8.73976012762	8.73976012762	7.93199769876	7.93199769876	5.95415263134	5.95415263134	4.48984114862	4.48984114862	-1.7	136699.036113	16.1681316657	5.73848704931	2.79707672115	139.103133968	10.2130547897	11.4990236666	0.0	0.0	0.0	0.0	0.0	0.0	0.0	0.0	44.0694608729	61.6361058356
MDKI89	0.646505504617	0.134708053453	0.0	2.04545454545	2.86363636364	1.22727272727	272.218	9.92739484914	0.507939072459	9.92739484914	-0.507939072459	296.177630008	296.41	116.0	0.287035383598	0.287035383598	0.134708053453	2.06205361304	776.346307057	15.4827631842	13.7003968687	13.7003968687	10.4711636777	8.45482282595	8.45482282595	7.65604155763	7.65604155763	5.68528133607	5.68528133607	4.43728612821	4.43728612821	-1.7	134661.604158	13.9283224963	4.6456001265	1.92791941962	131.379670701	9.52367833189	17.0927793938	0.0	0.0	0.0	0.0	0.0	0.0	0.0	0.0	26.3443161291	61.2913043195
MDKI90	0.718893320549	0.178354213717	0.0	2.04347826087	2.82608695652	1.26086956522	284.229	11.9643369315	0.380653252877	11.9643369315	-0.380653252877	310.193280072	310.437	122.0	-0.954487433862	0.00698578042328	0.178354213717	1.94290874146	714.123601599	16.405412915	14.4075036498	14.4075036498	10.8171156793	8.95780546191	8.95780546191	8.42925155314	8.42925155314	6.46049000056	6.46049000056	5.11420711664	5.11420711664	-1.41	175150.911023	15.1372951194	4.79608770087	2.14546270299	138.212112425	5.10652739484	5.60105081098	5.78324494636	0.0	0.0	0.0	4.79453718407	0.0	0.0	0.0	31.9174206592	78.3843785409
MDKI91	0.731600942865	0.213634369206	0.0	2.08333333333	2.875	1.29166666667	300.228	12.0210262739	0.358542519865	12.0210262739	-0.358542519865	326.188194692	326.436	128.0	-1.44791335979	0.0683845899471	0.213634369206	1.9646637307	732.182816998	17.1125196962	14.8157519403	14.8157519403	11.3171156793	9.09705135114	9.09705135114	8.31333556463	8.31333556463	6.31795139126	6.31795139126	4.85132111062	4.85132111062	-1.45	287052.464002	16.0420285998	5.27143518096	2.29113959545	143.325657655	9.84339034864	0.0	5.78324494636	5.78711115257	0.0	0.0	4.79453718407	0.0	0.0	0.0	26.3443161291	78.3843785409
MDKI92	0.696395910805	0.215869922971	0.0	2.08	2.84	1.28	312.239	12.1925115347	0.34597489019	12.1925115347	-0.34597489019	340.203844756	340.463	134.0	-0.906246693122	0.0223561507937	0.215869922971	1.96781428988	747.234021632	17.8196264774	15.7767866353	15.7767866353	11.877775851	9.48581698909	9.48581698909	8.48851630935	8.48851630935	6.5985847321	6.5985847321	5.07450272965	5.07450272965	-1.45	512900.897105	16.9884968134	5.78418222289	2.51370369833	150.009911246	9.4737259076	0.0	5.78324494636	5.78711115257	0.0	0.0	4.79453718407	0.0	0.0	0.0	26.3443161291	78.3843785409
MDKI93	0.481138902569	0.296493857037	0.0	2.0	2.65	1.25	393.962	12.012069161	0.369281960398	12.012069161	-0.369281960398	400.912298728	403.034	104.0	-0.428683862434	0.0632467639834	0.296493857037	2.2404767945	703.911805978	14.4387931098	10.011202954	13.1831960322	9.48607100299	5.72920827475	7.31520481387	4.28961507846	5.87561161758	3.0770472982	4.99686656372	2.24400095402	3.17718283705	-1.61	41820.481959	13.3766215949	4.7410535179	1.97008925881	129.886969964	21.3512232061	11.3909673079	0.0	5.95955456874	11.8143594587	0.0	9.58907436814	0.0	4.99240473264	0.0	0.0	43.8538139489
MDKI94	0.50579197088	0.296493851246	0.0	2.15789473684	2.84210526316	1.36842105263	314.058	11.8806802721	0.369281960398	11.8806802721	-0.369281960398	323.00178666	324.138	98.0	-0.415834278156	0.0733711262283	0.296493851246	2.20248189498	658.04286408	13.5685496218	9.71058875019	11.2965852893	9.07538740047	5.61757630744	6.410574577	4.17326337071	5.02760026989	3.01216350956	3.63758152653	2.21712672944	2.76914413509	-2.09	29003.6293238	11.970186287	4.23184042821	1.83935467563	116.019422358	21.3512232061	11.3909673079	0.0	5.95955456874	11.8143594587	0.0	9.58907436814	0.0	4.99240473264	0.0	0.0	27.9238700509
MDKI95	0.481138902569	0.296493857037	0.0	2.0	2.65	1.25	393.962	12.012069161	0.369281960398	12.012069161	-0.369281960398	400.912298728	403.034	104.0	-0.428683862434	0.0632467639834	0.296493857037	2.2404767945	703.911805978	14.4387931098	10.011202954	13.1831960322	9.48607100299	5.72920827475	7.31520481387	4.28961507846	5.87561161758	3.0770472982	4.99686656372	2.24400095402	3.17718283705	-1.61	41820.481959	13.3766215949	4.7410535179	1.97008925881	129.886969964	21.3512232061	11.3909673079	0.0	5.95955456874	11.8143594587	0.0	9.58907436814	0.0	4.99240473264	0.0	0.0	43.8538139489
MDKI96	0.54262579193	0.0774162963517	0.0	2.09523809524	2.7619047619	1.38095238095	256.219	9.73618291457	0.38637177902	9.73618291457	-0.38637177902	288.245315644	288.475	118.0	-0.722645711738	0.508970497921	0.0774162963517	2.04524477223	448.949097881	15.6733621074	14.2837124098	14.2837124098	9.71194396374	8.47260757116	8.47260757116	8.1131822336	8.1131822336	5.67113707235	5.67113707235	4.20232079384	4.20232079384	-0.82	33020.1717619	16.5487980447	6.12159059455	4.09520975404	130.38691355	5.10652739484	0.0	0.0	0.0	0.0	0.0	0.0	0.0	0.0	0.0	42.8769422639	76.5469438983
MDKI97	0.458160299908	0.0976608269749	0.0	1.90909090909	2.72727272727	1.09090909091	272.218	5.99061385897	0.366340339268	5.99061385897	-0.366340339268	302.2245802	302.458	122.0	0.131633492903	0.131633492903	0.0976608269749	1.76134482653	525.825333782	15.7422762082	14.575645126	14.575645126	10.4769822947	8.78650120622	8.78650120622	7.5971782954	7.5971782954	5.56533416177	5.56533416177	3.7699757944	3.7699757944	-0.86	119229.127738	16.0139034654	6.33018349956	3.546724348	134.813939103	9.4737259076	0.0	0.0	0.0	0.0	0.0	0.0	0.0	0.0	0.0	23.2982492738	77.3660875965
MDKI98	0.399778695916	0.312014477768	0.0	2.0	2.70833333333	1.25	300.228	11.9184890657	0.468562932176	11.9184890657	-0.468562932176	332.235144884	332.484	134.0	-0.185358533846	0.0848952443377	0.312014477768	2.16195428127	555.431165614	17.7422762082	15.8541369045	15.8541369045	11.3531910546	9.12976753995	9.12976753995	7.54643420661	7.54643420661	5.47061283471	5.47061283471	3.38758516903	3.38758516903	-1.35	257504.238123	18.9811148756	8.15319586514	5.07176102689	146.346234471	9.4737259076	0.0	0.0	0.0	0.0	5.96930528795	4.79453718407	0.0	0.0	0.0	34.9473739107	66.2198785363
MDKI99	0.327978343724	0.295053073843	0.0	1.82142857143	2.71428571429	1.0	356.256	12.838760357	0.507885380831	12.838760357	-0.507885380831	370.106590308	370.368	136.0	-0.50340776434	0.001399281935	0.295053073843	1.46704881284	1340.21135196	19.2503478977	14.4844264638	14.4844264638	13.5973567883	8.62650363218	8.62650363218	6.49953732142	6.49953732142	4.74294272543	4.74294272543	3.37460450935	3.37460450935	-4.13	5212298.40112	16.0735131845	5.95191559327	2.48847595739	157.961886239	20.3912730407	11.4465511463	5.83561978576	5.78324494636	5.90717972935	0.0	9.58907436814	0.0	4.99240473264	0.0	18.1991012054	24.2751213122
MDKI100	0.429359348626	0.260733558282	0.0	1.7619047619	2.66666666667	0.952380952381	268.191	12.2133064059	0.352722282358	12.2133064059	-0.352722282358	276.064725496	276.255	100.0	-0.389554516251	0.35509542706	0.260733558282	2.2028681757	1103.16281003	14.1374637226	10.6504615224	10.6504615224	10.2540201954	6.50607938175	6.50607938175	5.07997532724	5.07997532724	4.01340125839	4.01340125839	3.18317991166	3.18317991166	-3.15	183678.193211	10.6153702957	3.29367025943	1.11031469041	116.711324997	9.96795704189	5.51670071762	0.0	0.0	11.8143594587	0.0	14.9058629721	4.98397852095	0.0	0.0	18.1991012054	6.06636706846
MDKI101	0.480980432208	0.260648667718	0.0	1.85714285714	2.7619047619	1.04761904762	268.191	12.2216208428	0.340266825446	12.2216208428	-0.340266825446	276.064725496	276.255	100.0	-0.367887849584	0.35328420257	0.260648667718	2.2028681757	1103.16281003	14.1374637226	10.6750253871	10.6750253871	10.2540201954	6.49608395899	6.49608395899	5.07632226708	5.07632226708	4.0030007245	4.0030007245	3.15777875455	3.15777875455	-3.15	183678.193211	10.6153702957	3.29367025943	1.11031469041	116.938660439	4.98397852095	11.9744972955	0.0	0.0	11.8143594587	0.0	19.3065575784	4.98397852095	0.0	0.0	18.1991012054	6.06636706846
MDKI102	0.20139718212	0.337759404551	0.0	1.82608695652	2.47826086957	1.13043478261	290.213	11.78040145	0.505768623694	11.78040145	-0.505768623694	319.214743788	319.445	128.0	-0.424290517763	0.0939593598498	0.337759404551	2.06925567397	497.388134282	16.9160027946	14.0917728222	14.0917728222	11.1470657077	8.55417592456	8.55417592456	5.72603584824	5.72603584824	3.65543475445	3.65543475445	2.20776346545	2.20776346545	-1.97	119345.675707	19.0775511175	11.5780874808	8.28755087084	138.895239353	15.5770578258	5.74951183328	0.0	0.0	0.0	5.96930528795	0.0	4.79453718407	0.0	0.0	38.3382422821	50.30320932
MDKI103	0.175207214556	0.338076345346	0.0	1.72	2.4	1.04	314.235	11.7923733045	0.505768623687	11.7923733045	-0.505768623687	345.230393852	345.483	138.0	-0.466707097821	0.107953366117	0.338076345346	2.06789713266	564.259631306	18.3302163569	15.2464733606	15.2464733606	12.1470657077	9.20400583882	9.20400583882	6.09510463447	6.09510463447	3.8760509713	3.8760509713	2.34189199123	2.34189199123	-2.23	320047.761633	20.8139174352	13.1049292225	9.60094757715	150.93552055	15.5770578258	12.3563937978	0.0	0.0	0.0	5.96930528795	0.0	4.79453718407	0.0	0.0	50.4902824958	50.30320932
MDKI104	0.159898590189	0.337759403109	0.0	1.68	2.32	1.04	314.235	11.8262621934	0.505768623694	11.8262621934	-0.505768623694	347.246043916	347.499	140.0	-0.415457097821	0.0899367844844	0.337759403109	1.98386675307	525.872488789	18.3302163569	15.5059863846	15.5059863846	12.1470657077	9.55417592456	9.55417592456	6.43314262943	6.43314262943	4.15543475445	4.15543475445	2.56131685605	2.56131685605	-1.97	320047.761633	21.073421624	13.3352435264	9.80089488378	151.625123582	15.5770578258	5.74951183328	0.0	0.0	0.0	5.96930528795	0.0	4.79453718407	0.0	0.0	51.179885528	50.30320932
MDKI105	0.0642188978935	0.232455183095	0.0	0.959016393443	1.44262295082	0.483606557377	1612.898	16.391271514	0.506730616397	16.391271514	-0.506730616397	1724.68824452	1725.794	674.0	-3.20987000363	0.0100870141771	0.232455183095	0.798223413614	4641.00782111	88.4949304575	69.9620755778	69.9620755778	57.5262201982	42.0384202221	42.0384202221	35.0779672008	35.0779672008	28.2523611221	28.2523611221	21.7004475603	21.7004475603	-6.68	9.12575111837e+40	90.1192717193	32.8741205548	13.5916847473	700.290953431	152.387718183	82.0260489036	77.7669404289	23.1329797855	0.0	0.0	28.7672231044	0.0	0.0	0.0	26.6891176452	111.965467518
MDKI106	0.0642188978935	0.232455183095	0.0	0.959016393443	1.44262295082	0.483606557377	1612.898	16.391271514	0.506730616397	16.391271514	-0.506730616397	1724.68824452	1725.794	674.0	-3.20987000363	0.0100870141771	0.232455183095	0.798223413614	4641.00782111	88.4949304575	69.9620755778	69.9620755778	57.5262201982	42.0384202221	42.0384202221	35.0779672008	35.0779672008	28.2523611221	28.2523611221	21.7004475603	21.7004475603	-6.68	9.12575111837e+40	90.1192717193	32.8741205548	13.5916847473	700.290953431	152.387718183	82.0260489036	77.7669404289	23.1329797855	0.0	0.0	28.7672231044	0.0	0.0	0.0	26.6891176452	111.965467518
MDKI107	0.0681032285957	0.232455183095	0.0	1.00840336134	1.54621848739	0.495798319328	1572.877	16.3527667722	0.506730616397	16.3527667722	-0.506730616397	1682.67767984	1683.757	658.0	-3.20113090225	0.00463181851519	0.232455183095	0.805598710485	4469.86809195	85.9949304575	68.1311775565	68.1311775565	56.259547893	41.2182412675	41.2182412675	34.2664384598	34.2664384598	27.4595177307	27.4595177307	21.2284269193	21.2284269193	-6.35	8.42479327867e+38	87.5463940494	32.3224398731	13.4730031744	683.399547103	152.387718183	76.4249980926	71.9836954826	23.1329797855	0.0	0.0	23.9726859204	0.0	0.0	0.0	26.6891176452	105.041730318
MDKI108	0.0629047508914	0.232455183095	0.0	1.06504065041	1.60975609756	0.528455284553	1628.897	16.4003623523	0.506730616397	16.4003623523	-0.506730616397	1740.68315914	1741.793	680.0	-3.21827110292	0.0156299355086	0.232455183095	0.800291130833	4681.13349451	89.3651739455	70.2795326613	70.2795326613	57.9637772543	42.1180470634	42.1180470634	35.2801201402	35.2801201402	28.3699195872	28.3699195872	21.7912288597	21.7912288597	-6.72	1.98283803014e+41	91.0452848323	33.0974219802	13.6436240002	705.085187184	157.494245578	82.5289644803	83.3679912399	23.1329797855	0.0	0.0	28.7672231044	0.0	0.0	0.0	33.6128548449	98.6209086955
MDKI109	0.0603253705467	0.232455183095	0.0	0.943548387097	1.41935483871	0.475806451613	1644.896	16.3983122552	0.506730616397	16.3983122552	-0.506730616397	1756.67807376	1757.792	686.0	-3.24357906565	0.0238615325865	0.232455183095	0.796530214629	4693.27308957	90.2354174335	70.5969897448	70.5969897448	58.3676608055	42.2415580705	42.2415580705	35.3057949149	35.3057949149	28.3805982201	28.3805982201	21.9334963029	21.9334963029	-6.76	3.71287693375e+41	91.9717751546	33.320854774	13.6249777668	709.879420936	162.600772973	70.8239472816	88.9690420509	23.1329797855	0.0	0.0	28.7672231044	0.0	0.0	0.0	26.6891176452	99.1238242723
MDKI110	0.427626483377	0.302862453884	0.0	1.83870967742	2.45161290323	1.16129032258	388.293	12.8549691701	0.481230121861	12.8549691701	-0.481230121861	426.277009696	426.597	170.0	-0.73194306994	0.00326450857611	0.302862453884	2.00000506637	884.91250866	23.1374637226	20.0084572811	20.0084572811	14.3964257111	11.7539175383	11.7539175383	10.9580548864	10.9580548864	8.93844327114	8.93844327114	7.09728814979	7.09728814979	-1.97	4128262.7275	23.6880701325	8.51905461861	4.2270072741	186.420243497	5.10652739484	0.0	11.5664898927	0.0	0.0	5.96930528795	14.3836115522	0.0	0.0	0.0	31.9174206592	100.031880628
MDKI111	0.469186715522	0.302862453884	0.0	1.90625	2.5	1.21875	400.304	11.4775633899	0.507391036941	11.4775633899	-0.507391036941	442.308309824	442.64	178.0	-0.701345438163	0.0257286942555	0.302862453884	2.04092330578	896.938602804	23.8445705038	21.0474225862	21.0474225862	14.9344305135	12.1816484813	12.1816484813	11.1816616841	11.1816616841	9.20202333033	9.20202333033	7.22420751626	7.22420751626	-1.97	7211431.85457	24.6680901296	9.11238846418	4.29773311152	193.622399131	14.9499177435	11.4990236666	0.0	0.0	0.0	5.96930528795	4.79453718407	0.0	0.0	0.0	31.9174206592	111.139477534
MDKI112	0.575281116495	0.342397810621	0.0	1.73913043478	2.39130434783	1.0	304.169	12.1467730379	0.506884535114	12.1467730379	-0.506884535114	318.073952788	318.281	120.0	-0.741472505669	0.0489509584698	0.342397810621	2.40345208187	810.806542089	16.7232501602	12.4137915371	12.4137915371	10.9727642104	6.67809288786	6.67809288786	4.95538085166	4.95538085166	3.69983418304	3.69983418304	2.60192713291	2.60192713291	-3.09	165954.990487	14.8309702111	5.27505656507	2.17071898361	130.827293675	29.5301710459	23.6693571228	11.4990236666	5.74951183328	0.0	5.96930528795	0.0	4.79453718407	0.0	0.0	0.0	12.1327341369
MDKI113	0.326723241608	0.256699906558	0.0	2.03225806452	2.67741935484	1.32258064516	386.301	14.0477290407	0.352326226408	14.0477290407	-0.352326226408	427.308644172	427.629	172.0	-0.894810812442	0.004287420215	0.256699906558	1.98991198617	807.299187083	22.921920773	20.4564312	20.4564312	14.6132099635	12.1605909297	12.1605909297	10.4273477672	10.4273477672	7.78149242914	7.78149242914	6.36472876774	6.36472876774	-1.68	5823603.30848	23.972148383	9.43985160298	4.74212445237	188.127895058	10.0536515578	0.0	11.5082305403	0.0	5.90717972935	0.0	9.58907436814	0.0	0.0	0.0	50.4902824958	76.705057959
MDKI114	0.50579197088	0.296493159944	0.0	2.15789473684	2.84210526316	1.36842105263	314.058	11.8806802721	0.369281960411	11.8806802721	-0.369281960411	323.00178666	324.138	98.0	-0.411924603175	0.0760963482615	0.296493159944	2.17429703687	658.04286408	13.5685496218	9.71058875019	11.2965852893	9.05855064806	5.61757630744	6.410574577	4.19260093801	5.04693783719	2.98826045905	3.41542890863	2.20187670639	2.62904515597	-2.09	28432.5856876	11.970186287	4.23184042821	1.93268459082	116.019422358	21.3512232061	11.3909673079	0.0	5.95955456874	11.8143594587	0.0	9.58907436814	0.0	4.99240473264	0.0	0.0	33.9902371194
MDKI115	0.50579197088	0.296493159944	0.0	2.15789473684	2.84210526316	1.36842105263	314.058	11.8806802721	0.369281960411	11.8806802721	-0.369281960411	323.00178666	324.138	98.0	-0.411924603175	0.0760963482615	0.296493159944	2.17429703687	658.04286408	13.5685496218	9.71058875019	11.2965852893	9.05855064806	5.61757630744	6.410574577	4.19260093801	5.04693783719	2.98826045905	3.41542890863	2.20187670639	2.62904515597	-2.09	28432.5856876	11.970186287	4.23184042821	1.93268459082	116.019422358	21.3512232061	11.3909673079	0.0	5.95955456874	11.8143594587	0.0	9.58907436814	0.0	4.99240473264	0.0	0.0	33.9902371194
MDKI116	0.628102729938	0.272135809876	0.0	2.26315789474	3.05263157895	1.47368421053	377.963	12.6291180083	0.369901145916	12.6291180083	-0.369901145916	386.933034172	389.051	100.0	-0.473888888889	0.00699074074074	0.272135809876	2.00615370607	639.275215235	13.3614428406	9.83462530942	13.0066183877	9.04334786992	6.04691446163	7.63291100075	5.06811497279	6.65411151191	4.15207237948	6.10256095981	3.43012791259	4.35617113334	-1.02	39737.3484367	11.7775265381	3.54365656631	1.26052609759	125.619191229	20.934344333	17.3986288594	5.95955456874	0.0	5.90717972935	0.0	4.79453718407	4.99240473264	0.0	0.0	0.0	44.7015310418
MDKI117	0.518115526643	0.350218885626	0.0	2.27777777778	2.88888888889	1.44444444444	298.059	11.6423839181	0.356112256862	11.6423839181	-0.356112256862	310.029798556	311.163	94.0	-0.150081385949	0.150081385949	0.350218885626	1.83480222462	621.167135138	12.9578191578	9.4574211598	11.0434176989	8.64786704554	5.29764247289	6.09064074244	3.62665837666	4.54233390546	2.23246867583	2.69030644023	1.40470364627	1.74808196957	-2.02	17288.3268984	12.4372690659	5.54403683984	3.23573290706	111.160914462	10.300767125	17.5846995613	0.0	0.0	5.90717972935	5.61818345461	10.2038207899	9.96795704189	0.0	0.0	6.07602010683	28.0723310732
MDKI118	0.573518493155	0.267524065899	0.0	2.21052631579	2.89473684211	1.42105263158	314.058	11.9008812831	0.36960007826	11.9008812831	-0.36960007826	325.017436724	326.154	100.0	-0.574861111111	0.133966718632	0.267524065899	2.04027630879	593.906058546	13.5685496218	9.86528928857	11.4512858277	9.05855064806	5.86754690183	6.66054517139	4.54711398272	5.40145088189	3.36194676647	3.78911521605	2.54330759658	2.98818298333	-1.83	28432.5856876	12.2164805876	4.37329046483	2.01208376536	116.70902539	16.0344346021	11.735768824	5.95955456874	0.0	11.8143594587	0.0	14.9058629721	4.99240473264	0.0	0.0	0.0	33.980584081
MDKI119	0.573518493155	0.267524065899	0.0	2.21052631579	2.89473684211	1.42105263158	314.058	11.9008812831	0.36960007826	11.9008812831	-0.36960007826	325.017436724	326.154	100.0	-0.574861111111	0.133966718632	0.267524065899	2.04027630879	593.906058546	13.5685496218	9.86528928857	11.4512858277	9.05855064806	5.86754690183	6.66054517139	4.54711398272	5.40145088189	3.36194676647	3.78911521605	2.54330759658	2.98818298333	-1.83	28432.5856876	12.2164805876	4.37329046483	2.01208376536	116.70902539	16.0344346021	11.735768824	5.95955456874	0.0	11.8143594587	0.0	14.9058629721	4.99240473264	0.0	0.0	0.0	33.980584081
MDKI120	0.512596659765	0.267492577891	0.0	2.22222222222	2.94444444444	1.38888888889	234.154	11.7881689342	0.36960007826	11.7881689342	-0.36960007826	247.106924656	247.258	94.0	-0.548842592593	0.133101851852	0.267492577891	2.00598884491	547.383401384	12.6983061338	9.56467508475	9.56467508475	8.66470379795	5.76189799866	5.76189799866	4.40750968538	4.40750968538	3.32586966266	3.32586966266	2.51373232225	2.51373232225	-2.31	20763.7138213	10.8195916323	3.86484022387	1.55193817954	102.841477784	16.0344346021	11.735768824	5.95955456874	0.0	11.8143594587	0.0	14.9058629721	4.99240473264	0.0	0.0	0.0	18.0506401831
MDKI121	0.512596659765	0.267492577891	0.0	2.22222222222	2.94444444444	1.38888888889	234.154	11.7881689342	0.36960007826	11.7881689342	-0.36960007826	247.106924656	247.258	94.0	-0.548842592593	0.133101851852	0.267492577891	2.00598884491	547.383401384	12.6983061338	9.56467508475	9.56467508475	8.66470379795	5.76189799866	5.76189799866	4.40750968538	4.40750968538	3.32586966266	3.32586966266	2.51373232225	2.51373232225	-2.31	20763.7138213	10.8195916323	3.86484022387	1.55193817954	102.841477784	16.0344346021	11.735768824	5.95955456874	0.0	11.8143594587	0.0	14.9058629721	4.99240473264	0.0	0.0	0.0	18.0506401831
MDKI122	0.5097975809	0.347287638654	0.0	2.21052631579	2.78947368421	1.42105263158	377.963	11.773772807	0.350218885626	11.773772807	-0.347287638654	387.940310624	390.059	100.0	-0.172581385949	0.172581385949	0.350218885626	1.86997662993	647.178673405	13.8280626458	9.75803536362	12.9300284418	9.05855064806	5.4092744402	6.99527097932	3.74001855234	5.38735372107	2.30984286345	4.0927511912	1.43211674458	2.08820407636	-1.54	24964.7127093	13.8816313801	6.06920785743	3.70942520658	125.028462068	10.300767125	17.5846995613	0.0	0.0	5.90717972935	5.61818345461	10.2038207899	9.96795704189	0.0	0.0	6.07602010683	44.0022749712
MDKI123	0.621863361526	0.319431380817	0.0	2.15	2.9	1.4	328.061	12.1367323318	0.368478450176	12.1367323318	-0.368478450176	340.017102376	341.165	106.0	-1.27280092593	0.0924768518519	0.319431380817	1.83389668292	644.646992648	14.2316863286	10.6299599676	12.2159565067	9.43137610312	6.375854355	7.16885262455	5.54674560173	6.35922297348	4.67618578531	5.32258961827	3.63032021847	4.21651635084	-1.54	56424.9630784	12.2197055229	3.55852951664	1.23414748469	122.596962077	20.3072042506	11.735768824	5.72498559397	0.0	5.90717972935	6.03111451234	9.69444691492	4.79453718407	0.0	0.0	0.0	28.0626780349
MDKI124	0.624734106635	0.267437141496	0.0	2.47058823529	3.11764705882	1.58823529412	218.155	11.5048221897	0.369388078802	11.5048221897	-0.369388078802	231.112010036	231.259	88.0	-0.135393885949	0.135393885949	0.267437141496	1.79832218437	511.713999702	12.0875756698	9.10402055148	9.10402055148	8.25402019542	5.14110718676	5.14110718676	3.41997113983	3.41997113983	2.13558585047	2.13558585047	1.34053523817	1.34053523817	-2.5	12447.5136663	10.9994797086	5.01933372992	2.97438567264	97.9479065546	21.0184131231	5.69392799485	5.94833928099	0.0	5.90717972935	0.0	4.79453718407	4.98397852095	0.0	0.0	6.07602010683	18.2087542438
MDKI125	0.716023968832	0.26799719358	0.0	2.15384615385	2.92307692308	1.38461538462	236.004	11.4313425926	0.350292538485	11.4313425926	-0.350292538485	241.969089564	243.06	68.0	-0.216157407407	0.00435185185185	0.26799719358	2.55738836888	349.995787594	9.42228525188	6.6860248855	8.27202142461	6.18154055035	3.88168757734	4.6746858469	2.8350275083	3.68936440747	1.94990103178	2.37706948136	1.33333578369	1.76050423328	-1.1	1197.58098874	8.49611802175	2.99070294785	1.3925404429	82.8349548339	10.300767125	5.69392799485	5.78324494636	0.0	5.90717972935	0.0	9.58907436814	0.0	0.0	0.0	0.0	21.9963109664
MDKI126	0.148814146208	0.267243221289	0.0	1.22222222222	1.52777777778	0.805555555556	596.118	12.750347873	0.369395413775	12.750347873	-0.369395413775	618.045044208	620.31	188.0	-0.225156795615	0.0440691006341	0.267243221289	1.39784583019	1284.05563826	25.3966122676	18.8092695106	21.9812625888	17.2957340911	11.1482127182	12.7342092574	8.71003302958	10.5413840872	6.58933014159	7.50500567038	4.97602089356	5.66277754016	-3.52	158083551.285	24.1866549323	9.85349841837	4.77518921594	221.629974318	42.0368262461	11.3878559897	11.896678562	0.0	11.8143594587	0.0	9.58907436814	9.96795704189	0.0	0.0	0.0	55.8284340251
MDKI127	0.158167389896	0.26727447068	0.0	1.71052631579	2.31578947368	1.02631578947	753.93	13.1161690246	0.369395281886	13.1161690246	-0.369395281886	774.88646944	779.13	202.0	-0.429972420557	0.00265723418997	0.26727447068	1.41619133344	1372.39670664	27.1370992436	19.8001476159	26.1441337724	18.1002645437	11.8181393131	14.9901323913	9.34982656793	12.6444969054	6.95190342566	10.5177200812	5.25616756461	6.56834222818	-2.07	385298167.967	27.4951294097	11.1963830868	5.61756673338	251.193363377	36.635968852	11.98363839	11.7315842274	0.0	5.90717972935	0.0	15.3227418453	4.98397852095	0.0	0.0	0.0	100.529965067
MDKI128	0.601443820082	0.267578620438	0.0	2.15789473684	2.84210526316	1.36842105263	377.963	12.0185997732	0.369395289071	12.0185997732	-0.369395289071	386.933034172	389.051	100.0	-0.100567365835	0.037662037037	0.267578620438	2.16353555335	647.551371565	13.5685496218	9.75765520192	12.9296482802	9.07538740047	5.73039652517	7.31639306429	4.36258254254	5.94857908166	3.21789470005	5.16838328037	2.36858375764	3.35412143595	-1.28	30090.6188466	12.7386217594	4.67782258459	2.08143711122	125.366773645	21.0184131231	5.69392799485	5.94833928099	0.0	5.90717972935	0.0	4.79453718407	4.98397852095	0.0	0.0	0.0	38.2807094188
MDKI129	0.602749430698	0.268163301779	0.0	2.10526315789	2.78947368421	1.31578947368	377.963	11.9852664399	0.369387850393	11.9852664399	-0.369387850393	384.917384108	387.035	98.0	-0.152650699169	0.152650699169	0.268163301779	2.23646822919	700.004152569	13.5685496218	9.55054842074	12.722541499	9.07538740047	5.44172139058	7.02771792969	4.01290317398	5.5988997131	2.84779179938	4.7676110649	2.02417174775	2.93162945841	-1.54	30090.6188466	12.4916046091	4.53297501209	2.00220167923	124.677170612	21.0184131231	5.69392799485	5.94833928099	0.0	5.90717972935	0.0	4.79453718407	4.98397852095	0.0	0.0	6.07602010683	31.8598877959
MDKI130	0.452741073112	0.296493154318	0.0	2.16666666667	2.88888888889	1.33333333333	234.154	11.7492913832	0.369281960411	11.7492913832	-0.369281960411	245.091274592	245.242	92.0	-0.399075018896	0.0862207105064	0.296493154318	2.14587349312	610.704688781	12.6983061338	9.40997454637	9.40997454637	8.66470379795	5.51192740427	5.51192740427	4.05299664068	4.05299664068	2.9504561934	2.9504561934	2.17182772512	2.17182772512	-2.57	20763.7138213	10.5755707265	3.72583853522	1.48108033527	102.151874752	21.3512232061	11.3909673079	0.0	5.95955456874	11.8143594587	0.0	9.58907436814	0.0	4.99240473264	0.0	0.0	18.0602932215
MDKI131	0.401325982354	0.283806602391	0.0	1.68181818182	2.59090909091	0.909090909091	272.222	12.8968131141	0.338040499316	12.8968131141	-0.338040499316	285.102239456	285.326	104.0	0.103801965231	0.103801965231	0.283806602391	2.02344450481	1105.2778154	14.8445705038	12.0761781734	12.0761781734	10.7708569478	7.33067282779	7.33067282779	5.71906814036	5.71906814036	4.62487436416	4.62487436416	3.63636103904	3.63636103904	-2.94	298761.115569	11.6906802496	3.82705734404	1.21983040159	126.586152939	4.56709964779	11.0801522093	6.19684357161	5.68738627468	11.4771729412	0.0	4.79453718407	0.0	4.56709964779	0.0	30.3318353423	12.1327341369
MDKI132	0.695493011077	0.182209402391	0.0	2.17647058824	2.94117647059	1.35294117647	216.155	10.1872345049	0.502799460999	10.1872345049	-0.502799460999	228.089877624	228.251	86.0	0.153796296296	0.153796296296	0.182209402391	2.64322199041	716.079753742	11.9911993526	9.63664042291	9.63664042291	8.21954535281	5.31817140899	5.31817140899	3.99698859803	3.99698859803	3.0222581265	3.0222581265	2.19894170675	2.19894170675	-2.23	10952.0547529	9.95823224452	3.38132486133	1.26909830459	98.071175282	14.4104899964	0.0	11.4990236666	0.0	0.0	0.0	4.98397852095	0.0	0.0	0.0	0.0	23.5853254198
MDKI133	0.309881741388	0.269516222625	0.0	1.78125	2.40625	1.0625	605.983	12.4012805416	0.495579316193	12.4012805416	-0.495579316193	626.936777928	630.175	170.0	-0.208641188432	0.208641188432	0.269516222625	1.82357392549	1125.8110229	23.2503478977	18.0455942213	22.8035838386	15.2780960009	9.96130258325	12.3402973919	7.48151953683	10.0445302343	4.73538184417	6.53316678957	3.12721291141	5.13066097321	-1.68	10752341.7181	24.9525207088	11.4490818882	6.43342549193	212.29057134	19.3576141594	17.1929516614	0.0	0.0	5.55926689505	0.0	4.79453718407	4.98397852095	0.0	0.0	6.06636706846	98.1349170477
MDKI134	0.500726403267	0.333331523196	0.0	1.85714285714	2.53571428571	1.10714285714	348.272	11.4208122282	0.42828794293	11.4208122282	-0.42828794293	384.266445012	384.56	154.0	-1.1281424084	0.193934594671	0.333331523196	1.65973429545	744.891915932	20.3196264774	17.9620163102	17.9620163102	13.0769879332	11.0398309871	11.0398309871	10.9649138739	10.9649138739	9.02272470708	9.02272470708	7.78276267029	7.78276267029	-1.35	1655218.52033	19.9444726133	6.58499618159	2.92548671735	169.475029144	9.84339034864	0.0	0.0	6.29002672934	0.0	5.96930528795	0.0	4.79453718407	0.0	0.0	58.419850849	66.6057132381
MDKI135	0.627605179266	0.333094020473	0.0	1.62068965517	2.31034482759	0.931034482759	364.271	11.6522833954	0.428543530193	11.6522833954	-0.428543530193	402.277009696	402.575	162.0	-1.13217278443	0.171135322184	0.333094020473	1.47544826423	755.922314475	20.8196264774	18.7929143315	18.7929143315	13.4954195798	11.7759339164	11.7759339164	12.17732463	12.17732463	10.3327969094	10.3327969094	9.18789440569	9.18789440569	-0.87	3414856.41344	20.0561638328	6.09470414125	2.66836039149	174.961949285	14.5802533024	0.0	0.0	6.29002672934	0.0	5.96930528795	0.0	4.79453718407	0.0	0.0	34.1157704217	85.8681781068
MDKI136	0.51911272167	0.331029322645	0.0	1.85714285714	2.57142857143	1.10714285714	348.272	11.7867659914	0.454549601417	11.7867659914	-0.454549601417	386.282095076	386.576	156.0	-0.303819587057	0.0935272940226	0.331029322645	1.64292161684	704.581517044	20.3196264774	18.2215293342	18.2215293342	13.1149927356	11.3125680336	11.3125680336	11.2857252868	11.2857252868	9.49026187477	9.49026187477	8.22435515477	8.22435515477	-1.09	1773438.11262	20.1936905903	6.72077788156	2.91376334442	170.164632177	9.84339034864	6.10396638775	0.0	0.0	0.0	5.96930528795	0.0	4.79453718407	0.0	0.0	46.2678106354	78.9444409072
MDKI137	0.527816347215	0.333093852345	0.0	1.86206896552	2.51724137931	1.13793103448	364.271	11.4891455616	0.428543714095	11.4891455616	-0.428543714095	402.277009696	402.575	162.0	-1.31448500099	0.101156816893	0.333093852345	1.62329846359	737.105386602	21.1898699654	18.5389864177	18.5389864177	13.4876715357	11.4478597911	11.4478597911	11.4322121109	11.4322121109	9.52387846278	9.52387846278	8.20866340079	8.20866340079	-1.13	2493043.17026	21.1153868585	6.94923580457	3.2175399449	174.958865929	14.9499177435	0.0	0.0	6.29002672934	0.0	5.96930528795	0.0	4.79453718407	0.0	0.0	46.2678106354	78.9444409072
MDKI138	0.486342204841	0.195943961106	0.0	1.85714285714	2.35714285714	1.28571428571	360.236	13.4894674351	0.504235132342	13.4894674351	-0.504235132342	396.251188872	396.524	160.0	-1.97333675831	0.156915154951	0.195943961106	2.77857666533	665.938128818	21.7067423023	18.1518076166	18.1518076166	12.7023953553	10.1553589798	10.1553589798	9.7169818175	9.7169818175	7.77699301622	7.77699301622	6.16135857811	6.16135857811	-1.24	575323.095264	23.0429937961	7.22267601666	3.13625131885	167.521060777	20.0564451383	11.202101622	11.5664898927	0.0	0.0	0.0	9.58907436814	0.0	0.0	0.0	34.1157704217	32.1041081146
MDKI139	0.456827633835	0.201489975819	0.0	1.4347826087	2.04347826087	0.826086956522	304.169	12.5754875283	0.507797318864	12.5754875283	-0.507797318864	316.058302724	316.265	118.0	-1.27961692702	0.232780612245	0.201489975819	2.38663020752	880.727981414	17.0495235738	11.8619656352	11.8619656352	10.734958563	6.65895058256	6.65895058256	5.30221304161	5.30221304161	3.78172099714	3.78172099714	2.79072268231	2.79072268231	-3.06	112508.328106	14.8597621091	4.71920351393	1.93927282941	129.236647591	25.5326369742	22.9980473331	5.78324494636	5.78324494636	0.0	0.0	9.58907436814	0.0	0.0	0.0	0.0	19.0564713366
MDKI140	0.566133981294	0.201489977177	0.0	1.5	2.125	0.875	316.18	12.7046329365	0.507797318864	12.7046329365	-0.507797318864	330.073952788	330.292	124.0	-0.778561980348	0.0285943142689	0.201489977177	2.35100891172	898.542562999	17.756630355	12.8230003301	12.8230003301	11.2729633654	7.04470224368	7.04470224368	5.50417035798	5.50417035798	4.12402607306	4.12402607306	2.89748422583	2.89748422583	-3.06	199788.961337	15.8212268691	5.2419312548	2.01951713283	135.920901182	25.1629725332	22.9980473331	5.78324494636	5.78324494636	0.0	0.0	9.58907436814	0.0	0.0	0.0	0.0	19.0564713366
MDKI141	0.44091781931	0.201638547631	0.0	1.32	1.88	0.8	332.179	12.7457440476	0.507400942649	12.7457440476	-0.507400942649	346.068867408	346.291	130.0	-0.96498611636	0.0894999265138	0.201638547631	2.37274841735	944.639637947	18.626873843	13.1928636565	13.1928636565	11.7004837204	7.19095877224	7.19095877224	5.63218082977	5.63218082977	4.27584599862	4.27584599862	2.92128011722	2.92128011722	-3.26	314991.938981	16.5926447353	5.38497654432	2.1109601785	140.715134935	30.269499928	11.4990236666	17.2822686129	11.5327567796	0.0	0.0	9.58907436814	0.0	0.0	0.0	0.0	19.0564713366
MDKI142	0.0491540203282	0.337311116458	0.0	0.755555555556	1.12222222222	0.422222222222	1164.762	15.0009740974	0.477583333012	15.0009740974	-0.477583333012	1272.80571076	1273.626	510.0	-1.62299178162	0.0357856273545	0.337311116458	3.60790037798	2680.85770039	70.1650785795	57.6417354635	57.6417354635	41.3643283889	30.8706312988	30.8706312988	26.0353868234	26.0353868234	16.4085629089	16.4085629089	11.1827371565	11.1827371565	-7.26	7.39872490562e+18	80.7520860527	35.3703930282	20.6327698936	532.41224522	76.6197721937	54.3765674623	0.0	64.9789770229	0.0	5.96930528795	52.7399090248	4.79453718407	0.0	0.0	115.485876556	74.3292880591
MDKI143	0.0385068176564	0.337311116458	0.0	0.90099009901	1.28712871287	0.524752475248	1316.823	15.2131360266	0.477583333012	15.2131360266	-0.477583333012	1434.85853418	1435.767	574.0	-2.49288908068	0.0232069108749	0.337311116458	2.5857770915	3039.96963352	78.2255565118	63.4461372009	63.4461372009	46.5966390649	34.3580820142	34.3580820142	28.8620084492	28.8620084492	18.6878745313	18.6878745313	12.8175508864	12.8175508864	-7.46	1.93001767129e+26	89.6241727297	38.707304486	21.8005038278	594.205858469	101.413080286	79.2953485901	0.0	70.7660881754	0.0	5.96930528795	52.7399090248	4.79453718407	0.0	0.0	115.485876556	74.3292880591
MDKI144	0.606123208904	0.327005241802	0.0	2.22222222222	2.88888888889	1.5	262.186	11.3996741675	0.367055091702	11.3996741675	-0.367055091702	273.053174832	273.274	98.0	-4.0347077087	0.0234948979592	0.327005241802	2.31049884114	731.515543873	13.3364988143	9.41341137542	10.2299079563	8.38282871463	4.97029875558	6.57946406311	3.62147402166	5.19355088315	2.34011723218	3.06014889658	1.50241656807	1.86243240027	-1.94	10274.7388251	12.5151895317	4.38376021095	2.48581481369	101.625990139	5.31678860401	11.8440207924	11.4650399986	0.0	10.118126859	5.6897433982	14.1038280424	14.762494226	8.41779698433	0.0	0.0	0.0
MDKI145	0.276882443298	0.196218244122	0.0	0.857142857143	1.2619047619	0.47619047619	524.406	14.4059263098	0.507966250758	14.4059263098	-0.507966250758	544.14230712	544.566	198.0	-0.280747584413	0.127946250235	0.196218244122	1.3824973553	1951.14099897	28.5344404691	21.9976558083	21.9976558083	20.474366886	13.4520245638	13.4520245638	10.4124566505	10.4124566505	7.89669231477	7.89669231477	5.99961169571	5.99961169571	-5.88	8787573565.67	23.9606862155	8.81096089282	3.45240200254	239.902411044	10.2130547897	11.4990236666	11.5664898927	0.0	0.0	0.0	9.58907436814	9.98480946527	0.0	0.0	60.6636706846	59.6771456078
MDKI146	0.28028997391	0.279154755438	0.0	1.35294117647	1.92156862745	0.803921568627	736.665	15.4361250764	0.393671301708	15.4361250764	-0.393671301708	772.147746112	772.953	270.0	-2.32979328074	0.349200650047	0.279154755438	1.42822782497	1944.3414454	36.2060133444	28.0947403325	31.3607266562	24.3360713925	16.5084150103	21.3249115912	14.3409126595	20.4571990265	12.5810676223	20.1195809753	10.500576227	18.5853793048	-2.84	3.69824266389e+11	33.9609533202	10.6446254458	3.24501833472	308.085183948	40.489841808	30.5813248289	4.8709572362	4.8709572362	29.3537045114	0.0	28.977968198	0.0	0.0	0.0	50.2456768102	70.417161126
MDKI147	0.266687675624	0.279154755438	0.0	1.36734693878	1.91836734694	0.816326530612	672.531	15.0859398912	0.393671301708	15.0859398912	-0.393671301708	708.203604112	708.819	258.0	-2.31538998856	0.315311761158	0.279154755438	1.42142658979	1902.11195888	34.791799782	27.2782437516	28.9112369134	23.3360713925	16.1750816769	18.3249115912	14.204829896	16.7829644123	12.5269151295	16.4074636682	10.496112006	14.6779995417	-3.54	1.52786394927e+11	31.4420199753	9.41137373122	2.79122620574	289.039039725	40.489841808	30.5813248289	4.8709572362	4.8709572362	29.3537045114	0.0	28.977968198	0.0	0.0	0.0	61.0395747865	39.9714411429
MDKI148	0.28028997391	0.279154755438	0.0	1.35294117647	1.92156862745	0.803921568627	736.665	15.4361250764	0.393671301708	15.4361250764	-0.393671301708	772.147746112	772.953	270.0	-2.32979328074	0.349200650047	0.279154755438	1.42822782497	1944.3414454	36.2060133444	28.0947403325	31.3607266562	24.3360713925	16.5084150103	21.3249115912	14.3409126595	20.4571990265	12.5810676223	20.1195809753	10.500576227	18.5853793048	-2.84	3.69824266389e+11	33.9609533202	10.6446254458	3.24501833472	308.085183948	40.489841808	30.5813248289	4.8709572362	4.8709572362	29.3537045114	0.0	28.977968198	0.0	0.0	0.0	50.2456768102	70.417161126
MDKI149	0.274860870958	0.279154755438	0.0	1.38	1.94	0.82	704.598	15.2926065579	0.393671301708	15.2926065579	-0.393671301708	740.175675112	740.886	264.0	-2.32259163465	0.335311761158	0.279154755438	1.42579451517	1923.44666027	35.4989065632	27.6864920421	30.1359817848	23.8360713925	16.3417483436	19.8249115912	14.2728712778	18.6200817194	12.5532898445	17.8695809753	10.4898087946	16.7946586316	-3.19	2.2420772407e+11	32.6993877012	10.0204793934	2.94777862183	298.562111836	40.489841808	30.5813248289	4.8709572362	4.8709572362	29.3537045114	0.0	28.977968198	0.0	0.0	0.0	50.2456768102	60.5912501226
MDKI150	0.563501723945	0.118555027234	0.0	1.91304347826	2.65217391304	1.17391304348	284.229	10.2560566264	0.507951610413	10.2560566264	-0.507951610413	314.2245802	314.469	126.0	0.14662037037	0.14662037037	0.118555027234	2.00314392883	632.728782299	16.8280626458	14.8940627121	14.8940627121	10.7705280534	8.95270331795	8.95270331795	8.3698732001	8.3698732001	7.22874762539	7.22874762539	5.33276755704	5.33276755704	-1.44	128714.133449	16.4189131243	5.57583153855	2.56370671541	139.792737001	10.2130547897	11.4990236666	0.0	0.0	0.0	0.0	0.0	0.0	0.0	0.0	32.420336236	85.4561910425
MDKI151	0.563501723945	0.118555027228	0.0	1.95652173913	2.69565217391	1.21739130435	284.229	10.2498837868	0.507951610413	10.2498837868	-0.507951610413	314.2245802	314.469	126.0	0.12662037037	0.12662037037	0.118555027228	1.99396109196	620.267626485	16.8280626458	14.7309260053	14.7309260053	10.7705280534	8.96288667408	8.96288667408	8.40116799957	8.40116799957	7.20106500938	7.20106500938	5.38942094505	5.38942094505	-1.44	128714.133449	16.4189131243	5.57583153855	2.56370671541	139.792737001	10.2130547897	11.4990236666	0.0	0.0	0.0	0.0	0.0	0.0	0.0	0.0	32.9232518127	84.9532754658
MDKI152	0.61875209642	0.351987538595	0.0	1.59375	2.1875	0.96875	410.284	12.2366890354	0.50796664207	12.2366890354	-0.50796664207	433.175004216	433.468	164.0	-0.616220170314	0.0576102778628	0.351987538595	1.67703808385	1196.37474033	22.8276981669	17.9938285648	17.9938285648	15.3505756459	9.98445706937	9.98445706937	7.4880443535	7.4880443535	5.36688325164	5.36688325164	3.45814729692	3.45814729692	-4.14	19412394.4083	21.1057740915	8.54072913467	4.17648511407	184.533918703	19.7272786004	11.4990236666	0.0	11.7839590667	5.90717972935	6.03111451234	9.69444691492	9.77851570502	4.99240473264	0.0	24.2654682738	35.3923712572
MDKI153	0.635815072585	0.3519875386	0.0	1.70967741935	2.32258064516	1.03225806452	398.273	12.2205221525	0.507966626415	12.2205221525	-0.507966626415	419.159354152	419.441	158.0	-0.62259535419	0.0684688914848	0.3519875386	1.61712956675	1149.64930268	21.9574546789	17.071178834	17.071178834	14.923055291	9.57318507589	9.57318507589	7.10720102418	7.10720102418	4.8917701855	4.8917701855	3.17768232862	3.17768232862	-4.14	13166386.4846	20.1457501114	8.3079431196	4.39756776581	178.168976589	19.7272786004	11.4990236666	0.0	11.7839590667	5.90717972935	6.03111451234	9.69444691492	9.77851570502	4.99240473264	0.0	24.2654682738	35.3923712572
MDKI154	0.615279500745	0.3519875386	0.0	1.5	2.03125	0.90625	410.284	12.2674690625	0.496768215665	12.2674690625	-0.496768215665	433.175004216	433.468	164.0	-0.607206629666	0.0462237124214	0.3519875386	1.6104586537	1166.10235713	22.6645614601	18.0322135289	18.0322135289	15.4610600935	9.96195071384	9.96195071384	7.28882854006	7.28882854006	5.11448401088	5.11448401088	3.30727087461	3.30727087461	-4.14	22715180.1793	21.1057740915	8.92574573215	4.46023092082	184.853230181	19.3576141594	11.4990236666	0.0	11.7839590667	5.90717972935	6.03111451234	9.69444691492	9.77851570502	4.99240473264	0.0	24.2654682738	35.3923712572
MDKI155	0.111656641478	0.308722901278	0.0	1.49367088608	2.06329113924	0.860759493671	1018.673	15.169460333	0.496768218752	15.169460333	-0.496768218752	1107.64675053	1108.385	440.0	-1.62477456683	0.0108516859167	0.308722901278	1.88986123133	2375.63208517	59.324451019	48.9982322424	48.9982322424	37.0349054892	28.1750732355	28.1750732355	23.3086597787	23.3086597787	15.8229704809	15.8229704809	10.8605700651	10.8605700651	-6.25	2.62597081715e+16	65.2696876123	29.2810956999	16.8925270321	465.877888151	50.1302580379	35.958715979	17.6704562805	41.2263233225	5.90717972935	5.96930528795	52.7399090248	0.0	0.0	0.0	80.8671905571	99.1552044196
MDKI156	0.368690843503	0.20419893649	0.0	1.55	2.25	0.9	264.148	12.4100755858	0.507678165834	12.4100755858	-0.507678165834	274.04773804	274.228	102.0	-0.549490740741	0.00973167044596	0.20419893649	2.65476723738	922.719825711	14.6019298166	10.3374017705	10.3374017705	9.39675460552	5.73885043426	5.73885043426	4.51165363622	4.51165363622	3.22719471909	3.22719471909	2.26148904666	2.26148904666	-2.89	31076.9264062	12.1596119713	3.8003574494	1.4783349271	111.30294823	24.8432605164	28.0512881643	11.4990236666	5.4287903919	0.0	0.0	4.79453718407	0.0	0.0	0.0	0.0	6.92373719969
MDKI157	0.368690843503	0.204207433941	0.0	1.65	2.35	0.95	264.148	12.4100755858	0.507678165716	12.4100755858	-0.507678165716	274.04773804	274.228	102.0	-0.562562358277	0.06369425548	0.204207433941	2.68532155325	922.719825711	14.6019298166	10.3374017705	10.3374017705	9.39675460552	5.73885043426	5.73885043426	4.53453971323	4.53453971323	3.16458337639	3.16458337639	2.27125434591	2.27125434591	-2.89	30894.3311889	12.1596119713	3.8003574494	1.4783349271	111.30294823	24.8432605164	22.4682680227	11.3325319749	11.1783022252	0.0	0.0	4.79453718407	0.0	0.0	0.0	0.0	18.5535557598
MDKI158	0.6291879298	0.371291828645	0.0	2.3	2.6	1.6	136.062	10.1548063114	0.475373147168	10.1548063114	-0.475373147168	142.026608672	142.11	54.0	-1.12527777778	0.149027777778	0.371291828645	2.88028687168	237.650784636	7.56047793232	5.07273109149	5.07273109149	4.73638210522	2.66644399258	2.66644399258	1.7292254662	1.7292254662	1.02827382652	1.02827382652	0.577832613114	0.577832613114	-1.29	245.411232538	6.82481056257	2.53154486338	1.1639111458	56.7056062168	14.6302057267	12.3671293834	0.0	5.76024741887	0.0	5.96930528795	0.0	4.79453718407	0.0	0.0	0.0	12.1327341369
MDKI159	0.717511413731	0.25813035782	0.0	1.3	2.0	0.7	252.188	12.4387344104	0.351035651757	12.4387344104	-0.351035651757	262.07422756	262.268	96.0	-0.240873960695	0.136617535903	0.25813035782	1.94046998428	805.629100962	13.6898699654	10.4352987344	10.4352987344	9.75402019542	6.31294882884	6.31294882884	4.74941585443	4.74941585443	3.5800865708	3.5800865708	2.65770276888	2.65770276888	-2.88	84370.7271749	10.9894987135	3.80530474951	1.35772126795	114.669769011	10.633577208	5.69703931306	0.0	5.78324494636	5.90717972935	0.0	9.58907436814	0.0	0.0	0.0	30.3318353423	18.1991012054
MDKI160	0.722179631995	0.258130357835	0.0	1.66666666667	2.52380952381	0.857142857143	332.092	12.5347283636	0.351003238399	12.5347283636	-0.351003238399	339.984739628	341.164	102.0	-0.25099832294	0.153376795163	0.258130357835	1.92215187475	855.105523235	14.5601134534	10.7359129383	12.3219094774	10.1478670455	6.41261466787	7.20561293743	4.89373779917	5.80941332796	3.63463653352	4.12788817223	2.6854743861	3.04655964655	-2.4	117954.480227	12.3489711934	4.295861678	1.74099895942	128.537316617	10.633577208	5.69703931306	0.0	5.78324494636	5.90717972935	0.0	9.58907436814	0.0	0.0	0.0	34.1290451033	24.2654682738
MDKI161	0.722179631995	0.258130975322	0.0	1.66666666667	2.47619047619	0.857142857143	332.092	12.4964118796	0.351035651723	12.4964118796	-0.351035651723	339.984739628	341.164	102.0	-0.257633219955	0.146741898148	0.258130975322	1.92422386908	855.105523235	14.5601134534	10.7359129383	12.3219094774	10.1478670455	6.41261466787	7.20561293743	4.89373779917	5.80941332796	3.63463653352	4.12788817223	2.6854743861	3.04655964655	-2.4	118364.586174	12.3489711934	4.295861678	1.74099895942	128.537316617	10.633577208	5.69703931306	0.0	5.78324494636	5.90717972935	0.0	9.58907436814	0.0	0.0	0.0	34.1290451033	24.2654682738
MDKI162	0.629367057015	0.258130975337	0.0	1.36363636364	2.04545454545	0.772727272727	411.996	12.5924058327	0.351003238366	12.5924058327	-0.351003238366	417.895251696	420.06	108.0	-0.2677575822	0.163501157407	0.258130975337	1.90843894707	903.013973854	15.4303569414	11.0365271421	14.2085202203	10.5417138957	6.5122805069	8.09827704601	5.03805974391	6.86941080149	3.68918649623	4.67568977366	2.71324600331	3.43541652423	-1.92	165450.76826	13.7229929504	4.79117644456	1.94460862527	142.404864222	10.633577208	5.69703931306	0.0	5.78324494636	5.90717972935	0.0	9.58907436814	0.0	0.0	0.0	37.9262548644	30.3318353423
MDKI163	0.535852514717	0.335193176243	0.0	1.8	2.5	1.06666666667	372.294	11.4795228606	0.507674912583	11.4795228606	-0.507674912583	410.282095076	410.598	164.0	-0.936386310148	0.183702050265	0.335193176243	1.71405435274	882.094414548	21.8969767466	19.2938748341	19.2938748341	13.9876715357	11.7073042788	11.7073042788	11.5868160998	11.5868160998	9.61141871029	9.61141871029	8.10410650934	8.10410650934	-1.77	3603089.12435	21.4616047496	7.13831174806	3.20035062802	181.138080633	10.2130547897	5.74951183328	0.0	0.0	0.0	5.96930528795	0.0	4.79453718407	0.0	0.0	45.7648950586	103.209909181
MDKI164	0.483622711474	0.335193369439	0.0	1.96666666667	2.66666666667	1.23333333333	372.294	11.199891966	0.507663162596	11.199891966	-0.507663162596	410.282095076	410.598	164.0	-0.963086548283	0.161734481314	0.335193369439	1.71243526401	874.094414548	22.1040835278	19.3462810769	19.3462810769	14.0423664356	11.4432139407	11.4432139407	10.5129910341	10.5129910341	8.00843826049	8.00843826049	6.28120744324	6.28120744324	-2.03	3056066.77543	22.6506606406	8.60747635208	4.50236745659	181.454308755	10.2130547897	5.74951183328	0.0	0.0	0.0	5.96930528795	0.0	4.79453718407	0.0	0.0	49.987366919	99.3036654419
MDKI165	0.591061301965	0.220018430443	0.0	2.11764705882	2.94117647059	1.23529411765	216.159	9.87689673091	0.507227030205	9.87689673091	-0.507227030205	226.08546094	226.239	84.0	0.215065665155	0.215065665155	0.220018430443	2.31174729555	689.788418656	11.8280626458	8.88309267083	8.88309267083	8.25402019542	5.13467688832	5.13467688832	3.7021292476	3.7021292476	2.63397569809	2.63397569809	1.89135663833	1.89135663833	-2.56	14145.3682582	9.65077308328	3.4820710327	1.48294495907	96.9527426894	15.824173393	5.74951183328	0.0	5.94833928099	0.0	0.0	0.0	9.96795704189	0.0	0.0	6.06636706846	18.1991012054
MDKI166	0.644739512622	0.220018430443	0.0	2.16666666667	2.94444444444	1.33333333333	296.063	10.0277300642	0.507184882018	10.0277300642	-0.507184882018	303.995973008	305.135	90.0	0.187785808768	0.187785808768	0.220018430443	2.30606792676	738.02065689	12.6983061338	9.18370687465	10.7697034138	8.64786704554	5.23434272734	6.0273409969	3.84990551604	4.76558104483	2.67382169428	3.13165945868	1.93726212213	2.38301608181	-2.08	19565.6472897	11.0358223055	3.98930446052	1.70467219686	110.820290295	15.824173393	5.74951183328	0.0	5.94833928099	0.0	0.0	0.0	9.96795704189	0.0	0.0	15.9299438979	18.1991012054
MDKI167	0.723349310146	0.220018412773	0.0	2.11764705882	2.94117647059	1.23529411765	280.064	5.59697200176	0.367774938634	5.59697200176	-0.367774938634	288.001058388	289.136	84.0	0.2841174178	0.2841174178	0.220018412773	2.26844257748	689.788418656	11.8280626458	8.81384354834	10.3998400875	8.23718344302	5.09406926293	5.88706753248	3.69233600562	4.60801153441	2.5939602065	3.08721184522	1.8285485604	2.18963382086	-1.88	13661.8766279	10.2852218534	3.85179439328	1.78164794553	106.026056543	10.7176459981	0.0	0.0	5.94833928099	0.0	0.0	0.0	9.96795704189	0.0	0.0	15.9299438979	24.2654682738
MDKI168	0.723349310146	0.220018412754	0.0	2.11764705882	2.94117647059	1.23529411765	280.064	5.592946796	0.367774938634	5.592946796	-0.367774938634	288.001058388	289.136	84.0	0.286075627782	0.286075627782	0.220018412754	2.24276825712	689.788418656	11.8280626458	8.81384354834	10.3998400875	8.23718344302	5.09406926293	5.88706753248	3.69233600562	4.60801153441	2.5939602065	3.08721184522	1.83413083525	2.1952160957	-1.88	13625.8908335	10.2852218534	3.85179439328	1.78164794553	106.026056543	10.7176459981	0.0	0.0	5.94833928099	0.0	0.0	0.0	9.96795704189	0.0	0.0	21.9963109664	18.1991012054
MDKI169	0.644739512622	0.220018430463	0.0	2.11111111111	2.88888888889	1.27777777778	296.063	9.98050784203	0.507225617011	9.98050784203	-0.507225617011	303.995973008	305.135	90.0	0.195957105064	0.195957105064	0.220018430463	2.3387786211	738.02065689	12.6983061338	9.18370687465	10.7697034138	8.66470379795	5.24032579149	6.03332406104	3.81894165395	4.67327855312	2.71284625577	3.37367814707	1.92231206812	2.36718745487	-2.08	21260.7860536	11.0358223055	3.98930446052	1.61594883299	110.820290295	15.824173393	5.74951183328	0.0	5.94833928099	0.0	0.0	0.0	9.96795704189	0.0	0.0	0.0	34.1290451033
MDKI170	0.688043016954	0.220018412773	0.0	1.94444444444	2.72222222222	1.16666666667	359.968	5.6135872281	0.367774938634	5.6135872281	-0.367774938634	365.911570456	368.032	90.0	0.275951265537	0.275951265537	0.220018412773	2.27053613085	736.02065689	12.6983061338	9.11445775216	12.2864508304	8.64786704554	5.1997181661	6.78571470521	3.81433094402	5.52300474237	2.67279392079	4.51704087815	1.85246566883	2.53922231542	-1.4	19983.7066091	11.6770031217	4.36528040328	1.91009506564	119.893604148	10.7176459981	0.0	0.0	5.94833928099	0.0	0.0	0.0	9.96795704189	0.0	0.0	0.0	50.0589890013
MDKI171	0.646633631578	0.220018412754	0.0	2.0	2.875	1.125	200.16	5.57633156966	0.367774938634	5.57633156966	-0.367774938634	210.09054632	210.24	78.0	0.294241780045	0.294241780045	0.220018412754	2.2631416094	642.068732952	10.9578191578	8.51322934452	8.51322934452	7.8433365929	4.9944034239	4.9944034239	3.54801406088	3.54801406088	2.53941024378	2.53941024378	1.80722279895	1.80722279895	-2.36	9752.00019672	8.90912435162	3.34118243454	1.31632547576	92.1585089372	10.7176459981	0.0	0.0	5.94833928099	0.0	0.0	0.0	9.96795704189	0.0	0.0	18.1991012054	12.1327341369
[truncated: 300 more rows]
[truncated: 151 more columns]
