# Supplementary material for: Predicting Blood–Brain Barrier Permeability of Marine-Derived Kinase Inhibitors Using Ensemble Classifiers Reveals Potential Hits for Neurodegenerative Disorders
Source: Mar Drugs. 2019 Jan 29;17(2):81. doi: 10.3390/md17020081 (PMC6410078; doi:10.3390/md17020081)
Supplement: Supplementary file 1 [file marinedrugs-17-00081-s001.zip › marinedrugs-424632-supplementary_final_revision/predictions_holdoutset.csv]

	pred_class	prob 0	prob 1	pred_class	prob 0	prob 1	pred_class	prob 0	prob 1
CPSM333	0	0.6323476267118505	0.3676523732881497	0	0.7351808927009796	0.26481910729902036	1	0.2960616527022524	0.7039383472977476
CPSM334	0	0.7175333180526643	0.2824666819473361	0	0.9932757640184939	0.0067242359815060234	0	0.9653358593040722	0.03466414069592782
CPSM335	0	0.5348069910235331	0.4651930089764666	0	0.7993881573832425	0.20061184261675746	0	0.6199651903817932	0.3800348096182068
CPSM336	0	0.6774341080748282	0.3225658919251717	0	0.9913763532542413	0.008623646745758714	0	0.6627554188601534	0.3372445811398466
CPSM337	1	0.2620831871368923	0.7379168128631083	1	0.0030846367466182967	0.9969153632533817	1	0.007844665143567742	0.9921553348564323
CPSM338	1	0.48762795325152575	0.5123720467484744	1	0.05561204219957794	0.9443879578004221	1	0.19598481391415856	0.8040151860858414
CPSM339	0	0.571596641140841	0.42840335885915937	0	0.8259523276756067	0.17404767232439333	1	0.12276704169441	0.87723295830559
CPSM340	1	0.2615035091829541	0.738496490817046	1	0.0002857279650053668	0.9997142720349946	1	0.05408641191268826	0.9459135880873117
CPSM341	0	0.6170451616328528	0.3829548383671473	0	0.9734169522216075	0.02658304777839247	0	0.9665740082059097	0.03342599179409034
CPSM342	0	0.5065150426370433	0.49348495736295667	1	0.09022554075768352	0.9097744592423165	1	0.236365021999544	0.763634978000456
CPSM343	1	0.26170085960645006	0.7382991403935505	1	0.0036056235756165567	0.9963943764243834	1	0.04507511434152922	0.9549248856584708
CPSM344	1	0.3636771473971665	0.636322852602834	1	0.055725156399574205	0.9442748436004258	1	0.17162716231580755	0.8283728376841925
CPSM345	1	0.44603249035425946	0.5539675096457406	1	0.033457450243473574	0.9665425497565264	1	0.4202829316541197	0.5797170683458803
CPSM346	1	0.3139404711157884	0.6860595288842118	1	0.002576980115524319	0.9974230198844757	1	0.16430572740037097	0.835694272599629
CPSM348	0	0.8070464914827631	0.19295350851723742	0	0.9995862779711897	0.0004137220288103305	0	0.9976182699435802	0.002381730056419867
CPSM349	0	0.5278976346350692	0.472102365364931	0	0.537743173211962	0.462256826788038	0	0.6618117957502347	0.3381882042497653
CPSM350	1	0.224472515992856	0.775527484007144	1	0.0007560005811970694	0.9992439994188029	1	0.056014758117233665	0.9439852418827663
CPSM351	1	0.11421361968735935	0.8857863803126405	1	0.00011787812979302537	0.999882121870207	1	0.010125940098822728	0.9898740599011773
CPSM352	0	0.6619662966328905	0.3380337033671094	0	0.9284124409393564	0.07158755906064362	0	0.8176741277851176	0.1823258722148824
CPSM353	0	0.6331636479301597	0.3668363520698411	0	0.5094726930132795	0.49052730698672053	1	0.3031154004560547	0.6968845995439453
CPSM354	1	0.3737895538751968	0.6262104461248027	1	0.014727463837068022	0.985272536162932	1	0.17609020882553128	0.8239097911744687
CPSM355	1	0.474769435322022	0.525230564677978	1	0.31412428464867936	0.6858757153513206	1	0.005778024974309459	0.9942219750256905
CPSM356	0	0.5279369766452028	0.4720630233547973	1	0.24565528357162347	0.7543447164283765	1	0.385426968960892	0.614573031039108
CPSM357	1	0.4375301471907664	0.562469852809234	1	0.0003300375161482405	0.9996699624838518	1	0.41270905587319595	0.587290944126804
CPSM358	1	0.43521416462719115	0.564785835372809	1	0.003661976907352371	0.9963380230926476	1	0.3477362673851385	0.6522637326148615
CPSM359	0	0.6923707570371008	0.30762924296289945	0	0.9919907474536115	0.008009252546388531	0	0.8714331840960055	0.1285668159039946
CPSM360	0	0.5057982487770264	0.49420175122297355	1	0.07995362380327886	0.9200463761967211	1	0.46655988225267964	0.5334401177473204
CPSM361	0	0.6954291170822612	0.30457088291773815	0	0.9996580838066856	0.0003419161933144062	0	0.8544861328206643	0.14551386717933568
CPSM362	1	0.18204626697927542	0.8179537330207243	1	0.0006678655222820407	0.999332134477718	1	0.02263378834903529	0.9773662116509647
CPSM363	0	0.6860752158673348	0.31392478413266584	0	0.855942106880767	0.14405789311923303	1	0.4158845459173822	0.5841154540826178
CPSM364	1	0.3410756017438689	0.6589243982561315	1	0.008617797688472817	0.9913822023115272	1	0.32111807355127153	0.6788819264487285
CPSM365	1	0.46638563921683607	0.5336143607831639	1	0.3712883462918102	0.6287116537081898	1	0.010973353628259686	0.9890266463717403
CPSM366	0	0.8214831493317744	0.1785168506682263	0	0.9998843651714711	0.00011563482852889226	0	0.96716848194058	0.03283151805942001
CPSM367	1	0.47802847882532556	0.5219715211746745	0	0.9850312443532433	0.014968755646756676	1	0.2718393811495291	0.7281606188504709
CPSM368	0	0.7410872804897646	0.25891271951023515	0	0.9734840011916325	0.026515998808367483	0	0.9202089481072264	0.07979105189277357
CPSM369	0	0.6640752453239516	0.33592475467604876	0	0.963072010533618	0.03692798946638201	0	0.9108271336982988	0.08917286630170114
CPSM370	0	0.859826600933489	0.14017339906651166	0	0.9999629396859487	3.706031405122992e-05	0	0.9998398265544584	0.00016017344554166468
CPSM371	0	0.6804814531544618	0.31951854684553843	0	0.9925591488652984	0.0074408511347016405	0	0.9477504840951373	0.05224951590486275
CPSM372	0	0.8029548967084286	0.19704510329157143	0	0.9995623308455555	0.00043766915444451096	0	0.9801545135280277	0.019845486471972273
CPSM373	1	0.4963203061076075	0.5036796938923925	1	0.15613269389226136	0.8438673061077386	1	0.15437179382515565	0.8456282061748444
CPSM374	0	0.6385280671958913	0.3614719328041088	0	0.846248366818206	0.153751633181794	0	0.816932822671716	0.183067177328284
CPSM375	0	0.7879352323768584	0.21206476762314214	0	0.9985880904706799	0.00141190952932008	0	0.9685314872917146	0.03146851270828539
CPSM376	0	0.8488327881791807	0.15116721182081982	0	0.9998690780042416	0.00013092199575839494	0	0.9099911343984226	0.09000886560157743
CPSM377	1	0.4521169304107947	0.5478830695892056	1	0.002823819442786646	0.9971761805572134	1	0.2019182930333303	0.7980817069666697
CPSM378	1	0.45742714371737847	0.5425728562826218	1	0.24694568602626765	0.7530543139737323	1	0.04055039640066338	0.9594496035993366
CPSM379	0	0.8555842809649018	0.14441571903509898	0	0.999944432218186	5.5567781814048964e-05	0	0.994502871384836	0.005497128615164069
CPSM380	0	0.5052929934740115	0.4947070065259885	1	0.13633508378277837	0.8636649162172216	1	0.4514829251145318	0.5485170748854682
CPSM381	0	0.8042620062163073	0.19573799378369358	0	0.999621234990359	0.00037876500964098114	0	0.9993630068649746	0.0006369931350253905
CPSM382	0	0.8008071447201005	0.19919285527990024	0	0.9993442855593743	0.0006557144406257587	0	0.9899201690417777	0.01007983095822229
CPSM383	0	0.7354440206104872	0.26455597938951336	0	0.9992092551796111	0.0007907448203889275	0	0.7186373433296898	0.28136265667031024
CPSM384	1	0.457580380550115	0.542419619449885	1	0.14384526719432222	0.8561547328056778	1	0.00905713176058709	0.9909428682394129
CPSM385	1	0.34219776835494703	0.6578022316450538	1	0.0022878364400463758	0.9977121635599536	1	0.10013901036100825	0.8998609896389917
CPSM386	0	0.722055495583384	0.277944504416616	0	0.9657606863572112	0.034239313642788746	0	0.8401530536843904	0.15984694631560953
CPSM387	0	0.8860231539498427	0.113976846050158	0	0.9999655918314733	3.44081685267269e-05	0	0.9937120710493187	0.0062879289506813495
CPSM388	0	0.885910659950431	0.11408934004956996	0	0.9999333550941645	6.66449058355591e-05	0	0.9751481360843396	0.024851863915660445
CPSM389	1	0.4764347675640776	0.5235652324359228	0	0.9097541648108797	0.09024583518912031	0	0.5359532866170531	0.46404671338294684
CPSM390	0	0.6699464045466077	0.3300535954533929	0	0.9834256283158774	0.016574371684122517	0	0.9862683475254476	0.013731652474552446
CPSM391	1	0.26373398909610773	0.7362660109038929	1	0.0029331297600198036	0.9970668702399802	1	0.010573700041859091	0.9894262999581409
CPSM392	1	0.21508894795300515	0.7849110520469955	1	0.0019096353025570556	0.9980903646974429	1	0.018734169218663776	0.9812658307813362
CPSM393	0	0.8860231539498427	0.113976846050158	0	0.9999655918314733	3.44081685267269e-05	0	0.9937120710493187	0.0062879289506813495
CPSM394	1	0.4626940663893876	0.5373059336106126	1	0.036351981090129715	0.9636480189098703	0	0.6201458327011308	0.3798541672988692
CPSM395	1	0.3280030917562183	0.6719969082437828	1	0.00035477578422415945	0.9996452242157758	1	0.09672335953559374	0.9032766404644063
CPSM396	0	0.879914222894576	0.12008577710542521	0	0.9997473791267544	0.0002526208732455928	0	0.9971685824638534	0.0028314175361465257
CPSM397	0	0.5599306279088814	0.44006937209111885	0	0.7450672952582706	0.2549327047417294	1	0.48958061258266483	0.5104193874173352
CPSM398	1	0.4956172903393061	0.5043827096606939	1	0.16030423493400758	0.8396957650659924	1	0.12039130062032455	0.8796086993796755
CPSM399	0	0.6638306738167531	0.336169326183247	0	0.951194811541974	0.048805188458025936	0	0.6670886164522937	0.33291138354770633
CPSM400	0	0.6787540090487002	0.32124599095129974	0	0.9834795626119308	0.01652043738806923	0	0.7588911780819486	0.24110882191805139
CPSM401	1	0.40786495150135327	0.5921350484986468	0	0.616094796593254	0.383905203406746	1	0.4869937934690646	0.5130062065309354
CPSM402	0	0.6147842639538645	0.38521573604613607	0	0.9475088513088643	0.05249114869113574	0	0.8497933604960342	0.1502066395039659
CPSM403	0	0.7856785455811952	0.21432145441880554	0	0.9995330604036423	0.00046693959635769856	0	0.9904379880609855	0.009562011939014493
CPSM404	0	0.6142532750458816	0.38574672495411855	0	0.7806548630132413	0.21934513698675878	0	0.6575752165916946	0.34242478340830534
CPSM405	0	0.7920600373533192	0.2079399626466817	0	0.998754955669922	0.0012450443300780216	0	0.9925057909501582	0.007494209049841716
CPSM406	1	0.3848592282314006	0.6151407717685997	0	0.5844154462760437	0.4155845537239563	0	0.5627154473184182	0.4372845526815819
CPSM407	1	0.2806548534216858	0.7193451465783144	1	0.0005580734971862844	0.9994419265028137	1	0.020657774443102572	0.9793422255568974
CPSM408	1	0.4233395778631037	0.5766604221368965	1	0.007855517024068948	0.992144482975931	0	0.8785514237878349	0.12144857621216511
CPSM409	1	0.21971603731092512	0.780283962689075	1	0.0008320065063609494	0.999167993493639	1	0.03819347071519652	0.9618065292848035
CPSM410	0	0.5716205739983962	0.428379426001604	0	0.9537843570166595	0.04621564298334043	1	0.30992122802539357	0.6900787719746064
CPSM411	0	0.6013575521506885	0.3986424478493118	0	0.7148463709611323	0.28515362903886765	1	0.4179588484883723	0.5820411515116277
CPSM412	0	0.7296771665952505	0.27032283340474966	0	0.989306638459771	0.010693361540229008	0	0.5881467327549847	0.41185326724501525
CPSM413	1	0.13687632303289765	0.8631236769671019	1	0.0004257238786128381	0.9995742761213872	1	0.008110033066665578	0.9918899669333344
CPSM414	1	0.34470249714527745	0.6552975028547234	1	0.015263324148539037	0.984736675851461	1	0.1817354497043554	0.8182645502956446
CPSM415	1	0.13666724932749602	0.8633327506725044	1	6.949444750148359e-05	0.9999305055524985	1	0.014101640612913413	0.9858983593870866
CPSM416	1	0.4415124304431481	0.5584875695568519	1	0.04459408933526654	0.9554059106647335	1	0.028534194739575858	0.9714658052604241
CPSM417	1	0.43925940782286993	0.5607405921771298	1	0.00364822271714349	0.9963517772828565	1	0.05544164369194304	0.944558356308057
CPSM418	1	0.4825412651508649	0.5174587348491355	1	0.3826010702416518	0.6173989297583482	1	0.3722075316243576	0.6277924683756424
CPSM419	0	0.7403033875787702	0.25969661242122943	0	0.9869650841087809	0.013034915891219028	0	0.9521198985714764	0.04788010142852362
CPSM420	0	0.7856785455811952	0.21432145441880554	0	0.9995330604036423	0.00046693959635769856	0	0.9904379880609855	0.009562011939014493
CPSM421	0	0.6254674167866747	0.37453258321332455	0	0.9401533012198117	0.05984669878018832	0	0.673379643659098	0.32662035634090203
CPSM422	1	0.44776051083556184	0.5522394891644384	1	0.2323179867521663	0.7676820132478337	1	0.0030757893523279956	0.996924210647672
CPSM423	0	0.8550093806808171	0.14499061931918414	0	0.9997961597460191	0.0002038402539808798	0	0.9997915717249498	0.0002084282750501973
CPSM424	0	0.8630556723911319	0.13694432760886877	0	0.9999559446791267	4.4055320873283264e-05	0	0.9997856666664939	0.00021433333350601462
CPSM425	0	0.6979020298664648	0.3020979701335354	0	0.9860958515826118	0.013904148417388205	0	0.951938424336958	0.04806157566304199
CPSM426	1	0.48432386610673467	0.5156761338932653	1	0.26169064610247594	0.7383093538975241	0	0.7564733320505743	0.24352666794942573
CPSM427	0	0.7156426269997676	0.28435737300023267	0	0.9830813159403783	0.01691868405962171	0	0.6961192079321159	0.30388079206788404
CPSM428	0	0.8114253482143666	0.18857465178563343	0	0.9955470407546823	0.004452959245317759	0	0.8980614636633646	0.10193853633663542
CPSM429	1	0.39087915972038306	0.6091208402796171	1	0.05244781868072157	0.9475521813192784	1	0.1069646724684824	0.8930353275315176
CPSM430	1	0.3443136282785173	0.6556863717214831	1	0.016293950687062964	0.983706049312937	1	0.043549147181934145	0.9564508528180659
CPSM431	0	0.7048241032371378	0.29517589676286293	0	0.9975943841591369	0.0024056158408630635	0	0.8871852968558575	0.11281470314414253
CPSM432	0	0.5295299300414015	0.4704700699585988	1	0.07811816082277989	0.9218818391772201	1	0.08980852566706476	0.9101914743329352
CPSM433	0	0.8590758219039283	0.14092417809607216	0	0.9999527528065965	4.724719340359084e-05	0	0.9999350123414474	6.49876585525944e-05
CPSM434	0	0.5188689287280631	0.48113107127193666	0	0.5449110392333236	0.4550889607666763	0	0.7857848244251289	0.21421517557487116
CPSM435	0	0.6198068249742544	0.3801931750257455	0	0.9475916845675607	0.05240831543243925	0	0.9821024094611899	0.017897590538810154
CPSM436	0	0.7957254490166874	0.20427455098331276	0	0.9981674389815117	0.001832561018488292	0	0.9873684325598061	0.012631567440193921
CPSM437	0	0.7891071015972264	0.2108928984027739	0	0.9995767778761291	0.00042322212387096574	0	0.9441756861126234	0.055824313887376686
CPSM438	1	0.41822430880726685	0.5817756911927335	1	0.023451652005998302	0.9765483479940017	1	0.23906179762469104	0.760938202375309
CPSM439	1	0.37019356055808755	0.6298064394419131	1	0.007623773111022691	0.9923762268889773	1	0.3258171236098083	0.6741828763901917
CPSM440	1	0.34214332515926543	0.6578566748407353	1	0.008302612726063252	0.9916973872739367	1	0.13035775427362284	0.8696422457263772
CPSM441	1	0.11444952288262027	0.88555047711738	1	8.5200711915423e-05	0.9999147992880846	1	0.006177704067748202	0.9938222959322518
CPSM442	0	0.8080740693745351	0.19192593062546529	0	0.9922563299127648	0.007743670087235243	0	0.9502376865575838	0.04976231344241625
CPSM443	1	0.11510975716544772	0.8848902428345526	1	0.00011440002464613297	0.9998855999753539	1	0.005896880710170915	0.9941031192898291
CPSM444	0	0.7748282174229194	0.22517178257708134	0	0.9994831755785747	0.0005168244214253208	0	0.9996201984129217	0.00037980158707823697
CPSM445	1	0.3560036482730472	0.6439963517269538	1	0.008809870612859871	0.9911901293871401	1	0.15767209507653324	0.8423279049234668
CPSM446	0	0.7598636241495083	0.24013637585049272	0	0.9977040722393192	0.0022959277606807555	0	0.8183315495857713	0.18166845041422874
CPSM447	1	0.4967313213451499	0.5032686786548501	1	0.3256930638035439	0.6743069361964561	1	0.14759384796149033	0.8524061520385097
CPSM448	0	0.803847337181594	0.196152662818407	0	0.9996311026529066	0.00036889734709340336	0	0.9872655188720444	0.01273448112795556
KD001	0	0.7989191654003326	0.2010808345996687	0	0.9917591518103821	0.00824084818961793	0	0.9989439622005178	0.0010560377994821364
KD002	0	0.8209717175039898	0.17902828249601088	0	0.9964720357130493	0.003527964286950675	0	0.8653655908135419	0.13463440918645805
KD003	0	0.7465502700536292	0.253449729946371	0	0.9909009166172397	0.0090990833827603	0	0.997144372370495	0.0028556276295049507
KD004	0	0.7440273963204417	0.2559726036795587	0	0.9958652076049899	0.004134792395010176	0	0.9495836164368023	0.05041638356319771
KD005	0	0.5352535951473626	0.4647464048526373	1	0.3185991989150335	0.6814008010849665	0	0.899288502146153	0.10071149785384703
KD006	0	0.8167678650103612	0.18323213498963908	0	0.9998673353861535	0.00013266461384654884	0	0.87748535131675	0.12251464868325
KD007	0	0.778196572171511	0.22180342782848994	0	0.9981851809533204	0.001814819046679625	0	0.9996596917026569	0.00034030829734305263
KD008	0	0.6956947411095336	0.3043052588904672	0	0.978701793737943	0.021298206262056998	1	0.34291385202231206	0.6570861479776879
KD009	0	0.8086825859425572	0.1913174140574431	0	0.99972190547747	0.0002780945225300121	0	0.9768792023918174	0.023120797608182676
KD010	0	0.7855861157727343	0.214413884227266	0	0.9992236241766389	0.0007763758233611353	0	0.9949927961758892	0.005007203824110808
KD011	0	0.6191347975989543	0.38086520240104593	0	0.9966305922763368	0.0033694077236632383	1	0.17643978597950594	0.8235602140204941
KD012	0	0.6753898707749839	0.3246101292250159	0	0.9822089242824679	0.01779107571753218	0	0.8687402398797118	0.13125976012028814
KD013	0	0.6764999321884632	0.32350006781153684	0	0.9461689227784249	0.05383107722157511	0	0.705643192378606	0.294356807621394
KD014	0	0.6608659353576168	0.33913406464238405	0	0.7736352897260992	0.22636471027390087	1	0.30440270267501346	0.6955972973249865
KD015	0	0.6851792890676951	0.3148207109323051	0	0.5758279442305804	0.42417205576941963	0	0.9524103860855603	0.0475896139144397
KD016	0	0.7478806038579919	0.2521193961420082	0	0.9980333421334115	0.001966657866588456	0	0.6918503275343557	0.3081496724656443
KD017	0	0.7819193705979447	0.21808062940205597	0	0.9785269624838587	0.021473037516141227	0	0.8697256613371585	0.13027433866284155
KD018	0	0.6651719390044115	0.33482806099558876	0	0.9500714771851955	0.049928522814804525	0	0.6407152125402091	0.3592847874597908
KD019	0	0.7714597319332434	0.22854026806675698	0	0.9995407546494842	0.0004592453505158002	0	0.8929884462886591	0.10701155371134083
KD020	0	0.770691294467268	0.22930870553273244	0	0.9906744082071914	0.009325591792808575	0	0.9393208910834663	0.060679108916533664
KD021	0	0.7915172532081043	0.20848274679189624	0	0.9969872165897226	0.003012783410277469	0	0.9357580405317284	0.06424195946827163
KD022	1	0.3443136282785173	0.6556863717214831	1	0.016293950687062964	0.983706049312937	1	0.043549147181934145	0.9564508528180659
KD023	0	0.5433938277148603	0.4566061722851395	1	0.23745938876111794	0.7625406112388821	0	0.7142184594193887	0.28578154058061134
KD024	0	0.7679071140887129	0.23209288591128763	0	0.9980727197300631	0.0019272802699369686	0	0.9994784486224428	0.0005215513775571474
KD025	0	0.8070436986901873	0.19295630130981273	0	0.9993580475670009	0.0006419524329991558	0	0.9999785524007099	2.144759929014616e-05
KD026	0	0.7744026091574782	0.22559739084252223	0	0.9984810331930499	0.0015189668069500216	0	0.8972917578569428	0.10270824214305718
KD027	0	0.7054652755786428	0.29453472442135753	0	0.9716085396535697	0.028391460346430284	0	0.6343919906122644	0.3656080093877356
KD028	0	0.8101457236004526	0.18985427639954858	0	0.9953144480376087	0.004685551962391297	0	0.9505852842082366	0.04941471579176337
KD029	0	0.8295787064200385	0.1704212935799613	0	0.9998770622546566	0.00012293774534338962	0	0.9964344361931534	0.0035655638068465786
KD030	0	0.6932711154581592	0.30672888454184133	0	0.9975779610844869	0.002422038915513072	0	0.8788745884607633	0.12112541153923673
KD031	0	0.7098341006143949	0.290165899385605	0	0.9737681035010675	0.026231896498932556	0	0.9969199778791926	0.003080022120807402
KD032	0	0.6956947411095336	0.3043052588904672	0	0.978701793737943	0.021298206262056998	1	0.34291385202231206	0.6570861479776879
KD033	0	0.7121186293966448	0.28788137060335595	0	0.9938617535894415	0.006138246410558532	0	0.854794795892281	0.14520520410771898
KD034	0	0.6851792890676951	0.3148207109323051	0	0.5758279442305804	0.42417205576941963	0	0.9524103860855603	0.0475896139144397
KD035	0	0.7097245390342676	0.2902754609657321	0	0.991039645631869	0.008960354368130988	1	0.29127785202313883	0.7087221479768612
KD036	0	0.6883957620830508	0.3116042379169497	0	0.9924313495378434	0.007568650462156616	0	0.9082708799220854	0.09172912007791455
KD037	0	0.7561656069613604	0.24383439303864007	0	0.9978481186727668	0.0021518813272331724	0	0.9618347104040902	0.038165289595909854
KD038	0	0.8272683531303229	0.1727316468696774	0	0.9996197780805766	0.0003802219194234551	0	0.9814740176275552	0.01852598237244481
KD039	0	0.616375421751812	0.3836245782481878	0	0.6844427941185172	0.3155572058814828	0	0.6539655343033121	0.34603446569668794
KD040	0	0.8067446188999382	0.19325538110006224	0	0.9991818566405887	0.0008181433594113401	0	0.9958828433770555	0.004117156622944543
KD041	0	0.6847293096159383	0.3152706903840616	0	0.9931696461885701	0.00683035381142994	0	0.9402509418982032	0.05974905810179674
KD042	0	0.8558738790301744	0.14412612096982677	0	0.9995176955632046	0.0004823044367954472	0	0.9816929109064715	0.01830708909352851
KD043	0	0.7634484135476943	0.23655158645230615	0	0.9995981066420053	0.00040189335799472085	0	0.9561607182337305	0.04383928176626949
KD044	0	0.7809089941678584	0.2190910058321421	0	0.999423667880402	0.0005763321195979888	0	0.6271277781799534	0.37287222182004665
KD045	0	0.8099154853029994	0.19008451469700138	0	0.999565757913249	0.0004342420867510342	0	0.9976555259736922	0.002344474026307802
KD046	0	0.8194979735659792	0.1805020264340215	0	0.99988696686979	0.00011303313021002715	0	0.8857910035347443	0.11420899646525567
KD047	0	0.8324818143923304	0.1675181856076704	0	0.9989744612929118	0.0010255387070882021	0	0.9996791983226466	0.00032080167735341024
KD048	0	0.8536578271486179	0.146342172851383	0	0.9998502377965786	0.00014976220342142254	0	0.9905172895876765	0.009482710412323552
KD049	0	0.6829177451716799	0.3170822548283202	0	0.8439245327188696	0.15607546728113045	0	0.9513483910116377	0.04865160898836234
MDKI1	0	0.7619984115640217	0.23800158843597854	0	0.9968508891262344	0.0031491108737655344	0	0.6759286837034051	0.3240713162965949
MDKI2	0	0.8113068045605135	0.18869319543948665	0	0.9995762348684365	0.0004237651315635043	0	0.9681420541302469	0.031857945869753095
MDKI3	0	0.8611319832107593	0.13886801678924135	0	0.9997752873743081	0.00022471262569193737	0	0.9921230657148927	0.007876934285107324
MDKI4	0	0.8331397051092366	0.16686029489076384	0	0.999481097109516	0.0005189028904839557	0	0.989655624381098	0.010344375618901962
MDKI5	0	0.8113068045605135	0.18869319543948665	0	0.9995762348684365	0.0004237651315635043	0	0.9681420541302469	0.031857945869753095
MDKI6	0	0.8544951899106414	0.14550481008935917	0	0.9999474934822405	5.2506517759450157e-05	0	0.9996779636078524	0.00032203639214753725
MDKI7	0	0.8004623392333874	0.19953766076661375	0	0.999742067288257	0.0002579327117430129	0	0.9192160890390788	0.08078391096092123
MDKI8	0	0.7756164262073126	0.2243835737926873	0	0.9975640821066392	0.0024359178933608216	0	0.9359130071441233	0.06408699285587671
MDKI9	0	0.8367219138947085	0.16327808610529188	0	0.9999446148703315	5.5385129668539265e-05	0	0.9980047489852149	0.0019952510147851696
MDKI10	0	0.8324023453184676	0.16759765468153318	0	0.9997731890501629	0.00022681094983715376	0	0.9931332750349663	0.006866724965033722
MDKI11	0	0.7909883160553063	0.2090116839446939	0	0.9997200116093421	0.00027998839065792723	0	0.9957923263826755	0.004207673617324586
MDKI12	0	0.8522698992865516	0.14773010071344883	0	0.9999297903257652	7.020967423475835e-05	0	0.9970508666993563	0.002949133300643701
MDKI13	0	0.8514584317458771	0.14854156825412324	0	0.9999307441836062	6.925581639379577e-05	0	0.9983758335907863	0.0016241664092136942
MDKI14	0	0.8651552960897507	0.13484470391024989	0	0.9999704861499653	2.9513850034727377e-05	0	0.9971712530896457	0.0028287469103542907
MDKI15	0	0.8719190605219915	0.128080939478009	0	0.9999368879624256	6.311203757433713e-05	0	0.99840596116318	0.0015940388368200155
MDKI16	0	0.8592721882824736	0.14072781171752746	0	0.9999457570184964	5.424298150363324e-05	0	0.9964654953859454	0.0035345046140545806
MDKI17	0	0.8616675848774322	0.1383324151225686	0	0.9999445247313982	5.547526860180308e-05	0	0.9977193820476448	0.0022806179523552532
MDKI18	0	0.7451474032814781	0.25485259671852173	0	0.9948893613717525	0.00511063862824742	0	0.5584776074907591	0.4415223925092408
MDKI19	0	0.776336933966369	0.2236630660336309	0	0.9960855297625135	0.00391447023748646	0	0.8433324109709809	0.1566675890290191
MDKI20	0	0.7575860904611497	0.2424139095388504	0	0.9963672375453327	0.0036327624546672863	0	0.853785041302502	0.146214958697498
MDKI21	0	0.7537674721863371	0.24623252781366245	0	0.9887714978431951	0.01122850215680494	0	0.92437419173326	0.07562580826674005
MDKI22	0	0.7583943275377223	0.2416056724622777	0	0.9974173448116621	0.0025826551883378368	0	0.8685986591395234	0.13140134086047664
MDKI23	0	0.8183106690093159	0.18168933099068446	0	0.9997629778443732	0.0002370221556268141	0	0.9735540548483719	0.0264459451516281
MDKI24	0	0.74494920592349	0.25505079407651005	0	0.9741826371983887	0.025817362801611277	0	0.9268247642605087	0.07317523573949125
MDKI25	0	0.7257244896562242	0.27427551034377584	0	0.9890088075423171	0.010991192457682927	0	0.7830796779119068	0.21692032208809323
MDKI26	0	0.7055070124297289	0.29449298757027137	0	0.9797243987845021	0.020275601215497832	0	0.7993460459947184	0.20065395400528163
MDKI27	0	0.7316066405508516	0.26839335944914894	0	0.9581401956118094	0.04185980438819065	0	0.8229366417675386	0.1770633582324615
MDKI28	0	0.7444888733874278	0.25551112661257286	0	0.9894260176374251	0.010573982362574863	0	0.7644073913939708	0.23559260860602915
MDKI29	0	0.6191155909477686	0.38088440905223087	0	0.8173564892593311	0.1826435107406689	0	0.6832608284152101	0.3167391715847899
MDKI30	0	0.7025880445590373	0.29741195544096205	0	0.9969867432892878	0.0030132567107122245	0	0.5436610424506647	0.45633895754933534
MDKI31	0	0.7087503171948631	0.2912496828051362	0	0.9972579707677651	0.0027420292322349092	0	0.5914907510335539	0.40850924896644614
MDKI32	0	0.745712253732526	0.25428774626747325	0	0.9993679469550713	0.0006320530449287566	0	0.689153812583376	0.310846187416624
MDKI33	0	0.7497675684837956	0.25023243151620395	0	0.9994357653465268	0.000564234653473214	0	0.7155820903709922	0.2844179096290078
MDKI34	0	0.7878830150100357	0.21211698498996429	0	0.9999266289930329	7.337100696713547e-05	0	0.9999920838258557	7.916174144266802e-06
MDKI35	0	0.7878192792110782	0.21218072078892175	0	0.9998404717647632	0.00015952823523677327	0	0.9999705717325772	2.942826742284378e-05
MDKI36	0	0.8113335859235425	0.18866641407645804	0	0.9999388524494939	6.114755050611367e-05	0	0.9999961759802379	3.824019762067132e-06
MDKI37	0	0.8161167673483714	0.18388323265162923	0	0.9997627312644937	0.000237268735506365	0	0.9591483267535197	0.04085167324648035
MDKI38	0	0.780881271343269	0.21911872865673143	0	0.9996919272474667	0.00030807275253326314	0	0.8754675384570759	0.12453246154292412
MDKI39	0	0.8335300296150204	0.16646997038498043	0	0.9998556919983419	0.00014430800165811787	0	0.9953811092023834	0.004618890797616561
MDKI40	0	0.7396324576328702	0.2603675423671294	0	0.9926842791131941	0.007315720886805874	0	0.8614693388740504	0.13853066112594964
MDKI41	0	0.7396324576328702	0.2603675423671294	0	0.9926842791131941	0.007315720886805874	0	0.8614693388740504	0.13853066112594964
MDKI42	0	0.7433653842419087	0.25663461575809166	0	0.9907665920820037	0.009233407917996341	0	0.8565332969548456	0.14346670304515438
MDKI43	0	0.7684283260215762	0.23157167397842462	0	0.9981639480556385	0.0018360519443615146	0	0.9829542009076285	0.017045799092371427
MDKI44	1	0.45299439582441203	0.5470056041755882	1	0.39589278574924613	0.6041072142507539	1	0.20333396534573034	0.7966660346542697
MDKI45	0	0.7682193244006935	0.23178067559930624	0	0.9968384534254192	0.003161546574580767	0	0.8712941291149499	0.1287058708850502
MDKI46	0	0.7431073377953092	0.2568926622046911	0	0.9309749710011647	0.06902502899883536	0	0.7368307537174874	0.26316924628251265
MDKI47	0	0.7904868883718409	0.2095131116281594	0	0.9990988279733439	0.0009011720266560569	0	0.7493655163308728	0.2506344836691273
MDKI48	0	0.6956678678978756	0.3043321321021242	0	0.992364439882016	0.007635560117983997	0	0.8498911750976159	0.15010882490238403
MDKI49	0	0.651052755944119	0.3489472440558807	0	0.9971667680799203	0.002833231920079674	0	0.9181969999392939	0.08180300006070604
MDKI50	0	0.6578075150374778	0.34219248496252247	0	0.9509573856955666	0.04904261430443338	0	0.9257290455378397	0.07427095446216021
MDKI51	0	0.7136973601740632	0.2863026398259371	0	0.9914604587907383	0.008539541209261698	0	0.843261594849394	0.15673840515060602
MDKI52	0	0.6435619617371405	0.35643803826285914	0	0.9483442362086644	0.05165576379133559	0	0.6849594072821359	0.31504059271786405
MDKI53	0	0.7185161762311972	0.28148382376880265	0	0.9961819098810922	0.0038180901189077622	0	0.7962366335471632	0.20376336645283674
MDKI54	0	0.7185161762311972	0.28148382376880265	0	0.9961819098810922	0.0038180901189077622	0	0.7962366335471632	0.20376336645283674
MDKI55	0	0.8640463167099972	0.1359536832900032	0	0.9995366037458158	0.00046339625418426	0	0.9999175616083699	8.24383916301423e-05
MDKI56	0	0.8336919258954929	0.16630807410450715	0	0.9927246681552193	0.0072753318447806746	0	0.987293482794627	0.012706517205372954
MDKI57	0	0.8247731517711493	0.17522684822885112	0	0.996778431778949	0.0032215682210509815	0	0.987565544039135	0.01243445596086506
MDKI58	0	0.8290630290599293	0.17093697094007101	0	0.9970825602172873	0.0029174397827127106	0	0.9911566951796956	0.008843304820304343
MDKI59	0	0.830066384477867	0.16993361552213282	0	0.9991618664284034	0.0008381335715965506	0	0.9958413942190757	0.004158605780924339
MDKI60	0	0.8551233034682753	0.14487669653172508	0	0.9997486704101348	0.0002513295898652121	0	0.9979490072612877	0.002050992738712314
MDKI61	0	0.8384496358385047	0.16155036416149582	0	0.9994992755352867	0.000500724464713323	0	0.9976998380476393	0.002300161952360746
MDKI62	0	0.7683356568381278	0.2316643431618725	0	0.9942148609161355	0.005785139083864481	0	0.7461073191054466	0.25389268089455347
MDKI63	0	0.7879567454405271	0.21204325455947307	0	0.999146889037865	0.0008531109621350058	0	0.904035481155527	0.09596451884447296
MDKI64	0	0.7879567454405271	0.21204325455947307	0	0.999146889037865	0.0008531109621350058	0	0.904035481155527	0.09596451884447296
MDKI65	0	0.7853146524279289	0.2146853475720713	0	0.9999338351664339	6.616483356612808e-05	0	0.9736199015149867	0.026380098485013298
MDKI66	0	0.8002130314315529	0.19978696856844758	0	0.9999430747239242	5.6925276075860145e-05	0	0.9616693137104676	0.03833068628953238
MDKI67	0	0.7661377565230247	0.23386224347697537	0	0.9958680576107276	0.004131942389272428	0	0.9477092606040204	0.052290739395979634
MDKI68	0	0.748764737465217	0.25123526253478307	0	0.9975036873809997	0.0024963126190003133	0	0.981438565055225	0.01856143494477501
MDKI69	0	0.7598313890047621	0.24016861099523754	0	0.9968657421528179	0.0031342578471821466	0	0.986231288519616	0.01376871148038406
MDKI70	0	0.6587823935638865	0.3412176064361135	0	0.9705988871329903	0.029401112867009707	0	0.8942097057647479	0.1057902942352521
MDKI71	0	0.6587921608747488	0.34120783912525116	0	0.9679342606523504	0.032065739347649544	0	0.8217683290244012	0.17823167097559878
MDKI72	0	0.6656044492505834	0.3343955507494166	0	0.9879395003121606	0.012060499687839364	0	0.7186651586258068	0.2813348413741932
MDKI73	0	0.7679364817383901	0.23206351826160931	0	0.9991963926618964	0.0008036073381036359	0	0.9504507021373673	0.04954929786263272
MDKI74	0	0.7900289768894977	0.20997102311050206	0	0.9997567372637002	0.0002432627362998422	0	0.9733828400368671	0.026617159963132818
MDKI75	0	0.7842202687297103	0.2157797312702895	0	0.999466419838294	0.000533580161705962	0	0.9755843182245995	0.02441568177540053
MDKI76	0	0.7777754408225396	0.22222455917746023	0	0.9995689110342033	0.0004310889657967356	0	0.9692155606532888	0.03078443934671118
MDKI77	0	0.8009812831854536	0.19901871681454666	0	0.9995665844755423	0.0004334155244577236	0	0.9727181122068058	0.027281887793194237
MDKI78	0	0.7836119083116708	0.21638809168832868	0	0.9986388613959066	0.0013611386040934012	0	0.987342652962148	0.012657347037852032
MDKI79	0	0.7554285853256258	0.24457141467437335	0	0.9984542802482737	0.0015457197517263935	0	0.9530655412463129	0.0469344587536871
MDKI80	0	0.8063515469397208	0.19364845306027934	0	0.9997559327399885	0.00024406726001142127	0	0.9598590041046855	0.04014099589531451
MDKI81	0	0.8445888126719939	0.15541118732800635	0	0.9999528141670743	4.718583292572356e-05	0	0.9999630690814947	3.6930918505289744e-05
MDKI82	0	0.7854559806116291	0.21454401938837095	0	0.9985150148646784	0.0014849851353215832	0	0.9997053700946742	0.00029462990532583305
MDKI83	0	0.8371430812249107	0.16285691877508965	0	0.9997224888431976	0.0002775111568024159	0	0.9877034754930594	0.01229652450694065
MDKI84	0	0.8477521609881522	0.15224783901184852	0	0.999740160788495	0.00025983921150494105	0	0.9886551349165414	0.011344865083458602
MDKI85	0	0.6930131810910303	0.3069868189089689	0	0.9451065049373881	0.05489349506261182	0	0.8839903697668307	0.11600963023316935
MDKI86	0	0.85056901590723	0.1494309840927706	0	0.9992830789490077	0.0007169210509922586	0	0.9992046044955767	0.0007953955044233255
MDKI87	0	0.8142544507061694	0.18574554929383075	0	0.9986720672749031	0.0013279327250968617	0	0.9986629245608102	0.001337075439189808
MDKI88	0	0.5332174184230406	0.4667825815769591	1	0.3821330616140419	0.6178669383859581	0	0.6793853219979455	0.32061467800205445
MDKI89	0	0.5110031119800619	0.488996888019938	1	0.39606448194025834	0.6039355180597417	0	0.8446884686163267	0.1553115313836732
MDKI90	0	0.5002660326274982	0.4997339673725019	1	0.28414604245528097	0.715853957544719	1	0.3924982357178983	0.6075017642821017
MDKI91	0	0.5481094245436604	0.4518905754563397	0	0.6511988138240985	0.34880118617590145	1	0.269369938190098	0.730630061809902
MDKI92	0	0.5226847236732831	0.4773152763267167	0	0.5480203895403108	0.4519796104596892	1	0.46940593981490164	0.5305940601850984
MDKI93	0	0.8145234723914109	0.18547652760858996	0	0.998850990253286	0.0011490097467139586	0	0.9849536757713235	0.015046324228676414
MDKI94	0	0.8440869804372926	0.15591301956270825	0	0.9994268625123572	0.0005731374876427154	0	0.9829152080370532	0.017084791962946783
MDKI95	0	0.8145234723914109	0.18547652760858996	0	0.998850990253286	0.0011490097467139586	0	0.9849536757713235	0.015046324228676414
MDKI96	1	0.42298277443902693	0.5770172255609738	1	0.07599652926504008	0.9240034707349599	1	0.4803577776816663	0.5196422223183337
MDKI97	1	0.3803407646168922	0.6196592353831087	1	0.1799296126887755	0.8200703873112245	1	0.19177607926531726	0.8082239207346827
MDKI98	0	0.5133455248159254	0.48665447518407445	1	0.316271772122812	0.683728227877188	0	0.6871481121947394	0.31285188780526063
MDKI99	0	0.8112992091512113	0.18870079084878957	0	0.9982085451784953	0.0017914548215046218	0	0.9955128083671998	0.004487191632800216
MDKI100	0	0.761415688258243	0.23858431174175748	0	0.9981165247044785	0.0018834752955215078	0	0.9648158482913182	0.0351841517086818
MDKI101	0	0.800983760640722	0.19901623935927903	0	0.9981816682827055	0.0018183317172945188	0	0.9483458321430519	0.05165416785694809
MDKI102	0	0.7612789096225386	0.23872109037746178	0	0.9984052768779432	0.0015947231220568101	0	0.8751272967050174	0.12487270329498253
MDKI103	0	0.7625433881918009	0.23745661180819969	0	0.9981598510027199	0.0018401489972801517	0	0.8694871440487009	0.13051285595129916
MDKI104	0	0.7510286653057413	0.24897133469425878	0	0.9969635350841439	0.0030364649158561258	0	0.8690574566622128	0.13094254333778724
MDKI105	0	0.8152693480934012	0.18473065190659907	0	0.9999597808646403	4.021913535969352e-05	0	0.9999773472771688	2.265272283118409e-05
MDKI106	0	0.8152693480934012	0.18473065190659907	0	0.9999597808646403	4.021913535969352e-05	0	0.9999773472771688	2.265272283118409e-05
MDKI107	0	0.8261311101249812	0.17386888987501933	0	0.9999491140156772	5.088598432283414e-05	0	0.9999814328973661	1.8567102633906094e-05
MDKI108	0	0.8103792693251473	0.189620730674853	0	0.9999483851005674	5.1614899432579906e-05	0	0.9999755542394786	2.4445760521445374e-05
MDKI109	0	0.8101418544258364	0.18985814557416403	0	0.9999566731935885	4.332680641145343e-05	0	0.9999679346336405	3.2065366359426674e-05
MDKI110	0	0.7495360535738271	0.25046394642617226	0	0.9968097509914422	0.0031902490085578524	0	0.9137784633605123	0.08622153663948773
MDKI111	0	0.7267433046714775	0.27325669532852215	0	0.9922122649211121	0.00778773507888786	0	0.8574162504627183	0.14258374953728176
MDKI112	0	0.8461885466186476	0.15381145338135332	0	0.9999382254641955	6.177453580445802e-05	0	0.9746006979987519	0.02539930200124809
MDKI113	0	0.6706442586943373	0.3293557413056624	0	0.9693220622459504	0.03067793775404957	0	0.7232500327652578	0.27674996723474227
MDKI114	0	0.846051285716279	0.15394871428372184	0	0.9992379085920993	0.0007620914079007854	0	0.985473484012273	0.01452651598772707
MDKI115	0	0.846051285716279	0.15394871428372184	0	0.9992379085920993	0.0007620914079007854	0	0.985473484012273	0.01452651598772707
MDKI116	0	0.7814315353693971	0.21856846463060292	0	0.9692668519931048	0.03073314800689521	0	0.9305347663305211	0.06946523366947888
MDKI117	0	0.8732429242718854	0.1267570757281154	0	0.9997852900225183	0.00021470997748173178	0	0.9989966738425302	0.0010033261574697813
MDKI118	0	0.8325422652357592	0.16745773476424153	0	0.9986905086861187	0.0013094913138812997	0	0.9722877382690353	0.027712261730964794
MDKI119	0	0.8325422652357592	0.16745773476424153	0	0.9986905086861187	0.0013094913138812997	0	0.9722877382690353	0.027712261730964794
MDKI120	0	0.8750617523482895	0.12493824765171146	0	0.9996480652765174	0.0003519347234826549	0	0.9846417356323495	0.015358264367650481
MDKI121	0	0.8750617523482895	0.12493824765171146	0	0.9996480652765174	0.0003519347234826549	0	0.9846417356323495	0.015358264367650481
MDKI122	0	0.8353165979901239	0.16468340200987633	0	0.9997610802418332	0.0002389197581667849	0	0.9983103128459561	0.0016896871540439521
MDKI123	0	0.8306612461399107	0.16933875386009026	0	0.9986990056196566	0.0013009943803433143	0	0.9990111409346156	0.0009888590653843274
MDKI124	0	0.8777472592744565	0.12225274072554455	0	0.999707592941577	0.000292407058422996	0	0.9894398425543889	0.010560157445611168
MDKI125	0	0.8140809419792453	0.185919058020755	0	0.9995435636710304	0.00045643632896968754	0	0.8932613853601307	0.10673861463986938
MDKI126	0	0.8334684948079055	0.16653150519209486	0	0.9995298073739998	0.00047019262600025193	0	0.9998708270995951	0.00012917290040495807
MDKI127	0	0.8107434955457539	0.18925650445424594	0	0.9986993323608467	0.0013006676391532585	0	0.9987282590208727	0.001271740979127262
MDKI128	0	0.7694157099986784	0.23058429000132136	0	0.9978864888026182	0.0021135111973817964	0	0.950941506825901	0.04905849317409904
MDKI129	0	0.7709508600498	0.22904913995020015	0	0.9966786048633368	0.003321395136663133	0	0.9525016195171024	0.04749838048289756
MDKI130	0	0.8798048736808384	0.12019512631916303	0	0.9994957233728915	0.0005042766271085225	0	0.9916305846058251	0.008369415394174856
MDKI131	0	0.5403306867845366	0.4596693132154633	0	0.6528610205558443	0.3471389794441558	0	0.6720470428782508	0.32795295712174916
MDKI132	0	0.7476300872088368	0.2523699127911633	0	0.9997399878945358	0.0002600121054641775	0	0.8871953964113931	0.11280460358860693
MDKI133	0	0.7486595474810718	0.2513404525189285	0	0.998190121146835	0.0018098788531649313	0	0.9221658104715094	0.07783418952849064
MDKI134	0	0.6300017092782875	0.36999829072171225	0	0.9114813646051053	0.08851863539489473	0	0.8904169748373133	0.10958302516268674
MDKI135	0	0.6858704996656589	0.3141295003343405	0	0.9932901137943059	0.006709886205694167	0	0.8865979605582944	0.1134020394417056
MDKI136	0	0.6520216088982718	0.34797839110172724	0	0.9746710887115209	0.02532891128847911	0	0.9252376270747227	0.07476237292527728
MDKI137	0	0.709363542828218	0.29063645717178194	0	0.9977503772441466	0.0022496227558534295	0	0.9373514154515483	0.06264858454845165
MDKI138	0	0.810230545793179	0.1897694542068209	0	0.9997144355024781	0.0002855644975219116	0	0.9804331269890714	0.019566873010928635
MDKI139	0	0.8501719894293632	0.14982801057063708	0	0.999857090324692	0.00014290967530795643	0	0.9506743264083624	0.04932567359163759
MDKI140	0	0.8556098628671185	0.1443901371328825	0	0.9999426461101515	5.735388984854533e-05	0	0.9425617088786143	0.057438291121385696
MDKI141	0	0.8358113086929674	0.16418869130703354	0	0.9997031189577026	0.00029688104229741577	0	0.9478802998546346	0.05211970014536537
MDKI142	0	0.8243974133789094	0.175602586621091	0	0.999689501381131	0.0003104986188689623	0	0.9999999492390255	5.0760974493790574e-08
MDKI143	0	0.828772180085352	0.1712278199146484	0	0.9996626056750773	0.00033739432492274667	0	0.9999999883738439	1.1626156104994423e-08
MDKI144	0	0.8781123180581577	0.12188768194184378	0	0.999703238666951	0.000296761333049048	0	0.990046660105372	0.009953339894628009
MDKI145	0	0.7826752803032782	0.2173247196967217	0	0.9956684342826332	0.004331565717366852	0	0.8803494850632093	0.11965051493679066
MDKI146	0	0.816596382292383	0.18340361770761726	0	0.9997948966570002	0.00020510334299981778	0	0.9927575955822183	0.007242404417781668
MDKI147	0	0.8144186708503509	0.1855813291496492	0	0.9996374812675346	0.00036251873246539513	0	0.9887691577019568	0.011230842298043175
MDKI148	0	0.816596382292383	0.18340361770761726	0	0.9997948966570002	0.00020510334299981778	0	0.9927575955822183	0.007242404417781668
MDKI149	0	0.8149324578513437	0.18506754214865628	0	0.9998287806849151	0.00017121931508487154	0	0.9906704491117645	0.00932955088823552
MDKI150	0	0.5412708984461004	0.4587291015538994	0	0.5292030436471726	0.47079695635282737	0	0.8061185432699244	0.19388145673007565
MDKI151	0	0.5342426304021367	0.46575736959786307	1	0.42865657255629175	0.5713434274437083	0	0.7879577859153426	0.21204221408465745
MDKI152	0	0.8308599506958325	0.16914004930416818	0	0.9998769472102076	0.00012305278979240372	0	0.9956770096113952	0.004322990388604855
MDKI153	0	0.8355073972078807	0.16449260279211975	0	0.9998159536257218	0.000184046374278142	0	0.9959428578106697	0.004057142189330316
MDKI154	0	0.7874640273325697	0.21253597266743035	0	0.9992558968822851	0.0007441031177148352	0	0.9905107098711706	0.009489290128829325
MDKI155	0	0.8427672808202916	0.1572327191797093	0	0.9999569567574451	4.3043242554896525e-05	0	0.9999949509025396	5.049097460350612e-06
MDKI156	0	0.865665539711447	0.13433446028855422	0	0.999949475969576	5.052403042399909e-05	0	0.9895148847107422	0.01048511528925776
MDKI157	0	0.8758822196157228	0.12411778038427818	0	0.99996494545755	3.505454245003384e-05	0	0.9908279169208154	0.009172083079184594
MDKI158	0	0.8958264920525595	0.10417350794744087	0	0.9999772682867076	2.2731713292339395e-05	0	0.9943253499979503	0.0056746500020496485
MDKI159	0	0.6667140758716916	0.3332859241283086	0	0.9677377222609381	0.03226227773906185	1	0.1511240433723321	0.8488759566276679
MDKI160	0	0.6299256102254251	0.3700743897745756	0	0.8206029012366814	0.17939709876331855	1	0.19880512166903008	0.8011948783309699
MDKI161	0	0.6299256102254251	0.3700743897745756	0	0.8373517858504853	0.16264821414951475	1	0.19819820166402768	0.8018017983359723
MDKI162	0	0.6210482682596151	0.3789517317403853	0	0.5609814668783122	0.4390185331216878	1	0.3262658911543618	0.6737341088456382
MDKI163	0	0.7041580476710807	0.2958419523289192	0	0.9596323662707607	0.0403676337292393	0	0.9498196181534239	0.0501803818465761
MDKI164	0	0.6998587519166143	0.30014124808338555	0	0.9768098079899425	0.02319019201005742	0	0.9361808442962551	0.06381915570374491
MDKI165	0	0.8422685048539951	0.1577314951460052	0	0.9998679436896154	0.00013205631038461785	0	0.9755745782839509	0.024425421716049115
MDKI166	0	0.791005440600723	0.208994559399277	0	0.9994453041575477	0.0005546958424522236	0	0.9458265805009828	0.054173419499017196
MDKI167	0	0.6239380441278937	0.3760619558721064	0	0.963339529633894	0.036660470366105924	0	0.5653682939464815	0.4346317060535185
MDKI168	0	0.6187143318843014	0.3812856681156988	0	0.9428915672273036	0.05710843277269639	0	0.573962071409174	0.42603792859082606
MDKI169	0	0.7985161535282481	0.20148384647175213	0	0.9997274800772058	0.0002725199227941749	0	0.9674269644775412	0.03257303552245885
MDKI170	0	0.6155502516324051	0.38444974836759505	0	0.9267471099413566	0.07325289005864344	0	0.5816871043909503	0.4183128956090497
MDKI171	0	0.675996515644654	0.324003484355346	0	0.9912522352215826	0.008747764778417405	0	0.6032042998946708	0.39679570010532916
MDKI172	0	0.6164554952300757	0.3835445047699244	0	0.9444698927989623	0.05553010720103767	0	0.5429102546012055	0.4570897453987946
MDKI173	0	0.6231699148759074	0.37683008512409255	0	0.9762935914423507	0.02370640855764927	0	0.5630815809372336	0.43691841906276635
MDKI174	0	0.6676254858788931	0.3323745141211072	0	0.9833275305763504	0.016672469423649687	0	0.566064888085228	0.43393511191477196
MDKI175	0	0.7908986426870114	0.20910135731298876	0	0.9995294476653758	0.00047055233462424797	0	0.7123451268422114	0.28765487315778865
MDKI176	0	0.7901433060696057	0.20985669393039436	0	0.9995294476653758	0.00047055233462424797	0	0.7110901647799819	0.28890983522001806
MDKI177	0	0.8270579658969094	0.17294203410309175	0	0.9996281429934912	0.0003718570065088023	0	0.9786759495728792	0.02132405042712082
MDKI178	0	0.753923306271242	0.24607669372875773	0	0.9827358066256663	0.01726419337433368	0	0.9902390525232968	0.009760947476703148
MDKI179	0	0.7334211865439212	0.2665788134560783	0	0.990421241724542	0.009578758275457917	0	0.9833414355409497	0.016658564459050316
MDKI180	0	0.8575182500862926	0.14248174991370802	0	0.9999112645237711	8.873547622888996e-05	0	0.9998665495451219	0.00013345045487816776
MDKI181	0	0.8425003502804311	0.15749964971956934	0	0.9999221214978807	7.787850211921998e-05	0	0.997772435920206	0.002227564079793992
MDKI182	0	0.8060867159930154	0.1939132840069856	0	0.9998710953455041	0.0001289046544958655	0	0.981068538571847	0.018931461428153017
MDKI183	0	0.67387617295375	0.3261238270462501	0	0.989241698597006	0.010758301402994023	0	0.6409880860848858	0.35901191391511417
MDKI184	0	0.7865897717360594	0.2134102282639407	0	0.9993746099405384	0.0006253900594615908	0	0.9746818952236201	0.025318104776379885
MDKI185	0	0.775847588897775	0.22415241110222547	0	0.9984594760942203	0.0015405239057797713	0	0.9642297346461045	0.03577026535389551
MDKI186	0	0.7923523389249177	0.20764766107508284	0	0.9985516170391787	0.001448382960821314	0	0.9450942604283533	0.05490573957164664
MDKI187	0	0.7971182362778393	0.2028817637221612	0	0.9992095909978292	0.0007904090021707265	0	0.9070145305122653	0.09298546948773466
MDKI188	0	0.8142360204633987	0.18576397953660137	0	0.9999472574313485	5.27425686515149e-05	0	0.9958150879092006	0.004184912090799451
MDKI189	0	0.8624752670715804	0.1375247329284207	0	0.9999673894266911	3.261057330891035e-05	0	0.9516778135967381	0.048322186403261934
MDKI190	0	0.6785673213956342	0.3214326786043661	0	0.9815136067698872	0.018486393230112797	1	0.4833174801805009	0.5166825198194991
MDKI191	0	0.7812211172350505	0.2187788827649497	0	0.9995116545409022	0.000488345459097769	0	0.737456951956218	0.262543048043782
MDKI192	0	0.7766910587559294	0.22330894124407086	0	0.9989837515386195	0.0010162484613805292	0	0.856184045524835	0.14381595447516501
MDKI193	0	0.795854387571616	0.2041456124283844	0	0.9998799188843646	0.000120081115635398	0	0.8854262472164427	0.11457375278355736
MDKI194	0	0.7970680760553619	0.20293192394463846	0	0.9997485259787557	0.00025147402124428347	0	0.9662939928549954	0.03370600714500462
MDKI195	0	0.810998311111217	0.18900168888878327	0	0.9999013157613855	9.868423861443377e-05	0	0.987691526932839	0.012308473067161005
MDKI196	0	0.7279060575991727	0.272093942400827	0	0.9996341368555016	0.00036586314449834083	0	0.9398535797964922	0.060146420203507855
MDKI197	0	0.7279060575991727	0.272093942400827	0	0.9996341368555016	0.00036586314449834083	0	0.9398535797964922	0.060146420203507855
MDKI198	0	0.7698030611000974	0.23019693889990292	0	0.9996771564550588	0.00032284354494115374	0	0.9743143705553476	0.025685629444652386
MDKI199	0	0.7795094082801464	0.22049059171985305	0	0.9996189829366592	0.0003810170633408377	0	0.9890641518521814	0.010935848147818545
MDKI200	0	0.8154652208241409	0.18453477917586025	0	0.9993994852254976	0.0006005147745024297	0	0.9888002103344655	0.011199789665534508
MDKI201	0	0.8595426626647311	0.14045733733526947	0	0.9997028017316976	0.00029719826830243966	0	0.9938729389519563	0.006127061048043673
MDKI202	1	0.4592747469313039	0.5407252530686962	1	0.03361434591980028	0.9663856540801997	1	0.447346910885695	0.552653089114305
MDKI203	1	0.35106760754849015	0.648932392451511	1	0.0021139025576503157	0.9978860974423497	1	0.36818104083659964	0.6318189591634004
MDKI204	0	0.847622714003105	0.15237728599689584	0	0.9999109075921413	8.909240785868149e-05	0	0.9975912968803834	0.0024087031196165848
MDKI205	0	0.8539330418972921	0.14606695810270862	0	0.9999574040251772	4.259597482276744e-05	0	0.9952886471786726	0.00471135282132743
MDKI206	0	0.845335268462336	0.15466473153766483	0	0.9999590401204747	4.095987952536547e-05	0	0.9986984603740291	0.0013015396259708984
MDKI207	0	0.8474336266317241	0.152566373368277	0	0.9999109153369692	8.908466303078519e-05	0	0.9980195366883229	0.0019804633116771112
MDKI208	0	0.8566792034152435	0.14332079658475752	0	0.9999145494640457	8.545053595435898e-05	0	0.9958540707241519	0.004145929275848078
MDKI209	0	0.858748300745646	0.14125169925435527	0	0.9998965360318727	0.00010346396812736748	0	0.9938206367383591	0.0061793632616408785
MDKI210	0	0.8456724843335162	0.15432751566648475	0	0.9998014669451952	0.00019853305480479276	0	0.9956433978439341	0.0043566021560659
MDKI211	0	0.6928543332229933	0.30714566677700655	0	0.9982509359568185	0.00174906404318152	0	0.9575725775578345	0.04242742244216549
MDKI212	0	0.6926146004680783	0.30738539953192134	0	0.9982363392837603	0.0017636607162397106	0	0.9619754175972675	0.0380245824027326
MDKI213	0	0.6906574766480513	0.3093425233519484	0	0.9983716870900099	0.001628312909990093	0	0.9514591753629872	0.04854082463701281
MDKI214	0	0.6935507449053752	0.30644925509462445	0	0.9985428872360078	0.001457112763992173	0	0.966370343196008	0.033629656803991985
MDKI215	0	0.7289238013055217	0.27107619869447863	0	0.998524456584378	0.0014755434156219504	0	0.99999559878747	4.401212530002329e-06
MDKI216	0	0.8037114721827827	0.19628852781721726	0	0.9991855357276127	0.0008144642723872636	0	0.9958433243162691	0.004156675683730899
MDKI217	0	0.8228077383738277	0.17719226162617244	0	0.9996696062679732	0.00033039373202676554	0	0.9821342516161526	0.017865748383847406
MDKI218	0	0.7978839070975935	0.2021160929024063	0	0.9994100305238031	0.0005899694761968993	0	0.9789971150604787	0.021002884939521276
MDKI219	0	0.826751515252524	0.1732484847474761	0	0.9999262042856865	7.379571431355913e-05	0	0.9999150216084597	8.497839154036488e-05
MDKI220	0	0.732290277068087	0.2677097229319132	0	0.995070657790609	0.004929342209391017	0	0.9687671318143687	0.0312328681856313
MDKI221	0	0.8102459848560052	0.18975401514399595	0	0.9983244755125497	0.0016755244874503482	0	0.9414633523555886	0.058536647644411334
MDKI222	0	0.8052276904656178	0.19477230953438307	0	0.9991074775262255	0.0008925224737745105	0	0.9411699610763781	0.05883003892362195
MDKI223	0	0.8044788672061491	0.1955211327938516	0	0.996979126309595	0.0030208736904050655	0	0.9294872024400163	0.07051279755998369
MDKI224	0	0.8603046739906376	0.13969532600936294	0	0.9998985244505698	0.00010147554943017493	0	0.9883833675543142	0.01161663244568574
MDKI225	0	0.8878647441009848	0.11213525589901624	0	0.9999347721349544	6.522786504562219e-05	0	0.9936502057598704	0.006349794240129613
MDKI226	0	0.8218432693043298	0.17815673069567106	0	0.9984185680686477	0.0015814319313523352	0	0.9221894051159485	0.07781059488405156
MDKI227	0	0.7770378334515466	0.22296216654845336	0	0.9992408757705143	0.000759124229485691	0	0.9314846832033994	0.06851531679660058
MDKI228	0	0.8404785152855163	0.15952148471448468	0	0.9997019401328687	0.0002980598671312777	0	0.9151329705846187	0.08486702941538132
MDKI229	0	0.7985070305317776	0.20149296946822276	0	0.9989893993351866	0.001010600664813427	0	0.941552666336188	0.058447333663812016
MDKI230	0	0.8257481510128069	0.17425184898719392	0	0.9991219503323976	0.0008780496676024029	0	0.9166192787060707	0.08338072129392925
MDKI231	0	0.7860776408969778	0.2139223591030221	0	0.9977878011508231	0.0022121988491769265	0	0.8727718012539318	0.1272281987460682
MDKI232	0	0.745423149467117	0.2545768505328825	0	0.9943538941681683	0.005646105831831629	0	0.9278687161513648	0.07213128384863515
MDKI233	0	0.7457404252286247	0.25425957477137473	0	0.9960195748958641	0.0039804251041359005	0	0.9393569045633329	0.060643095436667085
MDKI234	0	0.7380085521588051	0.2619914478411946	0	0.9951935511064552	0.004806448893544757	0	0.9352542733489627	0.06474572665103732
MDKI235	0	0.7957973294337711	0.20420267056622904	0	0.9989158276343727	0.0010841723656273283	0	0.981066566816262	0.018933433183737965
MDKI236	0	0.7408973616053319	0.2591026383946677	0	0.9966254431447139	0.003374556855286112	0	0.9347206695205496	0.06527933047945043
MDKI237	0	0.7051708736207439	0.2948291263792565	0	0.989472310536669	0.010527689463331028	0	0.646879051420944	0.35312094857905596
MDKI238	0	0.7079761964072249	0.2920238035927743	0	0.9986758007752057	0.0013241992247943427	0	0.8731588849702034	0.12684111502979653
MDKI239	0	0.7071820167598949	0.29281798324010466	0	0.9978031213234976	0.002196878676502392	0	0.8168913078660036	0.18310869213399644
MDKI240	0	0.8530203014715473	0.1469796985284535	0	0.9998345734375723	0.00016542656242772582	0	0.9993605256464773	0.0006394743535226853
MDKI241	0	0.8436584242995484	0.1563415757004521	0	0.9998930153814192	0.00010698461858081845	0	0.9991318246916479	0.0008681753083521731
MDKI242	0	0.8510239446895266	0.14897605531047417	0	0.9999490811182726	5.091888172735934e-05	0	0.9991043805889812	0.0008956194110187605
MDKI243	0	0.6132627180158838	0.38673728198411633	0	0.9303326509980606	0.06966734900193937	1	0.07236947590351461	0.9276305240964854
MDKI244	0	0.8104289825771348	0.18957101742286697	0	0.9982091089401938	0.0017908910598062827	0	0.874312882059728	0.125687117940272
MDKI245	0	0.7766968738401412	0.22330312615985923	0	0.9960610281475187	0.003938971852481255	0	0.9394032943443791	0.06059670565562088
MDKI246	0	0.8471942383324371	0.15280576166756377	0	0.9995013193158457	0.0004986806841543083	0	0.9661993962634481	0.033800603736551894
MDKI247	0	0.858972208100823	0.1410277918991777	0	0.9999138624673389	8.613753266101991e-05	0	0.9704767085256437	0.029523291474356332
MDKI248	0	0.8592518184825141	0.14074818151748725	0	0.9998266132109933	0.00017338678900663993	0	0.9848507485094341	0.015149251490565936
MDKI249	0	0.7711588662260853	0.22884113377391577	0	0.9995609039409004	0.00043909605909969447	0	0.9890777879675643	0.010922212032435687
MDKI250	0	0.836069258489548	0.1639307415104531	0	0.9999295678893149	7.043211068516277e-05	0	0.9909972864944533	0.00900271350554666
MDKI251	0	0.8743351001869774	0.12566489981302378	0	0.9999654279806355	3.457201936451293e-05	0	0.9986219470876871	0.001378052912312865
MDKI252	0	0.8335194673511506	0.16648053264885	0	0.9995442605858167	0.00045573941418325907	0	0.9959695805444729	0.004030419455527054
MDKI253	0	0.7058189023563568	0.29418109764364286	0	0.9972412112504985	0.0027587887495015583	0	0.9110349746230768	0.08896502537692315
MDKI254	0	0.8018482258664874	0.19815177413351306	0	0.9992910469510885	0.0007089530489114788	0	0.7888508332864932	0.21114916671350686
MDKI255	0	0.7757640735844513	0.22423592641554901	0	0.9973067656661256	0.0026932343338743224	0	0.9553319184715687	0.04466808152843127
MDKI256	0	0.7800102632448989	0.21998973675510114	0	0.9990392647324576	0.0009607352675423844	0	0.7622580481563699	0.23774195184363017
MDKI257	0	0.7011774643291433	0.2988225356708561	0	0.9520460285045668	0.04795397149543325	0	0.9034333242900234	0.09656667570997655
MDKI258	0	0.6481545744152754	0.35184542558472454	0	0.9489150633449694	0.051084936655030555	0	0.8924478186955682	0.1075521813044318
MDKI259	0	0.7031614493990207	0.29683855060097913	0	0.9996302274983732	0.0003697725016268537	0	0.8199868507601747	0.18001314923982528
MDKI260	0	0.6567283608264687	0.3432716391735304	0	0.9874327903525268	0.012567209647473189	0	0.7732942866761819	0.22670571332381806
MDKI261	0	0.6971050848662114	0.3028949151337883	0	0.9992656300223348	0.0007343699776651883	0	0.8355946853673888	0.16440531463261127
MDKI262	0	0.7492089806796997	0.2507910193203	0	0.9982223548572303	0.0017776451427696325	0	0.9233672728724989	0.07663272712750113
MDKI263	0	0.7734352289981383	0.22656477100186115	0	0.9998267935515904	0.0001732064484096125	0	0.9769183187202175	0.023081681279782537
MDKI264	0	0.8223133877555597	0.177686612244441	0	0.9996685793118736	0.00033142068812639703	0	0.9325097395967428	0.06749026040325727
MDKI265	0	0.7606125569210964	0.23938744307890383	0	0.996801136605869	0.0031988633941310166	0	0.8584714399510839	0.14152856004891615
MDKI266	0	0.7700555248468359	0.2299444751531643	0	0.981893326621928	0.01810667337807208	0	0.7311302028220514	0.2688697971779486
MDKI267	0	0.7836690657902752	0.21633093420972496	0	0.9997649740140612	0.00023502598593881822	0	0.7866865527362599	0.21331344726374019
MDKI268	0	0.5590960304919455	0.4409039695080548	0	0.7428255091535142	0.2571744908464858	0	0.981902136524132	0.018097863475868
MDKI269	1	0.4580440565858481	0.5419559434141519	1	0.08665147030555709	0.9133485296944429	0	0.9520669575711299	0.04793304242887006
MDKI270	0	0.7258689681138346	0.27413103188616494	0	0.9993519774028125	0.0006480225971875227	0	0.9999749872124458	2.5012787554210455e-05
MDKI271	0	0.7233685842754336	0.276631415724566	0	0.998894042740945	0.0011059572590550958	0	0.9999403679604756	5.963203952437298e-05
MDKI272	0	0.8566419563326825	0.14335804366731839	0	0.9996227392512009	0.00037726074879912175	0	0.997021526832424	0.0029784731675760096
MDKI273	1	0.39873156995669506	0.6012684300433055	1	0.28800145670845134	0.7119985432915487	1	0.49372773529636604	0.506272264703634
MDKI274	1	0.44864893155671715	0.5513510684432831	1	0.05570001504614075	0.9442999849538593	1	0.339947899296173	0.660052100703827
MDKI275	0	0.5443291951656613	0.4556708048343387	1	0.4144388745381572	0.5855611254618428	1	0.3938058928075163	0.6061941071924837
MDKI276	0	0.5020901523152718	0.497909847684728	1	0.20925463998324867	0.7907453600167513	1	0.4102601864980603	0.5897398135019397
MDKI277	0	0.753905257010328	0.24609474298967215	0	0.985288096050037	0.014711903949963025	0	0.6990316468369113	0.30096835316308873
MDKI278	0	0.7538079878072887	0.24619201219271153	0	0.98820976906787	0.011790230932130049	0	0.5784594832240452	0.42154051677595483
MDKI279	0	0.7089947570731845	0.29100524292681623	0	0.9935439361844961	0.0064560638155039315	0	0.82996447350332	0.17003552649668002
MDKI280	0	0.8408701363226564	0.159129863677344	0	0.9998993981820663	0.00010060181793374029	0	0.975601592926578	0.024398407073421956
MDKI281	0	0.8681623941384327	0.13183760586156829	0	0.9997069945437556	0.00029300545624440786	0	0.9967642454604777	0.0032357545395223447
MDKI282	0	0.8624026764564002	0.1375973235436008	0	0.9998967951608226	0.00010320483917737571	0	0.994282593470407	0.005717406529593002
MDKI283	0	0.8624026764564002	0.1375973235436008	0	0.9998967951608226	0.00010320483917737571	0	0.994282593470407	0.005717406529593002
MDKI284	0	0.8627132498691245	0.13728675013087638	0	0.9999416928460853	5.830715391479427e-05	0	0.9859869837668157	0.014013016233184255
MDKI285	0	0.7641528297133412	0.23584717028665864	0	0.9985481152752143	0.0014518847247857445	0	0.9366680318161187	0.06333196818388132
MDKI286	0	0.83311738491271	0.1668826150872905	0	0.9993130583478674	0.0006869416521325794	0	0.998772716556072	0.0012272834439279975
MDKI287	0	0.7552834866680945	0.24471651333190564	0	0.9922146096504081	0.007785390349591931	0	0.8906204000128638	0.10937959998713624
MDKI288	0	0.698953681585186	0.3010463184148137	0	0.9542899127178188	0.04571008728218119	0	0.8435926020913737	0.15640739790862637
MDKI289	0	0.8552442284372863	0.14475577156271432	0	0.9998753420785474	0.00012465792145254626	0	0.991239988365944	0.008760011634056064
MDKI290	0	0.843992581830119	0.15600741816988212	0	0.9999181000583213	8.189994167878586e-05	0	0.987368493740642	0.012631506259358048
MDKI291	0	0.8487798444698537	0.1512201555301468	0	0.9996991392796317	0.0003008607203683275	0	0.983665062137662	0.016334937862337987
MDKI292	0	0.8601370075171253	0.1398629924828754	0	0.9999086399499147	9.13600500852585e-05	0	0.9619777786305409	0.038022221369459146
MDKI293	0	0.8602723804275438	0.13972761957245708	0	0.9998546920103162	0.0001453079896838499	0	0.9869170685448655	0.01308293145513456
MDKI294	0	0.8418241402667481	0.15817585973325274	0	0.9995957931724007	0.00040420682759936534	0	0.9197987635317877	0.08020123646821226
MDKI295	0	0.8511388880050356	0.14886111199496546	0	0.999470166386196	0.0005298336138040112	0	0.9829381542444624	0.017061845755537642
MDKI296	0	0.8513583045294028	0.14864169547059844	0	0.9998443697969984	0.00015563020300156803	0	0.9826941738278674	0.01730582617213261
MDKI297	0	0.7855531781745836	0.214446821825416	0	0.9979865489896657	0.002013451010334294	0	0.9090495314671476	0.09095046853285232
MDKI298	0	0.7899294903707565	0.21007050962924337	0	0.9971436222901122	0.0028563777098878167	0	0.9388377941431851	0.0611622058568149
MDKI299	0	0.8172929751004069	0.1827070248995931	0	0.9994030385564754	0.0005969614435246672	0	0.9696895396114164	0.0303104603885837
MDKI300	0	0.8208099291666152	0.1791900708333846	0	0.9993134596983232	0.0006865403016767805	0	0.9615891023287344	0.038410897671265654
MDKI301	0	0.8205302002712463	0.17946979972875388	0	0.9992871658109522	0.0007128341890477461	0	0.977822929153966	0.022177070846034024
MDKI302	0	0.8213200713191626	0.17867992868083743	0	0.999347276302226	0.0006527236977740362	0	0.971831745702477	0.02816825429752301
MDKI303	0	0.8237731007838641	0.17622689921613602	0	0.9999530679162807	4.69320837192748e-05	0	0.9981887597486117	0.001811240251388382
MDKI304	0	0.8404384065227308	0.15956159347726975	0	0.9999281979646429	7.180203535702493e-05	0	0.9978485826500774	0.0021514173499226066
MDKI305	0	0.8042985185668167	0.1957014814331838	0	0.9996272249566592	0.00037277504334071296	0	0.8825915481006871	0.1174084518993129
MDKI306	0	0.8091254081085473	0.19087459189145273	0	0.9997290468284462	0.0002709531715538137	0	0.9778810025214347	0.02211899747856527
MDKI307	0	0.8037881761551421	0.196211823844858	0	0.9997638304878305	0.00023616951216953486	0	0.964638946496722	0.035361053503278006
MDKI308	0	0.8041700307915159	0.1958299692084847	0	0.9997483880195196	0.0002516119804804262	0	0.8945671524981735	0.10543284750182642
MDKI309	0	0.8380423636433987	0.16195763635660138	0	0.9999479620882793	5.203791172074008e-05	0	0.9999999868853034	1.3114696541257548e-08
MDKI310	0	0.8565687762161339	0.14343122378386725	0	0.9998495951023507	0.00015040489764928924	0	0.9817613827354695	0.01823861726453048
MDKI311	0	0.5763773243891702	0.42362267561082945	0	0.8769023924166883	0.12309760758331162	0	0.9889363614234677	0.011063638576532215
MDKI312	0	0.7228670780509457	0.2771329219490535	0	0.999180383759538	0.0008196162404620263	0	0.9996517355644869	0.00034826443551307155
MDKI313	0	0.7152942792071699	0.28470572079282924	0	0.997422370228444	0.002577629771555906	0	0.9981691023611873	0.0018308976388126885
MDKI314	0	0.6932058915947943	0.3067941084052048	0	0.9965871815208472	0.0034128184791527337	0	0.9971701908329155	0.0028298091670845575
MDKI315	0	0.7110019260801291	0.2889980739198699	0	0.9993093372788866	0.0006906627211133782	0	0.9996752114172366	0.00032478858276343024
MDKI316	0	0.7076022553960046	0.29239774460399437	0	0.9991667131064735	0.000833286893526446	0	0.9994983205500143	0.0005016794499856916
MDKI317	0	0.7136938569778257	0.2863061430221735	0	0.9982694388378971	0.0017305611621028852	0	0.9978460540687605	0.002153945931239503
MDKI318	0	0.7183507054917639	0.28164929450823484	0	0.9992291433970865	0.0007708566029135723	0	0.9987925519395223	0.001207448060477691
MDKI319	0	0.7249423168301131	0.27505768316988594	0	0.9982197429451881	0.0017802570548118549	0	0.9989669370671057	0.0010330629328942475
MDKI320	0	0.7669831496320424	0.23301685036795752	0	0.9997819706278462	0.0002180293721537199	0	0.9539450186716395	0.046054981328360466
MDKI321	0	0.7667994761626548	0.23320052383734527	0	0.9997640824078995	0.00023591759210047652	0	0.953601269201083	0.046398730798916994
MDKI322	0	0.7456608316669628	0.2543391683330378	0	0.9710660381401708	0.028933961859829185	0	0.945923202913019	0.054076797086980974
MDKI323	0	0.6754801520074273	0.3245198479925728	0	0.9690111807100481	0.030988819289951865	0	0.921198615138289	0.07880138486171095
MDKI324	0	0.7054046862239884	0.2945953137760114	0	0.9843559919460586	0.01564400805394144	0	0.9170107460747968	0.08298925392520318
MDKI325	0	0.6441746357458548	0.355825364254145	0	0.8801952436583644	0.1198047563416356	0	0.908077080599231	0.09192291940076902
MDKI326	0	0.6787977589877021	0.32120224101229783	0	0.9892404391917873	0.010759560808212743	0	0.9554344215568917	0.04456557844310829
MDKI327	0	0.73468030730489	0.26531969269510997	0	0.99518689532753	0.004813104672469963	0	0.9762323138028605	0.023767686197139558
MDKI328	0	0.7878676249692287	0.21213237503077137	0	0.9981774850719776	0.0018225149280224763	0	0.9907907161004522	0.009209283899547765
MDKI329	0	0.7302842389809897	0.26971576101901024	0	0.9932000693108898	0.006799930689110175	0	0.9686040657769833	0.03139593422301669
MDKI330	0	0.8147416298579201	0.18525837014208016	0	0.9996971658547332	0.00030283414526677217	0	0.9529201348417669	0.04707986515823318
MDKI331	0	0.7768075715426085	0.2231924284573918	0	0.9993516504917461	0.0006483495082538623	0	0.9204625153367172	0.0795374846632828
MDKI332	0	0.7740389027303097	0.22596109726969	0	0.9998291938031815	0.00017080619681853252	0	0.9450817637544425	0.05491823624555749
MDKI333	0	0.8234240769995744	0.1765759230004259	0	0.999249236578955	0.0007507634210449249	0	0.9991029585344824	0.0008970414655176045
MDKI334	0	0.7249641314395139	0.27503586856048545	0	0.9626428699794272	0.03735713002057287	0	0.9517250517118421	0.04827494828815795
MDKI335	0	0.7245202948532081	0.2754797051467911	0	0.9985979103606624	0.0014020896393376644	0	0.9284073430983423	0.07159265690165775
MDKI336	0	0.6890136318573935	0.3109863681426066	0	0.9601819694992696	0.0398180305007304	0	0.6825739193704609	0.31742608062953914
MDKI337	0	0.7177915847761377	0.282208415223862	0	0.967533203674652	0.03246679632534799	0	0.7942086605690757	0.20579133943092434
MDKI338	0	0.7174812420518123	0.28251875794818737	0	0.966650769116773	0.03334923088322706	0	0.8320736195732954	0.16792638042670463
MDKI339	0	0.8036909535383229	0.1963090464616774	0	0.9991523494464803	0.0008476505535196157	0	0.9992097055188831	0.0007902944811168696
MDKI340	1	0.3548289997300803	0.6451710002699202	1	0.029422389087075618	0.9705776109129244	1	0.18916815982345914	0.8108318401765409
MDKI341	0	0.7653579053021801	0.23464209469782027	0	0.9998347267042267	0.00016527329577335168	0	0.9379478241594156	0.06205217584058444
MDKI342	0	0.7518397773962269	0.2481602226037732	0	0.9998417872420344	0.00015821275796552216	0	0.9074665638038545	0.09253343619614547
MDKI343	1	0.4796980399095973	0.5203019600904027	1	0.054064314049605655	0.9459356859503943	1	0.29809204771877895	0.701907952281221
MDKI344	0	0.5387188032195189	0.4612811967804814	1	0.4987294939032707	0.5012705060967293	1	0.47744951418631665	0.5225504858136834
MDKI345	0	0.8593583056303247	0.14064169436967608	0	0.9998980675141365	0.00010193248586348973	0	0.9789490778196899	0.02105092218031011
MDKI346	0	0.7060019978120846	0.29399800218791516	0	0.982890914136249	0.01710908586375099	0	0.9045496472062795	0.0954503527937205
MDKI347	0	0.7165257003453142	0.2834742996546857	0	0.9867042761442691	0.013295723855730815	0	0.9090406887860202	0.09095931121397986
MDKI348	0	0.6910849768561456	0.30891502314385433	0	0.9709682037565629	0.02903179624343712	0	0.9005735922991855	0.09942640770081451
MDKI349	0	0.9017872055355979	0.09821279446440283	0	0.9999447439624043	5.525603759568054e-05	0	0.9939465059320721	0.006053494067927917
MDKI350	0	0.8332063199374058	0.16679368006259462	0	0.9996331437070808	0.00036685629291916303	0	0.9650859034449081	0.034914096555091964
MDKI351	0	0.8437874137562192	0.1562125862437818	0	0.999946850893037	5.314910696295448e-05	0	0.9188444260790738	0.08115557392092623
MDKI352	0	0.8207626900029511	0.17923730999704982	0	0.9999562514028135	4.3748597186514305e-05	0	0.9020477237090397	0.09795227629096022
MDKI353	0	0.8461086917664594	0.15389130823354094	0	0.999964835327548	3.516467245203762e-05	0	0.9999980717507168	1.928249283290109e-06
MDKI354	0	0.8593552031823104	0.1406447968176908	0	0.9997427308754735	0.0002572691245265485	0	0.9316033982204689	0.06839660177953114
MDKI355	0	0.7649094358417848	0.2350905641582148	0	0.9987836894021755	0.0012163105978244273	0	0.9992225235791435	0.0007774764208564433
MDKI356	0	0.8637223131512656	0.1362776868487356	0	0.9998914880291353	0.00010851197086471312	0	0.9938040144577441	0.006195985542255848
MDKI357	0	0.8605194134452218	0.1394805865547793	0	0.9998849854953739	0.00011501450462618733	0	0.9959220383469182	0.004077961653081805
MDKI358	0	0.8560159826267776	0.1439840173732234	0	0.9998849397661539	0.00011506023384611817	0	0.9951911638236348	0.004808836176365151
MDKI359	0	0.849250007197684	0.15074999280231668	0	0.9999154465733932	8.455342660689135e-05	0	0.9974870465125786	0.0025129534874214557
MDKI360	0	0.8537990171644378	0.146200982835563	0	0.9999605479237813	3.945207621872419e-05	0	0.9983393117323	0.0016606882677000616
MDKI361	0	0.8658255911533314	0.13417440884666967	0	0.999912776013229	8.722398677097061e-05	0	0.9941310101318965	0.005868989868103506
MDKI362	0	0.8503808950891353	0.1496191049108654	0	0.999926040527358	7.395947264204651e-05	0	0.9973026981178628	0.0026973018821372097
MDKI363	0	0.858748300745646	0.14125169925435527	0	0.9998965360318727	0.00010346396812736748	0	0.9938206367383591	0.0061793632616408785
MDKI364	0	0.8646414930149023	0.13535850698509883	0	0.9998908492609747	0.00010915073902534253	0	0.9968362650514131	0.003163734948586916
MDKI365	0	0.8550490280769022	0.14495097192309886	0	0.9999101604999676	8.983950003238441e-05	0	0.9967708335667964	0.003229166433203564
MDKI366	0	0.8489337783718585	0.15106622162814257	0	0.9998412999510203	0.0001587000489796371	0	0.9906254482278124	0.009374551772187595
MDKI367	0	0.8429249794215862	0.15707502057841466	0	0.9998532989139965	0.00014670108600340785	0	0.997988025162487	0.0020119748375130235
MDKI368	0	0.8542752076406284	0.14572479235937252	0	0.9999605479237813	3.945207621872419e-05	0	0.9983236564937475	0.0016763435062524792
MDKI369	0	0.8541871934695312	0.14581280653047007	0	0.9997491593273038	0.00025084067269622035	0	0.9940336786423795	0.005966321357620509
MDKI370	0	0.8589510983801263	0.141048901619875	0	0.9998972851779391	0.00010271482206087726	0	0.9951023987476723	0.004897601252327767
MDKI371	0	0.8532274775221285	0.14677252247787267	0	0.9998573433744696	0.00014265662553034734	0	0.9963291702513839	0.003670829748616058
MDKI372	0	0.8592668457522114	0.14073315424778982	0	0.9999193391897939	8.066081020611325e-05	0	0.998554442168239	0.0014455578317610403
MDKI373	0	0.8100154483594848	0.18998455164051548	0	0.9996379811470624	0.00036201885293768107	0	0.9673463246163775	0.032653675383622474
MDKI374	0	0.8056968082414574	0.1943031917585432	0	0.9998185922957522	0.00018140770424779652	0	0.9725122835939186	0.027487716406081417
MDKI375	0	0.8064174932839219	0.19358250671607857	0	0.9998602961474055	0.00013970385259455144	0	0.9730133815099202	0.02698661849007976
MDKI376	0	0.8335318589974746	0.1664681410025261	0	0.9999266281449312	7.337185506878799e-05	0	0.9992672812449601	0.0007327187550398781
MDKI377	0	0.8484521371211533	0.15154786287884794	0	0.999924955733098	7.504426690201024e-05	0	0.9995627461271017	0.00043725387289823625
MDKI378	0	0.7948014429513469	0.2051985570486527	0	0.9961141369703688	0.003885863029631187	0	0.99740417250193	0.002595827498069934
MDKI379	0	0.7918417841661246	0.2081582158338752	0	0.9948251555861634	0.005174844413836593	0	0.9416721795696645	0.058327820430335485
MDKI380	0	0.8126680937508399	0.18733190624916096	0	0.9977923509507057	0.002207649049294306	0	0.9500425745681074	0.04995742543189262
MDKI381	0	0.8251688895279561	0.1748311104720447	0	0.9985831158473671	0.0014168841526328217	0	0.94083740737523	0.05916259262476999
MDKI382	0	0.8010294366041534	0.19897056339584704	0	0.9988531664726079	0.001146833527392063	0	0.9858349501671662	0.014165049832833891
MDKI383	0	0.7806635382622134	0.21933646173778698	0	0.996767114225173	0.0032328857748270138	0	0.9846783787634779	0.01532162123652219
MDKI384	0	0.8636838190112713	0.13631618098872958	0	0.9998084937820101	0.00019150621798988749	0	0.9983694750028423	0.001630524997157667
MDKI385	0	0.8374187640455685	0.16258123595443216	0	0.9998744268947436	0.00012557310525640572	0	0.9994426025522299	0.0005573974477700311
MDKI386	0	0.8476863835168936	0.15231361648310732	0	0.9995945962879678	0.0004054037120322037	0	0.997840793636175	0.002159206363825074
MDKI387	0	0.8662829570706719	0.13371704292932896	0	0.999882413043474	0.00011758695652594097	0	0.9998174867996565	0.000182513200343412
MDKI388	0	0.8595093986925835	0.1404906013074179	0	0.999646111141126	0.00035388885887395396	0	0.9831101988789315	0.01688980112106853
MDKI389	0	0.6213803541152079	0.37861964588479186	0	0.6645341575959063	0.3354658424040938	0	0.6961503202424821	0.3038496797575179
MDKI390	0	0.6699612926536708	0.3300387073463283	0	0.9892729675663976	0.010727032433602457	0	0.7869782435646575	0.21302175643534244
MDKI391	0	0.8706564393253793	0.12934356067462155	0	0.9997995779113594	0.00020042208864052562	0	0.9910253248778412	0.008974675122158823
MDKI392	0	0.8488809108117339	0.15111908918826666	0	0.9997160752223574	0.0002839247776426471	0	0.9966864286823592	0.003313571317640749
MDKI393	0	0.8437888821885359	0.15621111781146535	0	0.999732264381768	0.00026773561823205166	0	0.9239668089238606	0.07603319107613936
MDKI394	0	0.854111354865465	0.14588864513453612	0	0.9997820569180295	0.0002179430819705751	0	0.96932710618182	0.030672893818179916
MDKI395	0	0.7492089806796997	0.2507910193203	0	0.9982223548572303	0.0017776451427696325	0	0.9233672728724989	0.07663272712750113
MDKI396	0	0.7734352289981383	0.22656477100186115	0	0.9998267935515904	0.0001732064484096125	0	0.9769183187202175	0.023081681279782537
MDKI397	0	0.7972866103824512	0.20271338961754956	0	0.9982460433505054	0.0017539566494945702	0	0.9254821660067166	0.07451783399328335
MDKI398	0	0.7876063918658335	0.21239360813416636	0	0.9995398977937584	0.00046010220624160815	0	0.9562538847435265	0.04374611525647354
MDKI399	0	0.7865434291731805	0.21345657082681974	0	0.9990963425759543	0.0009036574240456994	0	0.8669691566837966	0.1330308433162034
MDKI400	0	0.6642277276055601	0.3357722723944399	0	0.9100190758053271	0.08998092419467281	0	0.6171721628014009	0.3828278371985991
MDKI401	0	0.6967902191721284	0.3032097808278716	0	0.9952021053893593	0.004797894610640763	1	0.3421471340410803	0.6578528659589197
MDKI402	0	0.7568152503612269	0.24318474963877273	0	0.9991525058732142	0.0008474941267858012	0	0.5403040318763634	0.4596959681236366
MDKI403	0	0.7744026091574782	0.22559739084252223	0	0.9984810331930499	0.0015189668069500216	0	0.8972917578569428	0.10270824214305718
MDKI404	0	0.7976370052245351	0.20236299477546538	0	0.9965009845101207	0.0034990154898792807	0	0.8650176760075371	0.13498232399246288
MDKI405	0	0.8207270426105344	0.17927295738946566	0	0.9999420009440901	5.7999055909837264e-05	0	0.997915922788958	0.0020840772110420234
MDKI406	0	0.8283223436081782	0.17167765639182253	0	0.9996765400654126	0.0003234599345873742	0	0.9289583930914169	0.07104160690858306
MDKI407	0	0.887376242493516	0.11262375750648494	0	0.9998710269045106	0.0001289730954894125	0	0.9999979165026067	2.0834973933086366e-06
MDKI408	0	0.8219426339758044	0.1780573660241958	0	0.9999260468816945	7.395311830548753e-05	0	0.9959848412499761	0.004015158750023872
MDKI409	0	0.8070464914827631	0.19295350851723742	0	0.9995862779711897	0.0004137220288103305	0	0.9976182699435802	0.002381730056419867
MDKI410	0	0.7619984115640217	0.23800158843597854	0	0.9968508891262344	0.0031491108737655344	0	0.6759286837034051	0.3240713162965949
MDKI411	0	0.8408161030456028	0.15918389695439789	0	0.9997913277178332	0.00020867228216684403	0	0.9982050414395089	0.0017949585604910407
MDKI412	0	0.8272022024790668	0.1727977975209345	0	0.9998252704299603	0.00017472957003972336	0	0.9913071900361891	0.008692809963810975
MDKI413	0	0.7776620730692557	0.2223379269307443	0	0.9991018682198893	0.000898131780110641	0	0.7861136167985177	0.21388638320148234
MDKI414	0	0.7772033886937434	0.2227966113062571	0	0.9987129925775545	0.0012870074224455032	0	0.9668757906999204	0.03312420930007965
MDKI415	0	0.6740891566112899	0.3259108433887098	0	0.987616235327683	0.012383764672317082	1	0.47385464453916626	0.5261453554608337
MDKI416	0	0.8099067749191343	0.19009322508086668	0	0.9997531999599858	0.00024680004001423556	0	0.938672694540748	0.06132730545925198
MDKI417	0	0.83620286334815	0.16379713665185064	0	0.9998942098532817	0.00010579014671829259	0	0.9724336277504472	0.027566372249552856
MDKI418	0	0.8568107630117596	0.14318923698824199	0	0.9998665239226961	0.00013347607730386494	0	0.975848243933065	0.024151756066934996
MDKI419	0	0.8122772927285217	0.18772270727147936	0	0.9999051324852389	9.486751476105202e-05	0	0.8977511703133226	0.10224882968667738
MDKI420	0	0.5729350051145649	0.4270649948854347	0	0.7816773242209805	0.21832267577901954	0	0.7394262865281822	0.26057371347181774
MDKI421	1	0.46696789111014175	0.5330321088898586	1	0.2595200675871303	0.7404799324128697	1	0.20663761957781734	0.7933623804221827
MDKI422	0	0.7456607533639991	0.25433924663600094	0	0.963847375281072	0.03615262471892799	0	0.9713524173202449	0.02864758267975506
MDKI423	0	0.7566167084406847	0.24338329155931518	0	0.9911420722260971	0.008857927773902886	0	0.9719824053735701	0.0280175946264299
MDKI424	0	0.7580371497197872	0.24196285028021264	0	0.9869126135854789	0.013087386414521132	0	0.9717867814114248	0.028213218588575152
MDKI425	0	0.7194296172722172	0.2805703827277832	0	0.9859552587585503	0.01404474124144974	0	0.9841756972116203	0.015824302788379645
MDKI426	0	0.6780904646225481	0.32190953537745215	0	0.9594633776659954	0.0405366223340046	0	0.9546338117000358	0.045366188299964146
MDKI427	0	0.5733460714644337	0.42665392853556594	1	0.22844975070366547	0.7715502492963345	1	0.49924601861948226	0.5007539813805177
MDKI428	0	0.6884804785897488	0.3115195214102512	0	0.9486840086648092	0.05131599133519086	0	0.892301343342034	0.10769865665796595
MDKI429	0	0.6626944538226345	0.337305546177365	1	0.23148630221958888	0.7685136977804111	0	0.9382809800701295	0.061719019929870465
MDKI430	0	0.8010240402391163	0.19897595976088375	0	0.9995406639905293	0.000459336009470668	0	0.9990969550339491	0.0009030449660508875
MDKI431	0	0.8551549295323942	0.1448450704676067	0	0.9998386447507084	0.00016135524929165887	0	0.9986187352385189	0.0013812647614811495
MDKI432	0	0.6477887707675604	0.3522112292324397	0	0.9910593786143921	0.008940621385607877	1	0.47723726606952244	0.5227627339304776
MDKI433	0	0.6054277702808287	0.39457222971917133	0	0.9301138259011903	0.06988617409880969	0	0.611157186348785	0.3888428136512149
MDKI434	0	0.6266435521127447	0.37335644788725536	0	0.9625064836558398	0.037493516344160156	0	0.5157025187015392	0.4842974812984609
MDKI435	0	0.6494465573192651	0.350553442680734	0	0.9900610381216877	0.009938961878312348	0	0.6272125441240057	0.3727874558759943
MDKI436	0	0.7321109847160017	0.2678890152839984	0	0.9774200946404038	0.022579905359596197	0	0.8169049769220473	0.18309502307795264
MDKI437	0	0.651001992453866	0.348998007546133	0	0.9833395115012348	0.016660488498765183	0	0.7625298803493527	0.23747011965064738
MDKI438	0	0.6246164158161746	0.3753835841838256	0	0.9750884842419899	0.024911515758010053	1	0.46110734720082047	0.5388926527991795
MDKI439	0	0.675996515644654	0.324003484355346	0	0.9912522352215826	0.008747764778417405	0	0.6032042998946708	0.39679570010532916
MDKI440	0	0.8422685048539951	0.1577314951460052	0	0.9998679436896154	0.00013205631038461785	0	0.9755745782839509	0.024425421716049115
MDKI441	0	0.7436522586018168	0.25634774139818317	0	0.9982372861236755	0.0017627138763244975	0	0.8205576563305707	0.17944234366942938
MDKI442	0	0.7120696928910836	0.2879303071089161	0	0.9980008613211305	0.0019991386788695067	0	0.773687952106105	0.22631204789389506
MDKI443	0	0.693967451860051	0.3060325481399486	0	0.990679611359147	0.00932038864085307	0	0.6971225114303107	0.3028774885696893
MDKI444	0	0.706335866117352	0.29366413388264795	0	0.9950417519166005	0.004958248083399456	0	0.7857003812697906	0.2142996187302094
MDKI445	0	0.7789708025652617	0.22102919743473912	0	0.9988633795546533	0.0011366204453466314	0	0.8830676014036094	0.11693239859639062
MDKI446	0	0.8449112180520916	0.1550887819479093	0	0.9999061273738685	9.387262613142226e-05	0	0.9453073882649793	0.054692611735020664
MDKI447	0	0.7219944954287055	0.2780055045712947	0	0.997896412281715	0.002103587718285041	0	0.760703774263971	0.23929622573602904
MDKI448	0	0.6118906375762574	0.38810936242374305	0	0.9417452810895128	0.058254718910487197	0	0.6443080844979866	0.3556919155020134
MDKI449	0	0.6187143318843014	0.3812856681156988	0	0.9428915672273036	0.05710843277269639	0	0.573962071409174	0.42603792859082606
MDKI450	0	0.5920284666857831	0.40797153331421654	0	0.6759245713654614	0.3240754286345387	0	0.9699480685145139	0.030051931485486075
MDKI451	0	0.7962092954791316	0.20379070452086898	0	0.9994797535614538	0.000520246438546256	0	0.9654860151220157	0.03451398487798427
MDKI452	0	0.6190467659250618	0.38095323407493853	0	0.9788764622839762	0.021123537716023814	0	0.8550659348086505	0.1449340651913496
MDKI453	0	0.5001646320277805	0.4998353679722192	1	0.06339523434817229	0.9366047656518277	0	0.5475819442935363	0.45241805570646365
MDKI454	1	0.46523557833251916	0.534764421667481	1	0.01066136107790816	0.9893386389220918	1	0.4423985862654466	0.5576014137345534
MDKI455	0	0.500968580246279	0.4990314197537209	1	0.49820695915784485	0.5017930408421551	1	0.47630513872720615	0.5236948612727939
MDKI456	0	0.676822926733713	0.3231770732662873	0	0.8591061388449888	0.14089386115501118	0	0.5275393237359007	0.4724606762640992
MDKI457	0	0.6216253442416201	0.3783746557583803	0	0.8737078235239402	0.12629217647605984	1	0.22258632189316674	0.7774136781068333
MDKI458	0	0.7071794524491671	0.2928205475508331	0	0.987821850762399	0.012178149237600983	1	0.48381133150349387	0.5161886684965061
MDKI459	0	0.7487786599217543	0.2512213400782455	0	0.9822663752873355	0.017733624712664514	1	0.4476061246646592	0.5523938753353408
MDKI460	0	0.7396277407746403	0.2603722592253607	0	0.9759195418989365	0.02408045810106351	0	0.754926327948187	0.24507367205181294
MDKI461	0	0.6228523847353972	0.3771476152646034	0	0.5575908544111035	0.4424091455888965	0	0.617172136936655	0.3828278630633451
MDKI462	0	0.7266588982304312	0.27334110176956916	0	0.7709690616152246	0.22903093838477542	0	0.5774519921042858	0.4225480078957143
MDKI463	0	0.6665087918580279	0.3334912081419724	0	0.9526987974407279	0.047301202559272074	1	0.3386005467487414	0.6613994532512586
MDKI464	0	0.7239521775945499	0.2760478224054503	0	0.9842345405369032	0.015765459463096782	0	0.5366765496095185	0.4633234503904815
MDKI465	0	0.7705561275691328	0.2294438724308676	0	0.9880874099797601	0.011912590020239878	0	0.7514484523819378	0.24855154761806214
MDKI466	0	0.8410516838543859	0.1589483161456143	0	0.9992573128479728	0.0007426871520272044	0	0.9985180997028321	0.0014819002971679213
MDKI467	0	0.801115997553099	0.19888400244690124	0	0.9950250983421077	0.004974901657892326	0	0.9932161835344376	0.006783816465562384
MDKI468	0	0.798813720774572	0.20118627922542845	0	0.9959953468986373	0.004004653101362612	0	0.9857570713939784	0.014242928606021646
MDKI469	0	0.697328387092157	0.3026716129078427	0	0.9904212607546761	0.009578739245323948	0	0.9316986179607928	0.06830138203920724
MDKI470	1	0.3985122937779968	0.6014877062220038	1	0.1464112278797104	0.8535887721202896	0	0.6286766662062361	0.3713233337937639
MDKI471	0	0.5245614220861071	0.47543857791389255	1	0.305795779799078	0.694204220200922	0	0.697065259529946	0.302934740470054
