# Supplementary material for: Predicting Blood–Brain Barrier Permeability of Marine-Derived Kinase Inhibitors Using Ensemble Classifiers Reveals Potential Hits for Neurodegenerative Disorders
Source: Mar Drugs. 2019 Jan 29;17(2):81. doi: 10.3390/md17020081 (PMC6410078; doi:10.3390/md17020081)
Supplement: Supplementary file 1 [file marinedrugs-17-00081-s001.zip › marinedrugs-424632-supplementary_final_revision/datasetsCompounds.xlsx]

## Sheet: CPSMs
Code	Name	SMILES	logBB value	CAS
CPSM001	clioquinol	IC1=CC(Cl)=C(C=CC=N2)C2=C1O	-2.4	130-26-7
CPSM002	UK-240,455	Clc1c(N(S(=O)(C)=O)CCO)c2c(NC(C(N2)=O)=O)cc1Cl	-2.15	178908-09-3
CPSM003	B-048	Brc1cccnc1CSCCN/C(NCC)=N/C#N	-2.15	52378-66-2
CPSM004	L-701,324	OC(C1=CC=C(Cl)C=C1N2)=C(C3=CC(OC4=CC=CC=C4)=CC=C3)C2=O	-2.03	142326-59-8
CPSM005	B-039, icotidine	COc1cccnc1CCCCNC2=NC(C(Cc3ccc(C)nc3)=CN2)=O	-2	71351-79-6
CPSM006	Ro 64-0802	OC(C1=C[C@@H](OC(CC)CC)[C@@H](NCOC)[C@@H](N)C1)=O	-1.96	187227-45-8
CPSM007	temelastine	Brc1cc(C)c(CCCCNC(NC=C2Cc3ccc(C)nc3)=NC2=O)nc1	-1.88	86181-42-2
CPSM008	cerivastatin	O=C(O)C[C@H](O)C[C@H](O)/C=C/C1=C(C2=CC=C(F)C=C2)C(COC)=C(C(C)C)N=C1C(C)C	-1.82	145599-86-6
CPSM009	ritonavir	O=C(N[C@@H](CC1=CC=CC=C1)[C@H](C[C@H](CC2=CC=CC=C2)CC([C@@H](NC(N(C)CC3=CSC(C(C)C)=N3)=O)C)=O)O)OCC4=CN=CS4	-1.82	155213-67-5
CPSM010	raloxifene	OC1=CC2=C(C(C(C3=CC=C(OCCN4CCCCC4)C=C3)=O)=C(C5=CC=C(O)C=C5)S2)C=C1	-1.81	84449-90-1
CPSM011	chlorambucil	ClCCN(CCCl)c1ccc(CCCC(O)=O)cc1	-1.74	305-03-3
CPSM012	telmesteine	O=C(OCC)N1C(C(O)=O)CSC1	-1.72	122946-43-4
CPSM013	flurbiprofen	FC1=CC(C(C)C(O)=O)=CC=C1C2=CC=CC=C2	-1.68	5104-49-4
CPSM014	mannitol	OCC(C(C(C(CO)O)O)O)O	-1.6	69-65-8
CPSM015	B-057; compound34	NC(N)=NC1=NC(c2cc(NC(C)=O)ccc2)=CS1	-1.57	79294-40-4
CPSM016	B-054	NC(N)=NC1=NC(c2cc(N/C(NC)=N/C#N)ccc2)=CS1	-1.54	72801-74-2
CPSM017	cube-10	Oc1cc(OCCCCOc2ccc3c(OC(C=C3)=O)c2)ccc1C(CC(C)C)=O	-1.52	853760-18-6
CPSM018	cube-2	Oc1cc(OCCCCO)ccc1C(CC(C)C)=O	-1.52	none
CPSM019	cube-6	Oc1cc(OCCCCOc2ccc(CCC(O)=O)c(O)c2)ccc1C(CC(C)C)=O	-1.52	853760-14-2
CPSM020	r-Etodolac	CCc1c2c(C3=C(N2)C(CC)(CC(O)=O)OCC3)ccc1	-1.509	41340-25-4
CPSM021	gleevec, imatinib, STI 571	CN1CCN(CC2=CC=C(C(NC3=CC(NC4=NC=CC(C5=CC=CN=C5)=N4)=C(C)C=C3)=O)C=C2)CC1	-1.5	220127-57-1
CPSM022	cimetidine	CC1=C(CSCCN/C(NC)=N/C#N)N=CN1	-1.48	51481-61-9
CPSM023	atenolol	O=C(N)Cc1ccc(OCC(NC(C)C)O)cc1	-1.42	29122-68-7
CPSM024	SB 239063	OC(CC1)CCC1N2C(C3=CC=NC(OC)=N3)=C(C4=CC=C(F)C=C4)N=C2	-1.4	193551-21-2
CPSM025	lapatinib, GW 572016, tykerb	ClC1=C(OCC2=CC(F)=CC=C2)C=CC(NC3=NC=NC4=C3C=C(C5=CC=C(CNCCS(=O)(C)=O)O5)C=C4)=C1	-1.39	231277-92-2
CPSM026	atorvastatin	O=C(O)C[C@H](O)C[C@H](O)CCN1C(C2=CC=C(F)C=C2)=C(C3=CC=CC=C3)C(C(NC4=CC=CC=C4)=O)=C1C(C)C	-1.36	134523-00-5
CPSM027	benzoylecgonine	CN1[C@H]2CC[C@H]1[C@@H](CC(O)=O)[C@@H](OC(C3=CC=CC=C3)=O)C2	-1.35	519-09-5
CPSM028	SB-271406	ClC1=CC2=C(SC(S(=O)(NC3=CC(N4CCNCC4)=C(OC)C=C3)=O)=C2C)C=C1	-1.3	209481-20-9
CPSM029	Sprycel, dasatinib	CC1=NC(N2CCN(CCO)CC2)=CC(NC3=NC=C(C(NC4=C(Cl)C=CC=C4Cl)=O)S3)=N1	-1.3	302962-49-8
CPSM030	B-040, SKF-93619	CN(C)CC1=CC=C(CSCCNC2=NC(C(Cc3cc4ccccc4cc3)=CN2)=O)O1	-1.3	145459-26-3
CPSM031	compound-9	O=C1ON=C(CC2(CCCCC2)CN)N1	-1.3	wustrow-cmpd9
CPSM032	diclofenac	ClC1=C(NC2=CC=CC=C2CC(O)=O)C(Cl)=CC=C1	-1.3	15307-86-5
CPSM033	didanosine	OC[C@@H](O1)CC[C@@H]1N(C=N2)C(NC=N3)=C2C3=O	-1.3	69655-05-6
CPSM034	fexofenadine	OC(C1=CC=CC=C1)(C2=CC=CC=C2)C3CCN(CCCC(O)C4=CC=C(C(C)(C)C(O)=O)C=C4)CC3	-1.3	83799-24-0
CPSM035	salbutamol, albuterol	CC(C)(NCC(c1cc(CO)c(O)cc1)O)C	-1.3	18559-94-9
CPSM036	indomethacin	CC(N1C(c2ccc(Cl)cc2)=O)=C(CC(O)=O)c3c1ccc(OC)c3	-1.26	53-86-1
CPSM037	ranitidine	CN(C)CC1=CC(CSCCN/C(NC)=N/C[N+]([O-])=O)=CO1	-1.23	66357-35-5
CPSM038	compound 5	O=C(C(C)C)NC1=CC=C(CC(CN2C[C@H](OC)C(N3C(C=CC(C)=C4)=C4N=C3C)CC2)C5)C5=C1	-1.22	932035-93-3
CPSM039	FTC; emtricitabine	O=C1N([C@H]2O[C@@H](CO)SC2)C=C(F)C(N)=N1	-1.22	143491-57-0
CPSM040	bufotenine	Oc1ccc2c(C(CCN(C)C)=CN2)c1	-1.19	487-93-4
CPSM041	B-047	CN(C)c1nccc(C2=NNC(N)=N2)c1	-1.17	77314-65-9
CPSM042	B-053	NC(N)=NC1=NC(c2cc(N)ccc2)=CS1	-1.17	72801-60-6
CPSM043	delavirdine	O=C(N1CCN(C2=NC=CC=C2NC(C)C)CC1)C(N3)=CC4=C3C=CC(NS(C)(=O)=O)=C4	-1.14	136817-59-9
CPSM044	B-056	CN(C)CC1=CC=C(CSCCNC2=C([N+]([O-])=O)C=CN2)O1	-1.12	74188-86-6
CPSM045	sulpiride	CCN1CCCC1CNC(C2=C(OC)C=CC(S(N)(=O)=O)=C2)=O	-1.11	15676-16-1
CPSM046	salicylic acid	OC(c1c(O)cccc1)=O	-1.1	69-72-7
CPSM047	amiodarone	O=C(C1=CC(I)=C(OCCN(CC)CC)C(I)=C1)C2=C(CCCC)OC3=C2C=CC=C3	-1.08	1951-25-3
CPSM048	indinavir	O[C@@H]1CC2=CC=CC=C2[C@@H]1NC([C@H](C[C@H](O)CN3CCN(CC4=CN=CC=C4)C[C@H]3C(NC(C)(C)C)=O)CC5=CC=CC=C5)=O	-1.07	150378-17-9
CPSM049	B-041, lupitidine	CN(C)CC1=CC=C(CSCCNC2=NC(C(Cc3ccc(C)nc3)=CN2)=O)O1	-1.06	83903-06-4
CPSM050	zolmitriptan	O=C1OC[C@H](CC2=CC3=C(NC=C3CCN(C)C)C=C2)N1	-1.04	139264-17-8
CPSM051	SB 235375	OC(COC1=C(C(NC(CC)C2=CC=CC=C2)=O)C3=C(C=CC=C3)N=C1C4=CC=CC=C4)=O	-1	224961-34-6
CPSM052	sumatriptan	O=S(CC1=CC2=C(NC=C2CCN(C)C)C=C1)(NC)=O	-1	103628-48-4
CPSM053	takle-2; L-779,450	ClC(C(O)=C1)=CC=C1C2=C(C3=CC=NC=C3)NC(C4=CC=CC=C4)=N2	-1	303727-31-3
CPSM054	cadralazine	CC(C)N(CC(O)C)c1nnc(NNC(OCC)=O)cc1	-1	64241-34-5
CPSM055	celecoxib, celebrex	CC(C=C1)=CC=C1C2=CC(C(F)(F)F)=NN2C3=CC=C(S(=O)(N)=O)C=C3	-1	169590-42-5
CPSM056	oseltamivir	O=C(OCC)C1=C[C@@H](OC(CC)CC)[C@@H](NCOC)[C@@H](N)C1	-1	196618-13-0
CPSM057	Proc-19m	O=C(N1CCN(c2ccc(OCCCN3CCCCC3)cc2)C(C1)=O)c4ccc(C(C)(C)C)cc4	-1	1005131-92-9
CPSM058	Proc-37j	O=C(N1CCN(c2ccc(OC3CCN(C4CCC4)CC3)cc2)C(C1)=O)c5ccc(C(N6CCC6)=O)cc5	-1	921615-25-0
CPSM059	amezinium	COc1[n+](c2ccccc2)ncc(N)c1	-1	41658-78-0
CPSM060	Ro 65-7674	CSC1=NN2C(N=C3CCCC3=C2N4CCNCC4)=C1S(C5=CC=CC=C5)(=O)=O	-1	243660-12-0
CPSM061	zidovudine	O=C1N([C@@H]2O[C@H](CO)[C@@H](N=[N+]=[N-])C2)C=C(C)C(N1)=O	-0.98	30516-87-1
CPSM062	domperidone	Clc1cc2c(N(C(N2)=O)C3CCN(CC3)CCCN4C(Nc5c4cccc5)=O)cc1	-0.925	57808-66-9
CPSM063	miloxacin	CON1C=C(C(c2c1cc3c(OCO3)c2)=O)C(O)=O	-0.921	37065-29-5
CPSM064	carteolol	CC(C)(NCC(COc1c2c(NC(CC2)=O)ccc1)O)C	-0.9	51781-06-7
CPSM065	prednisone	OC1(C(CO)=O)CC[C@@]([C@]1(C)C2)([H])[C@]3([H])CCC4=CC(C=C[C@]4(C)[C@@]3([H])C2=O)=O	-0.9	53-03-2
CPSM066	compound A	FC1(F)CCC(C(C(NC2CCN(CC3=CC=CC(N)=N3)CC2)=O)(O)C4=CC=CC=C4)C1	-0.89	203321-88-4
CPSM067	phenytoin	O=C1NC(C(c2ccccc2)(c3ccccc3)N1)=O	-0.89	57-41-0
CPSM068	sulfamethoxypyridazine	Nc1ccc(S(Nc2nnc(OC)cc2)(=O)=O)cc1	-0.85	80-35-3
CPSM069	takle-1; SB-590885	CN(C)CCOC(C=C1)=CC=C1C2=NC(C3=CC=C(/C(CC4)=N/CO)C4=C3)=C(C5=CC=NC=C5)N2	-0.85	405554-55-4
CPSM070	alovudine	O=C1N([C@@H]2O[C@H](CO)[C@@H](F)C2)C=C(C)C(N1)=O	-0.85	25526-93-6
CPSM071	tiotidine	NC(NC1=NC(CSCC/N=C(NC)/NC#N)=CS1)=N	-0.82	69014-14-8
CPSM072	risperidone-9-OH	O=C1N2CCCC(O)C2=NC(C)=C1CCN3CCC(C4=COc5cc(F)ccc54)CC3	-0.8	144598-75-4
CPSM073	Irie-16c	N#CC1=NC(NCC2CCC3(CCC3)CC2)=C(C(NC)=O)C(OCC4CCN(C(C)=O)CC4)=N1	-0.789	Irie-16cnotreg
CPSM074	B-057	CN(C)CC1=CC=C(CSCCNC2=C(Cc3ccccc3)C=CN2)O1	-0.73	792924-40-4
CPSM075	roscovitine	OCC(CC)NC1=NC(NCC2=CC=CC=C2)=C3C(N(C(C)C)C=N3)=N1	-0.72	186692-46-6
CPSM076	6-mercaptopurine	S=C1C2=C(N=CN2)NC=N1	-0.71	50-44-2
CPSM077	alfentanil, rapifen	CCN1N=NN(CCN2CCC(COC)(N(C3=CC=CC=C3)C(CCC)=O)CC2)C1=O	-0.71	71195-58-9
CPSM078	Proc-37e	O=C(N1CCN(c2ccc(OC3CCN(C4CCC4)CC3)cc2)C(C1)=O)c5ccc(C#N)cc5	-0.7	921614-79-1
CPSM079	quinidine	O[C@H]([C@]1([H])[C@@H](CC2)CC(C=C)[C@@H]2C1)c3c4cc(OC)ccc4ncc3	-0.7	56-54-2
CPSM080	Irie-15	N#CC1=NC(NCC2CCC3(CCC3)CC2)=C(C(NC)=O)C(OCC4CCNCC4)=N1	-0.673	Irie15-notreg
CPSM081	B-049	Brc1cccnc1CSCCNC2=C([N+]([O-])=O)NC=C2	-0.67	792924-39-1
CPSM082	B-050	O=[N+]([O-])C1=C(NC=C1)NCCSCc2ccccn2	-0.66	112598-30-8
CPSM083	prazosin	COC(C(OC)=C1)=CC2=C1C(C)=NC(N3CCN(C(C4=CC=CO4)=O)CC3)=N2	-0.66	19216-56-9
CPSM084	itraconazole	O=C1N(/N=C\\N1c2ccc(cc2)N7CCN(c6ccc(OC[C@@H]3O[C@](OC3)(c4ccc(Cl)cc4Cl)Cn5ncnc5)cc6)CC7)C(C)CC	-0.64	84625-61-6
CPSM085	JNJ-5207787	O=C(N(C1=CC=C(CCN2C(C)=O)C2=C1)N3CCN(CCC4CCCC4)CC3)/C=C/C5=CC(C#N)=CC=C5	-0.63	685854-91-5
CPSM086	Rizatriptan	CN(C)CCC1=CNC(C1=C2)=CC=C2CN3C=NC=N3	-0.61	144034-80-0
CPSM087	s-methylisothiourea	NC(SC)=N	-0.602	2986-19-8
CPSM088	Proc-22i	Fc1cc(F)c(C(N2CCN(c3ccc(OCCCN4CCC[C@H]4C)cc3)C(C2)=O)=O)cc1	-0.6	921615-04-5
CPSM089	S18986	O=S1(c2ccccc2N3[C@@](CCC3)([H])N1)=O	-0.6	175340-20-2
CPSM090	s-licarbizine	OC1C2=C(C=CC=C2)N(C(N)=O)C3=C(C=CC=C3)C1	-0.59	29331-92-8
CPSM091	bromocriptine	O=C1C(CC(C)C)N(C2=O)C(O[C@@]2(C(C)C)NC([C@@H]3C=C(C(C=CC=C4N5)=C4C(C6)=C5Br)[C@]6([H])N(C)C3)=O)[C@@]7([H])N1CCC7	-0.59	25614-03-3
CPSM092	BMS-387032, SNS-032	O=C(NC1=NC=C(SCC2=NC=C(C(C)(C)C)O2)S1)C3CCNCC3	-0.57	345627-80-7
CPSM093	zolpidem	CC1=CN2C(C=C1)=NC(C3=CC=C(C)C=C3)=C2CC(N(C)C)=O	-0.54	82626-48-0
CPSM094	pregabalin	NCC(CC(C)C)CC(O)=O	-0.54	148553-50-8
CPSM095	Angell-br	O=C(C1=CC=C(C=C1)C2=CC(C(NC3CC3)=O)=CC=C2C)NCC4CC4	-0.523	515134-70-0
CPSM096	SB 357134	COC(C=CC(S(=O)(NC1=CC(Br)=CC(F)=C1Br)=O)=C2)=C2N3CCNCC3	-0.52	219963-52-7
CPSM097	acetazolamide	O=S(C1=NN=C(NC(C)=O)S1)(N)=O	-0.52	59-66-5
CPSM098	eletriptan	O=S(CCC1=CC2=C(NC=C2C[C@H]3N(C)CCC3)C=C1)(C4=CC=CC=C4)=O	-0.52	143322-58-1
CPSM099	phenylbutazone	O=C1C(CCCC)C(N(c2ccccc2)N1c3ccccc3)=O	-0.52	50-33-9
CPSM100	asimadoline	OC1CN(CC(C2=CC=CC=C2)N(C)C(C(C3=CC=CC=C3)C4=CC=CC=C4)=O)CC1	-0.51	153205-46-0
CPSM101	acetylsalicylic acid, aspirin	OC(c1c(OC(C)=O)cccc1)=O	-0.5	50-78-2
CPSM102	acyclovir	O=C1C2=C(N(COCCO)C=N2)NC(N)=N1	-0.5	59277-89-3
CPSM103	stavudine	CC1=CN(C(NC1=O)=O)C2OC(C=C2)CO	-0.482	3056-17-5
CPSM104	temozolomide	O=C(N(C)N=N1)N2C1=C(C(N)=O)N=C2	-0.47	85622-93-1
CPSM105	cmpd 31	O=S(C1=CC=C(C(N)=O)C=C1)(C2CCN(CCC3=CC=C(F)C=C3F)CC2)=O	-0.47	285994-94-7
CPSM106	B-060	CC(NCCCOc1cccc(CN2CCCCC2)c1)=O	-0.46	78273-74-2
CPSM107	naratriptan	O=S(CCC1=CC(C(C2CCN(C)CC2)=CN3)=C3C=C1)(NC)=O	-0.46	121679-13-8
CPSM108	Proc-19d	Fc1ccc(C(N2CCN(c3ccc(OCCCN4CCCCC4)cc3)C(C2)=O)=O)cc1	-0.46	921614-67-7
CPSM109	salicyluric acid	Oc1c(C(NCC(O)=O)=O)cccc1	-0.44	487-54-7
CPSM110	SKF-89124	Oc1ccc(CCN(CCC)CCC)c(C2)c1NC2=O	-0.43	104535-64-0
CPSM111	topotecan	O=C1N2C(c3nc4cc(O)c(CN(C)C)cc4cc3C2)=CC5=C1COC([S@]5(O)CC)=O	-0.42	123948-87-8
CPSM112	dibudipine	O=C(OC(C)(C)C)C1=C(C)NC(C)=C(C(OC(C)(C)C)=O)C1C2=CC([N+]([O-])=O)=CC=C2	-0.42	181863-05-8
CPSM113	acetaminophen	Oc1ccc(NC(C)=O)cc1	-0.41	103-90-2
CPSM114	tramiprosate, alzhemed	NCCCS(=O)(O)=O	-0.4	3687-18-1
CPSM115	verapamil	COc1c(OC)cc(CCN(CCCC(C(C)C)(c2cc(OC)c(OC)cc2)C#N)C)cc1	-0.4	52-53-9
CPSM116	Proc-37c	Clc1ccc(C(N2CCN(c3ccc(OC4CCN(C5CCC5)CC4)cc3)C(C2)=O)=O)cc1	-0.4	1005132-20-6
CPSM117	SB-649915	CC1=NC2=C(C=C1)C(OCCN3CCC(CC4=CC=C(OCC(N5)=O)C5=C4)CC3)=CC=C2	-0.39	420785-70-2
CPSM118	compound 6h	COC1=CC(NC2=NN(C(NC(CO)C(C)C)=CC(C3CC3)=N4)C4=C2C(N)=O)=CC(OC)=C1	-0.39	824397-49-1
CPSM119	Meprobamate	NC(OCC(COC(N)=O)(CCC)C)=O	-0.38	57-53-4
CPSM120	SR 140333	O=C(N2C[C@@](CC[N+]3(CC5)CCC(C4=CC=CC=C4)5CC3)([C@]6=CC=C(Cl)C(Cl)=C6)CCC2)CC1=CC(OC(C)C)=CC=C1.[Cl-]	-0.37	155419-05-6
CPSM121	escitalopram	Fc1ccc([C@@](OC2)(CCCN(C)C)c3c2cc(C#N)cc3)cc1	-0.37	128196-01-0
CPSM122	Liv-20a	O=C(N1CCC(CNc2ncccn2)CC1)OCc3ccccc3	-0.37	455265-24-4
CPSM123	mesoridazine	CC(C1CSc2ccccc2N1CCC3CCCCN3C)=O	-0.36	5588-33-0
CPSM124	B-096	O=C(N)N1c2ccccc2C(O3)C3c4ccccc14	-0.34	36507-30-9
CPSM125	cotinine	CN1C(c2cnccc2)CCC1=O	-0.34	486-56-6
CPSM126	alaptide	CC1C(NC2(CCCC2)C(N1)=O)=O	-0.32	90058-29-0
CPSM127	risperidone	O=C1N2CCCCC2=NC(C)=C1CCN3CCC(C4=COc5cc(F)ccc54)CC3	-0.32	106266-06-2
CPSM128	morphine	Oc1c(O2)c([C@]([C@@H]2[C@@H](O)C=C3)(CCN4C)[C@]3([H])[C@H]4C5)c5cc1	-0.31	57-27-2
CPSM129	4-hydroxymidazolam	CC1=NC=C2N1c3ccc(Cl)cc3C(c4c(F)cccc4)=NC2O	-0.3	59468-85-8
CPSM130	Lithium	[Li]	-0.3	7439-93-2
CPSM131	NS1738	O=C(Nc1c(O)ccc(Cl)c1)Nc2cc(C(F)(F)F)ccc2Cl	-0.3	501684-93-1
CPSM132	theobromine	O=C1NC(C(C(C)C=N2)=C2N1C)=O	-0.3	83-67-0
CPSM133	camptothecin	O=C1N2C(c3nc4ccccc4cc3C2)=CC5=C1COC([S@]5(O)CC)=O	-0.29	7689-03-4
CPSM134	flumazenil	CN(C1)C(c2cc(F)ccc2N3C1=C(C(OCC)=O)N=C3)=O	-0.29	78755-81-4
CPSM135	theophylline	O=C1N(C)C2=C(NC=N2)C(N1C)=O	-0.29	58-55-9
CPSM136	B-059	CN(C)Cc1ccnc(c2cc(NC3=C([N+]([O-])=O)C=CN3)ccc2)c1	-0.28	112598-49-9
CPSM137	B-058	CN(C)CC1=CC=C(c2cc(NC3=C([N+]([O-])=O)C=CN3)ccc2)O1	-0.27	112598-45-5
CPSM138	loratadine	ClC1=CC2=C(C=C1)/C(C3=C(C=CC=N3)CC2)=C4CCN(C(OCC)=O)CC/4	-0.268	79794-75-5
CPSM139	loperamide	ClC1=CC=C(C2(O)CCN(CCCC(C3=CC=CC=C3)(C(N(C)C)=O)C4=CC=CC=C4)CC2)C=C1	-0.25	53179-11-6
CPSM140	B-061	O=C(c1ccccc1)NCCCOc2cccc(CN3CCCCC3)c2	-0.24	112598-52-4
CPSM141	Irie-13a	N#CC1=NC(NCC2CCC3(CCC3)CC2)=C(C(NC)=O)C(OC4CC(C)(C)NC(C)(C)C4)=N1	-0.24	Irie-13a-notreg
CPSM142	BMS-279700	CC(C1)NCCN1C2=CC=C3N=C(NC4=C(Cl)C=CC=C4C)C5=CN=CN5C3=N2	-0.22	240814-54-4
CPSM143	compound-4ag	CCCN(CC1CC1)C2=C3C(N(C4=CC=C(Cl)C=C4Cl)CC3)=NC(C)=N2	-0.22	474655-65-7
CPSM144	L-838417	CC(C)(C)C1=CC2=NN=C(C3=CC(F)=CC=C3F)N2N=C1OCC4=NC=NN4C	-0.22	286456-42-6
CPSM145	trazodone	O=C1N2C=CC=CC2=NN1CCCN3CCN(C4=CC(Cl)=CC=C4)CC3	-0.22	19794-93-5
CPSM146	valproic acid	O=C(O)C(CCC)CCC	-0.22	99-66-1
CPSM147	Liv-21	O=C(N1CCC(CNc2ncncc2)CC1)OCc3ccccc3	-0.2	455265-35-7
CPSM148	felbamate	NC(OCC(COC(N)=O)c1ccccc1)=O	-0.19	25451-15-4
CPSM149	B-052	NC(N)=NC1=NC(c2ccccc2)=CS1	-0.18	2507-81-5
CPSM150	carisoprodol	CNC(OCC(COC(N)=O)(CCC)C)=O	-0.18	78-44-4
CPSM151	ibuprofen	CC(C)Cc1ccc(C(C)C(O)=O)cc1	-0.18	15687-27-1
CPSM152	2-methylpropan-1-ol	CC(C)CO	-0.17	78-83-1
CPSM153	SB 269970A	OC1=CC=CC(S(=O)(N2CCC[C@@H]2CCN3CCC(C)CC3)=O)=C1	-0.17	261901-57-9
CPSM154	ethanol	OCC	-0.16	64-17-5
CPSM155	propan-1-ol	CCCO	-0.16	71-23-8
CPSM156	thioperamide	S=C(N1CCC(C2=CNC=N2)CC1)NC3CCCCC3	-0.16	106243-16-7
CPSM157	minokine, MW01-2-069SRM	c1(c2ccncc2)c(c3ccccc3)nnc(N4CCN(c5ncccn5)CC4)c1	-0.155	886208-63-5
CPSM158	daidzein	OC1=CC2=C(C(C(C3=CC=C(O)C=C3)=CO2)=O)C=C1	-0.15	486-66-8
CPSM159	pindolol	CC(NCC(COc1c2c(NC=C2)ccc1)O)C	-0.15	13523-86-9
CPSM160	propan-2-ol	CC(O)C	-0.15	67-63-0
CPSM161	SR-4688	CC(/C=C/C1=CC=CS1)=O	-0.14	33603-63-3
CPSM162	thiopental	O=C(C(CC)(C(CCC)C)C(N1)=O)NC1=S	-0.14	76-75-5
CPSM163	U 88703	CC(C)NC1=CC=CN=C1N2CCNCC2	-0.14	147539-21-7
CPSM164	barbital	CCC1(C(NC(NC1=O)=O)=O)CC	-0.137	57-44-3
CPSM165	B-051	O=[N+]([O-])C1=C(NC=C1Cc2ccccc2)NCCSCc3ccccn3	-0.12	112598-33-1
CPSM166	carbamazepine; tegretol	O=C(N)N1c2ccccc2C=Cc3ccccc31	-0.12	298-46-4
CPSM167	dichloromethane	ClCCl	-0.11	75-09-2
CPSM168	2,3,5,6-tetramethylpyrazine	Cc1nc(C)c(C)nc1C	-0.1	1124-11-4
CPSM169	antipyrine	CN1C(C)=CC(N1c2ccccc2)=O	-0.1	60-80-0
CPSM170	rofecoxib, vioxx	O=C1C(C2=CC=CC=C2)=C(C3=CC=C(S(=O)(C)=O)C=C3)CO1	-0.1	162011-90-7
CPSM171	SB 656104A	ClC1=CC=C(OC2CCN(CCC3CCCN3S(C4=CC=C(C=CN5)C5=C4)(=O)=O)CC2)C=C1	-0.1	527750-76-1
CPSM172	bretazenil	Brc1c(C(N(CCC2)C2C3=C(C(OC(C)(C)C)=O)N=CN34)=O)c4ccc1	-0.09	84379-13-5
CPSM173	1-hydroxymidazolam	Clc1ccc2c(C(c3c(F)cccc3)=NCC4=CN=C(CO)N24)c1	-0.07	59468-90-5
CPSM174	lovastatin	CC[C@H](C)C(O[C@H]1C[C@@H](C)C=C2C=C[C@H](C)[C@H](CC[C@@H]3C[C@@H](O)CC(O3)=O)[C@@]12[H])=O	-0.07	75330-75-5
CPSM175	methohexital	CN1C(NC(C(C(C)CCCC)(CC=C)C1=O)=O)=O	-0.06	151-83-7
CPSM176	compound-10	CO[C@@H](C(N1C(C=CC(C)=C2)=C2N=C1C(C)(O)C)CC3)CN3CC4CC5=CC=C(C#N)C=C5C4	-0.05	1019196-16-7
CPSM177	compound-14e	CC1=CC=CC(C)=C1NC2=NC=C(C3=CC=CC(OCCN4CCCC4)=C3)N5C=NC=C52	-0.05	849201-00-9
CPSM178	compound-4h	ClC1=CC(CN2C(C)=CC(NC(C3=CC=C(CNCC)C=C3)=O)=N2)=C(OCC(C)C)C=C1	-0.05	913570-23-7
CPSM179	ethosuximide	O=C1CC(CC)(C)C(N1)=O	-0.05	77-67-8
CPSM180	thalidomide	O=C(C1=C2C=CC=C1)N(C3CCC(NC3=O)=O)C2=O	-0.05	50-35-1
CPSM181	B-038, ICI17148	CC1=CSC(N=C(N)N)=N1	-0.04	7120-01-6
CPSM182	sesamol	OC1=CC(OCO2)=C2C=C1	-0.04	533-31-3
CPSM183	compound-5d	O=C1NC(CCCN2CCC(C3=CC=CC=C3)CC2)=NC4=C(Cl)C=CC=C41	-0.03	437995-67-0
CPSM184	B-062	OCCCOc1cccc(CN2CCCCC2)c1	-0.02	87078-26-0
CPSM185	caffeine	O=C1N(C)C2=C(N(C)C=N2)C(N1C)=O	-0.02	58-08-2
CPSM186	Liv-16	O=C(N1CCC(CNc2ncccc2)CC1)OCc3ccccc3	-0.02	455265-32-4
CPSM187	atevirdine, U87201	COC1=CC(C=C(C(N2CCN(C3=NC=CC=C3NCC)CC2)=O)N4)=C4C=C1	-0.01	136816-75-6
CPSM188	casopitant	CC1=CC(F)=CC=C1C2CC(N3CCN(C(C)=O)CC3)CCN2C(N(C)C(C)C4=CC(C(F)(F)F)=CC(C(F)(F)F)=C4)=O	-0.01	414910-27-3
CPSM189	simvastatin	CCC(C)(C)C(O[C@H]1C[C@@H](C)C=C2C=C[C@H](C)[C@H](CC[C@@H]3C[C@@H](O)CC(O3)=O)[C@@]12[H])=O	-0.0088	79902-63-9
CPSM190	dextromethorphan	COc1cc([C@@](CCCC2)(CC3)[C@@]2([H])[C@@H](N3C)C4)c4cc1	0.02	125-71-3
CPSM191	alprazolam	CC1=NN=C2CN=C(c3ccccc3)c4cc(Cl)ccc4N21	0.04	28981-97-7
CPSM192	amobarbital	O=C1NCC(CCC(C)C)(CC)C(N1)=O	0.04	57-43-2
CPSM193	methane	C	0.04	74-82-8
CPSM194	procaine	CCN(CCOC(c1ccc(N)cc1)=O)CC	0.05	59-46-1
CPSM195	flunitrazepam, rohypnol	CN1c2ccc([N+]([O-])=O)cc2C(c3c(F)cccc3)=NCC1=O	0.06	1622-62-4
CPSM196	paraxanthine	O=C1C2C(N=CN2C)NC(N1C)=O	0.06	611-59-6
CPSM197	Irie-16a	N#CC1=NC(NCC2CCC3(CCC3)CC2)=C(C(NC)=O)C(OCC4CCN(C(C)C)CC4)=N1	0.077	Irie16a-notreg
CPSM198	1,1,1-trifluoro-2-chloroethane	ClC(Cl)(Cl)CF	0.08	75-88-7
CPSM199	cube-8	Oc1cc(OCCCCOc2ccc(CCC(O)=O)c(OCC)c2)ccc1C(CC(C)C)=O	0.08	853760-16-4
CPSM200	physostigmine	CNC(Oc1cc2c(N(C3N(CCC32C)C)C)cc1)=O	0.08	57-47-6
CPSM201	metoclopramide	ClC1=C(N)C=C(OC)C(C(CCCN(CC)CC)=O)=C1	0.09	364-62-5
CPSM202	thioridazine	CN1CCCCC1CCN2c3cc(SC)ccc3Sc4ccccc24	0.09	50-52-2
CPSM203	toliprolol	CC(NCC(COc1cc(C)ccc1)O)C	0.09	306-11-6
CPSM204	terbinafine	CN(Cc(ccc1)c2c1cccc2)C/C=C/C#CC(C)(C)C	0.095	91161-71-6
CPSM205	hexobarbital	CN(C(N1)=O)CC(C)(C2=CCCCC2)C1=O	0.1	56-29-1
CPSM206	clonidine	Clc1cccc(Cl)c1NC2=NCCN2	0.11	4205-90-7
CPSM207	compound-1	CC1=NC2=C(C=C1)C(OCCN3CCC(CC4=CC=C(OCC(N5C)=O)C5=C4)CC3)=CC=C2	0.11	420785-82-6
CPSM208	oxycodone	O=C(CC1)[C@@]2([H])[C@]([C@]1(O)[C@H](N3C)C4)(CC3)c5c4ccc(OC)c5O2	0.11	124-90-3
CPSM209	pentobarbital	O=C(NC(C1(CC)C(CCC)C)=O)NC1=O	0.12	76-74-4
CPSM210	fluoroxene	FC(F)(F)COC=C	0.13	406-90-6
CPSM211	Liv-13	O=C(N1CCC(CNc2ccncc2)CC1)OCc3ccccc3	0.13	455265-19-7
CPSM212	B-065, zolantidine	N1(Cc2cccc(OCCCNC3=Nc4ccccc4S3)c2)CCCCC1	0.14	104076-38-2
CPSM213	declopramide	NC1=CC=C(C(NCCN(CC)CC)=O)C=C1Cl	0.14	891-60-1
CPSM214	compound-10b	ClC1=CC(CN2C(C)=CC(C(NC3=CC=C(CNC)C=C3)=O)=N2)=C(OCC4=CC=CC=C4)C=C1	0.15	913571-93-4
CPSM215	B-104, Org13011	O=C1CCCN1CCCCN(CC2)CCN2c3cc(C(F)(F)F)ccn3	0.16	142494-12-0
CPSM216	minozac, MW01-2-151SRM	Cc1c(N2CCN(c3ncccn3)CC2)nnc(c4ccccc4)c1	0.176	886208-65-7
CPSM217	GW406381	O=S(c1ccc(C2=C3C=CC=NN3N=C2c4ccc(OCC)cc4)cc1)(C)=O	0.18	221148-46-5
CPSM218	repinotan	O=S1(c2ccccc2C(N1CCCCN[C@H]3CCc4ccccc4O3)=O)=O	0.18	144980-29-0
CPSM219	sulforidazine	CN1CCCCC1CCN2c3cc(S(C)(=O)=O)ccc3Sc4ccccc24	0.18	14759-06-9
CPSM220	buspirone	O=C1CC2(CCCC2)CC(N1CCCCN(CC3)CCN3c4ncccn4)=O	0.2	36505-84-7
CPSM221	PTK-787, vatalanib	Clc1ccc(Nc2nnc(Cc3ccncc3)c4ccccc24)cc1	0.2	212141-54-3
CPSM222	B-066, SKB-42	N1(Cc2cccc(OCCCNC3=Nc4ccccc4O3)c2)CCCCC1	0.22	104076-32-6
CPSM223	compound 14b	CC(C=CC=C1C)=C1NC(C2=CN=CN23)=NC=C3C(C=C4)=CC=C4OCCN5CCCC5	0.23	849199-34-4
CPSM224	pyrene	c1(ccc2ccc3)c4c2c3ccc4ccc1	0.23	129-00-0
CPSM225	GR 205171, vofopitant	COC(C=C1)=C(CNC2CCCNC2C3=CC=CC=C3)C=C1N4C(C(F)(F)F)=NN=N4	0.24	168266-90-8
CPSM226	SKF-101468, ropinirole	O=C(N1)Cc2c1cccc2CCN(CCC)CCC	0.25	91374-21-9
CPSM227	spiperone	Fc1ccc(C(CCCN2CCC3(N(c4ccccc4)CNC3=O)CC2)=O)cc1	0.26	749-02-0
CPSM228	NSC 350386	Nc1c2c(NC(C)C(c3ccccc3)=N2)cc(CC(OCC)=O)n1	0.27	83269-10-7
CPSM229	trichloromethane	ClC(Cl)Cl	0.29	67-66-3
CPSM230	compound-4j	ClC1=CC(CN2C(C)=CC(NC(C3=CC=C(CN4CCCC4)C=C3)=O)=N2)=C(OCC(C)C)C=C1	0.3	913570-27-1
CPSM231	diazepam	O=C1CN=C(c2ccccc2)c3cc(Cl)ccc3N1C	0.3	439-14-5
CPSM232	FR 260010	CC1=CN(C=N1)C2=CC=CC(NC3=NC=NC4=C3CCC5=CC=CC=C54)=C2	0.3	374556-71-5
CPSM233	minaprine	Cc1c(NCCN2CCOCC2)nnc(c3ccccc3)c1	0.3	25905-77-5
CPSM234	olanzapine	CN1CCN(C2=Nc3c(NC4=C2C=C(C)S4)cccc3)CC1	0.3	132539-06-1
CPSM235	SB222200	CCC(NC(c(c(C)c(c1ccccc1)n2)c3c2cccc3)=O)c4ccccc4	0.3	174635-69-9
CPSM236	riluzole	NC1=NC2=C(S1)C=C(OC(F)(F)F)C=C2	0.301	1744-22-5
CPSM237	4-OH-TIQ	OC1c2ccccc2CNC1	0.32	51641-23-7
CPSM238	Hydrocodone	[H][C@]1([C@H](N2C)C3)[C@@]4(CC2)C5=C3C=CC(OC)=C5O[C@@]4([H])C(CC1)=O	0.32	125-29-1
CPSM239	lidocaine	CCN(CC(Nc1c(C)cccc1C)=O)CC	0.34	137-58-6
CPSM240	trichloroethylene	ClC(Cl)=CCl	0.34	79-01-6
CPSM241	clobazam	O=C1CC(N(C)c2ccc(Cl)cc2N1c3ccccc3)=O	0.35	22316-47-8
CPSM242	compound-4fi	CC1=NC(N2N=C(C(F)(F)F)C=C2)=C3C(N(C4=CC=C(Cl)C=C4Cl)CC3)=N1	0.36	474656-78-5
CPSM243	compound-S16d	O=C1NC(C2=CC(N3CCC(C4=CC=CC=C4)CC3)CC2)=NC5=C(Cl)C=CC=C51	0.36	952606-58-5
CPSM244	lamotrigine	Nc1nc(N)c(c2cccc(Cl)c2Cl)nn1	0.36	84057-84-1
CPSM245	midazolam	CC1=NC=C2N1c3ccc(Cl)cc3C(c4c(F)cccc4)=NC2	0.36	59467-70-8
CPSM246	NSC 269416	CN(c1ccc(OC)cc1)CC2=Nc3c(N)nc(NC(OCC)=O)cc3NC2	0.36	82585-90-8
CPSM247	Irie-10b	N#CC1=NC(NCC2CCC3(CCC3)CC2)=C(C(NC)=O)C(OCC4CCN(C)CC4)=N1	0.367	Irie10b-notreg
CPSM248	benzene	c1ccccc1	0.37	71-43-2
CPSM249	fentanyl	CCC(N(c1ccccc1)C2CCN(CCc3ccccc3)CC2)=O	0.38	437-38-7
CPSM250	B-106, Org30526	[H]C12c3cc(Cl)ccc3Oc4ccccc4C1([H])CNCC2	0.39	128915-56-0
CPSM251	1,1,1-trichloroethane	CC(Cl)(Cl)Cl	0.4	71-55-6
CPSM252	tibolone	O=C1CCC2=C(CC(C)C3C2CCC4C3CCC4(O)C#C)C1	0.4	5630-53-5
CPSM253	lorazepam	OC1N=C(c2c(NC1=O)ccc(Cl)c2)c3c(Cl)cccc3	0.41	846-49-1
CPSM254	DMXBA, GTS-21	COc2cc(OC)ccc2C=C1CCCN=C1c3cnccc3	0.42	156223-05-1
CPSM255	B-064, SKB-37	N1(Cc2cccc(OCCCNC3=NC=CS3)c2)CCCCC1	0.44	104076-45-1
CPSM256	ICA-27243	ClC1=NC=C(NC(C2=CC=C(F)C(F)=C2)=O)C=C1	0.44	325458-89-4
CPSM257	phencyclidine	N1(C2(c3ccccc3)CCCCC2)CCCCC1	0.44	77-10-1
CPSM258	propoxyphene	O=C(CC)OC([C@H](C)CN(C)C)(C1=CC=CC=C1)CC2=CC=CC=C2	0.46	469-62-5
CPSM259	compound-12	O=S(N1C=CC(C1=CC=C2Cl)=C2N3CCNCC3)(C4=CC(Cl)=CC=C4)=O	0.48	431044-92-7
CPSM260	PK-11195	CCC(N(C(c(c1)nc(c2c(Cl)cccc2)c3c1cccc3)=O)C)C	0.48	85532-75-8
CPSM261	propofol, diprivan	CC(c1c(O)c(C(C)C)ccc1)C	0.48	2078-54-8
CPSM262	budipine	CC(N1CCC(c2ccccc2)(c3ccccc3)CC1)(C)C	0.49	57982-78-2
CPSM263	mepyramine	COc1ccc(CN(c2ncccc2)CCN(C)C)cc1	0.49	91-84-9
CPSM264	pyrimethamine	ClC1=CC=C(C2=C(N)N=C(N)N=C2CC)C=C1	0.49	58-14-0
CPSM265	desmethyldiazepam, nordazepam	O=C1CN=C(c2ccccc2)c3cc(Cl)ccc3N1	0.5	1088-11-5
CPSM266	B-105, Org32104	OC12c3ccccc3Oc4c(C)cccc4C1([H])CNCC2	0.52	129234-06-0
CPSM267	paroxetine, paxil	FC(C=C1)=CC=C1[C@H]2C(COC3=CC=C(OCO4)C4=C3)CNCC2	0.52	61869-08-7
CPSM268	mirtazapine	CN1CCN2c3ncccc3Cc4ccccc4C2C1	0.53	85650-52-8
CPSM269	codeine	COc1c(O2)c([C@]([C@@H]2[C@@H](O)C=C3)(CCN4C)[C@]3([H])[C@H]4C5)c5cc1	0.55	76-57-3
CPSM270	NSC 15312	c12ccccc1CNCC2	0.56	91-21-4
CPSM271	SB-277011A	O=C(c1c2ccccc2ncc1)N[C@@H]3CC[C@@H](CCN(C4)CCc5c4ccc(C#N)c5)CC3	0.56	215803-78-4
CPSM272	compound-7b	CC(C=CN1CCCCN2CCN(C3=CC(C(F)(F)F)=NC(C(C)(C)C)=N3)CC2)=CC1=O	0.57	870993-31-0
CPSM273	selegiline	C[C@@H](N(C)CC#C)CC1=CC=CC=C1	0.57	14611-51-9
CPSM274	hydroxyzine	Clc1ccc(C(N2CCN(CCOCCO)CC2)c3ccccc3)cc1	0.58	68-88-2
CPSM275	desmonomethylpromazine	CNCCCN1c2ccccc2Sc3ccccc13	0.59	2095-20-7
CPSM276	1-(2-pyrimidinyl)-piperazine	c1(N2CCNCC2)ncccn1	0.6	20980-22-7
CPSM277	77-LH-28-1	O=C1CCC2=C(C=CC=C2)N1CCCN3CCC(CCCC)CC3	0.6	langmead-77
CPSM278	cocaine	COC(C1C(OC(c2ccccc2)=O)CC3CCC1N3C)=O	0.6	50-36-2
CPSM279	clozapine	CN(CC1)CCN1C2=NC(C=C(Cl)C=C3)=C3NC4=C2C=CC=C4	0.61	5786-21-0
CPSM280	oxazepam	Clc1ccc(N2)c(C(C)=NC(O)C2=O)c1	0.61	604-75-1
CPSM281	rolipram	COc1c(OC2CCCC2)cc(C3CNC(C3)=O)cc1	0.61	61413-54-5
CPSM282	venlafaxine	COC1=CC=C(C(CN(C)C)C2(O)CCCCC2)C=C1	0.62	93413-69-5
CPSM283	mefloquine	OC(c(cc(C(F)(F)F)n1)c2c1c(C(F)(F)F)ccc2)C3CCCCN3	0.63	53230-10-7
CPSM284	doxylamine	CN(CCOC(c1ccccc1)(c2ncccc2)C)C	0.64	469-21-6
CPSM285	propranolol	OC(CNC(C)C)COc1cccc2ccccc21	0.64	525-66-6
CPSM286	etoprine	ClC1=CC(C2=C(N)N=C(N)N=C2CC)=CC=C1Cl	0.65	18588-57-3
CPSM287	B-063	N1(Cc2cccc(OCCCNc3ccccn3)c2)CCCCC1	0.69	104076-40-6
CPSM288	donepezil, aricept	COc1c(OC)cc(C(C(CC2CCN(Cc3ccccc3)CC2)C4)=O)c4c1	0.69	120014-06-4
CPSM289	Irie-13b	N#CC1=NC(NCC2CCC3(CCC3)CC2)=C(C(NC)=O)C(OCCO)=N1	0.7	Irie-13bnotreg
CPSM290	citalopram	CN(C)CCCC(OC1)(C2=CC=C(F)C=C2)C3=C1C=C(C#N)C=C3	0.71	59729-33-8
CPSM291	triazolam	CC1=NC=C2N1c3ccc(Cl)cc3C(c4c(Cl)cccc4)=NC2	0.74	28911-01-5
CPSM292	northioridazine	CSc1cc(N(CCC2CCCCN2)c3ccccc3S4)c4cc1	0.75	10538-32-6
CPSM293	pentane	CCCCC	0.76	109-66-0
CPSM294	fluvoxamine	COCCCC/C(C1=CC=C(C(F)(F)F)C=C1)=N\OCCN	0.79	54739-18-3
CPSM295	heptane	CCCCCC	0.81	142-82-5
CPSM296	Metoprine	ClC1=CC(C2=C(N)N=C(N)N=C2C)=CC=C1Cl	0.81	7761-45-7
CPSM297	B-101, beloxepin	CN1CCC2(O)c3ccccc3Oc4c(C)cccc4C2([H])C1	0.82	135928-30-2
CPSM298	compound-19	ClC1=CC=C(NN=C2NC3CCN(CC4=CC=C(OCO5)C5=C4)CC3)C2=C1	0.83	870766-08-8
CPSM299	melperone	CC1CCN(CCCC(c2ccc(F)cc2)=O)CC1	0.83	3575-80-2
CPSM300	amitriptyline, triptanol, elavil	CN(CCC=C1c2c(CCc3c1cccc3)cccc2)C	0.89	50-48-6
CPSM301	3-methylhexane	CCC(C)CCC	0.9	589-34-4
CPSM302	methamphetamine	CNC(Cc1ccccc1)C	0.9	537-46-2
CPSM303	AM-36	Oc1c(C(C)(C)C)cc(CN2CCN(CC(O)c3ccc(Cl)cc3)CC2)cc1C(C)(C)C	0.91	199467-53-3
CPSM304	cyclohexane	C1CCCCC1	0.92	110-82-7
CPSM305	methylcyclopentane	CC1CCCC1	0.93	96-37-7
CPSM306	2-methylpentane	CC(C)CCC	0.97	107-83-5
CPSM307	nor-2-chlorpromazine	CNCCCN1c2ccccc2Sc3ccc(Cl)cc13	0.97	2095-17-2
CPSM308	mianserin	CN1CCN2c3ccccc3Cc4ccccc4C2C1	0.99	24219-97-4
CPSM309	compound 26	O=S(C1=CC=C(C#N)C=C1)(C2CCN(CCC3=CC=C(F)C=C3F)CC2)=O	1	285994-62-9
CPSM310	3-methylpentane	CCC(C)CC	1.01	96-14-0
CPSM311	B-102, asenapine, Org5222	CN1CCC2(O)c3ccccc3Oc4ccc(Cl)cc4C2([H])C1	1.03	65576-45-6
CPSM312	2,2-dimethylbutane	CC(C)(C)CC	1.04	75-83-2
CPSM313	BMS-204352	O=C(N1)[C@](c2cc(Cl)ccc2OC)(F)c3c1cc(C(F)(F)F)cc3	1.04	187523-35-9
CPSM314	nortriptyline	CNCC/C=C1C2=C(C=CC=C2)CCC3=C/1C=CC=C3	1.04	72-69-5
CPSM315	cyclobenzaprine, MK 130	CN(C)CC/C=C1C2=C(C=CC=C2)C=CC3=C/1C=CC=C3	1.06	303-53-7
CPSM316	desmethyldesipramine	NCCCN1c2ccccc2CCc3ccccc31	1.06	2095-95-6
CPSM317	imipramine	CN(C)CCCN1c2ccccc2CCc3ccccc31	1.06	50-49-7
CPSM318	fluoxetine	CNCCC(c1ccccc1)Oc2ccc(C(F)(F)F)cc2	1.07	54910-89-3
CPSM319	methylphenidate	COC(C(C1=CC=CC=C1)C2CCCCN2)=O	1.08	113-45-1
CPSM320	pentazocine	CC1C2Cc3c(C1(CCN2CC=C(C)C)C)cc(O)cc3	1.16	359-83-1
CPSM321	desipramine	CNCCCN1c2ccccc2CCc3ccccc31	1.2	50-47-5
CPSM322	promazine	CN(C)CCCN1c2ccccc2Sc3ccccc13	1.23	58-40-2
CPSM323	diphenhydramine	CN(CCOC(c1ccccc1)c2ccccc2)C	1.26	58-73-1
CPSM324	haloperidol	Clc1ccc(C2(O)CCN(CCCC(c3ccc(F)cc3)=O)CC2)cc1	1.27	52-86-8
CPSM325	chlorpromazine	CN(C)CCCN1c2ccccc2Sc3ccc(Cl)cc13	1.36	50-53-3
CPSM326	nor-1-chlorpromazine	Clc1cccc2c1N(CCCNC)c3ccccc3S2	1.37	1225-64-5
CPSM327	bromperidol	Brc1ccc(C2(O)CCN(CCCC(c3ccc(F)cc3)=O)CC2)cc1	1.38	10457-90-6
CPSM328	sertraline	ClC(C=C1)=C(Cl)C=C1[C@H]2C3=C(C=CC=C3)[C@@H](NC)CC2	1.38	79617-96-2
CPSM329	trifluoroperazine	FC(F)(F)c1ccc2c(N(CCCN3CCN(C)CC3)c4ccccc4S2)c1	1.44	117-89-5
CPSM330	fluphenazine	OCCN(CC1)CCN1CCCN2c3ccccc3Sc4c2cc(C(F)(F)F)cc4	1.51	69-23-8
CPSM331	B-103, Org12962	Clc1c(C(F)(F)F)ccc(N2CCNCC2)n1	1.64	210821-63-9
CPSM332	terfenadine	OC(C1CCN(CCCC(O)C2=CC=C(C(C)(C)C)C=C2)CC1)(C3=CC=CC=C3)C4=CC=CC=C4	1.65	50679-08-8
CPSM333	AEE-788	CC(C1=CC=CC=C1)NC2=NC=NC3=C2C=C(C4=CC=C(CN5CCN(CC)CC5)C=C4)N3	n.a.	497839-62-0
CPSM334	almotriptan	O=S(CC1=CC2=C(NC=C2CCN(C)C)C=C1)(N3CCCC3)=O	n.a.	154323-57-6
CPSM335	amantadine	NC1(C2)CC3CC2CC(C3)C1	n.a.	768-94-5
CPSM336	aminopyrine	CN1C(C)=C(N(C)C)C(N1c2ccccc2)=O	n.a.	58-15-1
CPSM337	amoxapine	ClC1=CC=C(OC2=CC=CC=C2N=C3N4CCNCC4)C3=C1	n.a.	14028-44-5
CPSM338	apomorphine	OC1=CC=C2C(C3=C4C(CCN(C)[C@]4([H])C2)=CC=C3)=C1O	n.a.	58-00-4
CPSM339	aripiprazole, abilify	O=C1NC2=C(C=CC(OCCCCN3CCN(C4=CC=CC(Cl)=C4Cl)CC3)=C2)CC1	n.a.	129722-12-9
CPSM340	atomoxetine	CC1=CC=CC=C1O[C@H](C2=CC=CC=C2)CCNC	n.a.	83015-26-3
CPSM341	B-067, GP 26-301	NC(N1c2ccccc2CCc3ccccc31)=O	n.a.	3564-73-6
CPSM342	B-109, Org34167	NC(CC=C)c1c(C2=NOc3ccccc32)cccc1	n.a.	198968-25-1
CPSM343	benztropine	CN1C2CC(OC(C3=CC=CC=C3)C4=CC=CC=C4)CC1CC2	n.a.	86-13-5
CPSM344	biperiden	OC(C1=CC=CC=C1)(CCN2CCCCC2)C3CC4C=CC3C4	n.a.	514-65-8
CPSM345	Buproprion, wellbutrin	CC(NC(C)(C)C)C(C1=CC=CC(Cl)=C1)=O	n.a.	34911-55-2
CPSM346	carbinoxamine	CN(C)CCOC(C1=CC=C(Cl)C=C1)C2=NC=CC=C2	n.a.	486-16-8
CPSM347	carboplatin	O=C1O[Pt+2]([NH3])([NH3])OC(C12CCC2)=O	n.a.	41575-94-4
CPSM348	CEP-1347	CCSCC1=CC=C2C(C(C3=C4CNC3=O)=C5N2C(C[C@]6(O)C(OC)=O)OC6(C)N7C8=C(C=C(CSCC)C=C8)C4=C57)=C1	n.a.	156177-65-0
CPSM349	chlordiazepoxide	CNC1=NC2=CC=C(Cl)C=C2C(C3=CC=CC=C3)=[N+]([O-])C1	n.a.	58-25-3
CPSM350	clemastine	CN1[C@@H](CCO[C@](C2=CC=CC=C2)(C3=CC=C(Cl)C=C3)C)CCC1	n.a.	15686-51-8
CPSM351	clomipramine	CN(C)CCCN1C2=CC(Cl)=CC=C2CCC3=CC=CC=C31	n.a.	303-49-1
CPSM352	clonazepam	O=C1NC2=CC=C([N+]([O-])=O)C=C2C(C3=CC=CC=C3Cl)=NC1	n.a.	1622-61-3
CPSM353	clorazepate	O=C(C1C(NC2=CC=C(Cl)C=C2C(C3=CC=CC=C3)=N1)=O)O	n.a.	23887-31-2
CPSM354	cyclopropane	C1CC1	n.a.	75-19-4
CPSM355	desflurane	FC(OC(F)F)C(F)(F)F	n.a.	57041-67-5
CPSM356	desvenlafaxine	OC1=CC=C(C(C2(O)CCCCC2)CN(C)C)C=C1	n.a.	448904-47-0
CPSM357	dexmethylphenidate	O=C(OC)[C@H](C1=CC=CC=C1)[C@@H]2NCCCC2	n.a.	40431-64-9
CPSM358	dextroamphetamine, dexedrine	N[C@@H](C)CC1=CC=CC=C1	n.a.	51-64-9
CPSM359	dichloroacetate	ClC(C(O)=O)Cl	n.a.	13425-80-4
CPSM360	diethylstilbestrol	CC/C(C1=CC=C(O)C=C1)=C(C2=CC=C(O)C=C2)/CC	n.a.	56-53-1
CPSM361	divalproex	CCCC(CCC)C(O)=O	n.a.	76584-70-8
CPSM362	doxepin	CN(C)CC/C=C1C2=CC=CC=C2OCC3=CC=CC=C/13	n.a.	1668-19-5
CPSM363	droperidol	O=C(N1)N(C2=CCN(CCCC(C3=CC=C(F)C=C3)=O)CC2)C4=C1C=CC=C4	n.a.	548-73-2
CPSM364	duloxetine, cymbalta	CNCC[C@@H](OC1=C2C=CC=CC2=CC=C1)C3=CC=CS3	n.a.	116817-13-1
CPSM365	enflurane	FC(Cl)C(F)(OC(F)F)F	n.a.	13838-16-9
CPSM366	ergotamine	[H][C@@]12CC3=CNC4=CC=CC(C1=C[C@@H](C(N[C@@]5(C)C(N6[C@@H](CC7=CC=CC=C7)C(N8CCC[C@]8([C@]6(O)O5)[H])=O)=O)=O)CN2C)=C43	n.a.	113-15-5
CPSM367	estazolam	ClC1=CC=C(N2C(CN=C3C4=CC=CC=C4)=NN=C2)C3=C1	n.a.	29975-16-4
CPSM368	eszopiclone, lunesta	O=C(N1CCN(C)CC1)O[C@@H]2N(C3=NC=C(Cl)C=C3)C(C4=NC=CN=C42)=O	n.a.	138729-47-2
CPSM369	etomidate	O=C(C1=CN=CN1[C@@H](C2=CC=CC=C2)C)OCC	n.a.	33125-97-2
CPSM370	everolimus, RAD001	CC(CC1CC(OC)[C@H](OCCO)CC1)C(C2)OC(C3N(C(C([C@@]4(O)[C@H](C)CCC(C[C@H](OC)/C(C)=C/C=C/C=C/C(C)CC(C)C(C([C@@H](O)C(C)=C[C@@H](C)C2=O)OC)=O)O4)=O)=O)CCCC3)=O	n.a.	159351-69-6
CPSM371	fasudil	O=S(N1CCNCCC1)(C2=C(C=CN=C3)C3=CC=C2)=O	n.a.	103745-39-7
CPSM372	flavopiridol	OC1=C(C2CCN(C)CC2O)C(OC(C3=C(Cl)C=CC=C3)=CC4=O)=C4C(O)=C1	n.a.	146426-40-6
CPSM373	flurazepam	O=C1N(CCN(CC)CC)C2=CC=C(Cl)C=C2C(C3=CC=CC=C3F)=NC1	n.a.	17617-23-1
CPSM374	FR194921	O=C(C=C1)N(C2CCN(C)CC2)N=C1C3=C(C=CC=C4)N4N=C3c5ccccc5	n.a.	202646-80-8
CPSM375	frovatriptan	O=C(N)C(C=C1)=CC2=C1NC3=C2CC(NC)CC3	n.a.	158747-02-5
CPSM376	gabapentin	O=C(O)CC1(CN)CCCCC1	n.a.	60142-96-3
CPSM377	galantamine	O[C@H]1C=C[C@@]23C(C(CN(C)CC3)=CC=C4OC)=C4O[C@@]2([H])C1	n.a.	357-70-0
CPSM378	halothane	FC(F)(F)C(Br)Cl	n.a.	151-67-7
CPSM379	hydantoin	O=C1NC(CN1)=O	n.a.	461-72-3
CPSM380	hydromorphone	[H][C@]1([C@]2([C@]3([H])O4)C5=C4C(O)=CC=C5C[C@H]1N(C)CC2)CCC3=O	n.a.	466-99-9
CPSM381	hydroxyurea	O=C(N)NO	n.a.	127-07-1
CPSM382	iproniazid	O=C(NNC(C)C)C1=CC=NC=C1	n.a.	54-92-2
CPSM383	iressa, gefitinib	ClC1=C(F)C=CC(NC2=NC=NC3=C2C=C(OCCCN4CCOCC4)C(OC)=C3)=C1	n.a.	184475-35-2
CPSM384	isoflurane	FC(F)(F)C(Cl)OC(F)F	n.a.	26675-46-7
CPSM385	ketamine	O=C1C(NC)(C2=CC=CC=C2Cl)CCCC1	n.a.	6740-88-1
CPSM386	Ketoprofen	O=C(C1=CC=CC=C1)C2=CC=CC(C(C)C(O)=O)=C2	n.a.	22071-15-4
CPSM387	levetiracetam	O=C(N)[C@H](CC)N1C(CCC1)=O	n.a.	102767-28-2
CPSM388	levodopa	N[C@@H](CC1=CC(O)=C(C=C1)O)C(O)=O	n.a.	59-92-7
CPSM389	levorphanol	[H][C@@]12CCCC[C@]13C4=CC(O)=CC=C4C[C@H]2N(C)CC3	n.a.	77-07-6
CPSM390	lisuride	O=C(N(CC)CC)NC1CN(C)C(CC2=CNC3=CC=CC4=C23)C4=C1	n.a.	18016-80-3
CPSM391	loxapine	CN1CCN(C2=NC3=CC=CC=C3OC4=CC=C(Cl)C=C24)CC1	n.a.
CPSM392	maprotiline	CNCCCC1(CC2)C3=C(C=CC=C3)C2C4=CC=CC=C14	n.a.	10262-69-8
CPSM393	memantine, namenda	O=C(N)[C@H](CC)N1C(CCC1)=O	n.a.	19982-08-2
CPSM394	meperidine, demerol	O=C(C1(C2=CC=CC=C2)CCN(C)CC1)OCC	n.a.	57-42-1
CPSM395	methadone	CCC(C(C1=CC=CC=C1)(C2=CC=CC=C2)CC(N(C)C)C)=O	n.a.	76-99-3
CPSM396	methotrexate	O=C(O)CC[C@@H](C(O)=O)NC(C1=CC=C(N(CC2=NC3=C(N)N=C(N)N=C3N=C2)C)C=C1)=O	n.a.	59-05-2
CPSM397	molindone	O=C1C2=C(NC(C)=C2CC)CCC1CN3CCOCC3	n.a.	7416-34-4
CPSM398	MW01-5-188WH	c1(c2ccccc2)c(N3CCN(c4ncccn4)CC3)nnc(c5ccccc5)c1	n.a.	874657-90-6
CPSM399	nalbuphine	OC1=CC=C2C[C@@H](N(CC3CCC3)CC4)C5(O)CC[C@H](O)[C@]6([H])[C@]54C2=C1O6	n.a.	20594-83-6
CPSM400	nefazodone	O=C1N(CCCN2CCN(C3=CC=CC(Cl)=C3)CC2)N=C(CC)N1CCOC4=CC=CC=C4	n.a.	83366-66-9
CPSM401	nicotine	CN1CCCC1C2=CC=CN=C2	n.a.	54-11-5
CPSM402	nitrous oxide	N#N=O	n.a.	10024-97-2
CPSM403	oxcarbazepine	O=C(N1C2=CC=CC=C2CC(C3=CC=CC=C31)=O)N	n.a.	28721-07-5
CPSM404	oxymorphone	O=C1[C@]2([H])[C@]34C5=C(O2)C(O)=CC=C5C[C@@H](N(C)CC4)C3(O)CC1	n.a.	76-41-5
CPSM405	pazopanib	CC1=CC=C(CC2=NC=CC(N(C3=CC4=NC(C)C(C)=C4C=C3)C)=N2)C=C1S(N)(=O)=O	n.a.	444731-52-6
CPSM406	pergolide	[H][C@]1(N(CCC)C[C@@H](CSC)CC12)CC3=CNC4=CC=CC2=C43	n.a.	66104-22-1
CPSM407	perphenazine	OCCN1CCN(CCCN2C3=C(C=CC=C3)SC4=CC=C(Cl)C=C24)CC1	n.a.	58-39-9
CPSM408	phenelzine	NNCCC1=CC=CC=C1	n.a.	51-71-8
CPSM409	pheniramine	CN(C)CCC(C1=CC=CC=C1)C2=NC=CC=C2	n.a.	86-21-5
CPSM410	pramipexole	CCCN[C@H]1CCC2=C(SC(N)=N2)C1	n.a.	104632-26-0
CPSM411	primaquine	CC(NC1=C2N=CC=CC2=CC(OC)=C1)CCCN	n.a.	90-34-6
CPSM412	primidone	O=C(C1(CC)C2=CC=CC=C2)NCNC1=O	n.a.	125-33-7
CPSM413	prochlorperazine	CN1CCN(CCCN2C3=C(C=CC=C3)SC4=CC=C(Cl)C=C24)CC1	n.a.	58-38-8
CPSM414	procyclidine	OC(C1=CC=CC=C1)(C2CCCCC2)CCN3CCCC3	n.a.	77-37-2
CPSM415	protriptyline	CNCCCC1C2=CC=CC=C2C=CC3=CC=CC=C13	n.a.	438-60-8
CPSM416	quazepam	S=C1N(CC(F)(F)F)C2=CC=C(Cl)C=C2C(C3=CC=CC=C3F)=NC1	n.a.	36735-22-5
CPSM417	quetiapine	OCCOCCN1CCN(C2=NC3=CC=CC=C3SC4=CC=CC=C24)CC1	n.a.	11974-69-7
CPSM418	ramelteon	CCC(NCC[C@@H]1CCC2=CC=C3OCCC3=C12)=O	n.a.	196597-26-9
CPSM419	remifentanil	O=C(OC)CCN1CCC(N(C(CC)=O)C2=CC=CC=C2)(C(OC)=O)CC1	n.a.	132875-61-7
CPSM420	rivastigmine, exelon	O=C(N1C2=CC=CC=C2CC(C3=CC=CC=C31)=O)N	n.a.	123441-03-2
CPSM421	semaxanib, SU5416	O=C1NC2=CC=CC=C2/C1=C/C3=C(C)C=C(C)N3	n.a.	194413-58-6
CPSM422	sevoflurane	FCOC(C(F)(F)F)C(F)(F)F	n.a.	28523-86-6
CPSM423	sildenafil, viagra	O=C1C(N(C)N=C2CCC)=C2N=C(C3=CC(S(=O)(N4CCN(C)CC4)=O)=CC=C3OCC)N1	n.a.	139755-83-2
CPSM424	sirolimus	CC(CC1CC(OC)[C@H](O)CC1)C(C2)OC(C3N(C(C([C@@]4(O)[C@H](C)CCC(C[C@H](OC)/C(C)=C/C=C/C=C/C(C)CC(C)C(C([C@@H](O)C(C)=C[C@@H](C)C2=O)OC)=O)O4)=O)=O)CCCC3)=O	n.a.	53123-88-9
CPSM425	sorafenib, nexavar	O=C(NC)C1=NC=CC(OC2=CC=C(NC(NC3=CC=C(Cl)C(C(F)(F)F)=C3)=O)C=C2)=C1	n.a.	284461-73-0
CPSM426	sufentanil	CCC(N(C1(COC)CCN(CCC2=CC=CS2)CC1)C3=CC=CC=C3)=O	n.a.	56030-54-7
CPSM427	sulindac	O=C(O)CC(C1=C/2C=CC(F)=C1)=C(C)C2=C\C3=CC=C(S(C)=O)C=C3	n.a.	38194-50-2
CPSM428	Sunitinib, sutent	FC1=CC=C(NC(/C2=C\C3=C(C)C(C(NCCN(CC)CC)=O)=C(C)N3)=O)C2=C1	n.a.	341031-54-7
CPSM429	tacrine, cognex	NC1=C(CCCC2)C2=NC3=CC=CC=C31	n.a.	321-64-2
CPSM430	tamoxifen, nolvadex	CN(C)CCOC1=CC=C(/C(C2=CC=CC=C2)=C(C3=CC=CC=C3)/CC)C=C1	n.a.	10540-29-1
CPSM431	tarceva, erlotinib	C#CC1=CC=CC(NC2=NC=NC3=C2C=C(OCCOC)C(OCCOC)=C3)=C1	n.a.	183321-74-6
CPSM432	temazepam	O=C1N(C)C2=CC=C(Cl)C=C2C(C3=CC=CC=C3)=NC1O	n.a.	846-50-4
CPSM433	temsirolimus	CC(CC1CC[C@H](OC(C(CO)(C)CO)=O)C(OC)C1)C(C2)OC(C3N(C(C([C@@]4(O)[C@H](C)CCC(C[C@H](OC)/C(C)=C/C=C/C=C/C(C)CC(C)C(C([C@@H](O)C(C)=C[C@@H](C)C2=O)OC)=O)O4)=O)=O)CCCC3)=O	n.a.	162635-04-3
CPSM434	thiothixene	O=S(C1=CC(/C2=C\CCN3CCN(C)CC3)=C(SC4=C2C=CC=C4)C=C1)(N(C)C)=O	n.a.	3313-26-6
CPSM435	tigabine	O=C([C@H]1CN(CC/C=C(C2=C(C)C=CS2)/C3=C(C)C=CS3)CCC1)O	n.a.	115103-54-3
CPSM436	tolcapone	O=C(C1=CC([N+]([O-])=O)=C(O)C(O)=C1)C2=CC=C(C)C=C2	n.a.	134308-13-7
CPSM437	topiramate, topamax	CC1(O[C@H]([C@@H](CO[C@@]2(COS(=O)(N)=O)O3)O1)[C@@H]2OC3(C)C)C	n.a.	97240-79-4
CPSM438	tramadol	O[C@@]1(C2=CC=CC(OC)=C2)[C@@H](CN(C)C)CCCC1	n.a.	27203-92-5
CPSM439	tranylcypromine	N[C@H]1[C@H](C2=CC=CC=C2)C1	n.a.	155-09-9
CPSM440	trihexyphenidyl	OC(C1=CC=CC=C1)(C2CCCCC2)CCN3CCCCC3	n.a.	144-11-6
CPSM441	trimeprazine, alimemazine, alimezine	CC(CN1C2=C(C=CC=C2)SC3=CC=CC=C13)CN(C)C	n.a.	84-96-8
CPSM442	trimethadione	O=C(N1C)OC(C)(C)C1=O	n.a.	127-48-0
CPSM443	trimipramine	CC(CN1C2=CC=CC=C2CCC3=CC=CC=C31)CN(C)C	n.a.	739-71-9
CPSM444	urea	NC(N)=O	n.a.	57-13-6
CPSM445	vesamicol	OC1C(N2CCC(C3=CC=CC=C3)CC2)CCCC1	n.a.	22232-64-0
CPSM446	zaleplon	CC(N(C1=CC=CC(C2=CC=NC3=C(C#N)C=NN23)=C1)CC)=O	n.a.	151319-34-5
CPSM447	ziprasidone	O=C1NC2=C(C=C(CCN3CCN(C4=NSC5=C4C=CC=C5)CC3)C(Cl)=C2)C1	n.a.	146939-27-7
CPSM448	zonisamide	O=S(CC1=NOC2=C1C=CC=C2)(N)=O	n.a.	68291-97-4

## Sheet: KDs
Code	Name	SMILES	CAS	Kinase Target(s)	Type	Indication
KD001	AT9283	C1CC1NC(=O)NC\2=CNN/C2=C\3/N=C4C=CC(=CC4=N3)CN5CCOCC5	1133385-83-7	Aurora kinase	S/T	solid tumors, lymphomas
KD002	PD-0332991, palbociclib	O=C1C(C(C)=O)=C(C)C2=CN=C(NC3=NC=C(N4CCNCC4)C=C3)N=C2N1C5CCCC5	571190-30-2	Aurora kinase	S/T	Non-Hodgkin's lymphoma
KD003	VX-702	O=C(C1=CC=C(N(C(N)=O)C2=C(F)C=CC=C2F)N=C1C3=CC=C(F)C=C3F)N	745833-23-2	Aurora kinase	S/T	rheumatoid arthritis
KD004	AG-024322	CCNCC1=C(C)C(C2=CC(C(C3=NC(C(F)=CC(F)=C4)=C4N3)=NN5)=C5C=C2)=CN=C1	837364-57-5	Aurora kinase	S/T	Non-Hodgkin's lymphoma
KD005	SGX523	CN1N=CC(C2=NN3C(SC(C=C4)=CC5=C4C=CC=C5)=NN=C3C=C2)=C1	1072116-01-8	Aurora kinase	S/T	solid tumors
KD006	Sprycel, dasatinib, BMS-354825	CC1=NC(N2CCN(CCO)CC2)=CC(NC3=NC=C(C(NC4=C(Cl)C=CC=C4Cl)=O)S3)=N1	302962-49-8	Bcr-Abl, c-Kit, Src	Y	Approved - oncology; Clinical trials - CNS
KD007	AV-951, tivozanib	O=C(NC1=NOC(C)=C1)NC2=CC=C(OC3=CC=NC4=CC(OC)=C(OC)C=C34)C=C2Cl	475108-18-0	B-Raf, BEGFR-2	Y	renal cell carcinoma
KD008	PF-02341066	NC1=NC=C(C2=CN(C3CCNCC3)N=C2)C=C1O[C@@H](C4=C(Cl)C=CC(F)=C4Cl)C	877399-52-5	CDK	S/T	systemic anaplastic large-cell lymphoma
KD009	P276-00, Riviciclib	CN1CC[C@H]([C@@H]1CO)C2=C(C=C(C3=C2OC(=CC3=O)C4=CC=CC=C4Cl)O)O	936749-12-1	CDK	S/T	refractory neoplasms
KD010	XL281, BMS-908662	CC1=C(C=C(C=C1)Cl)N2C(=O)C3=CC=CC=C3C2(C4=CC5=C(C=C4)N=C(N5)NC(=O)OC)O	1029873-02-6	CDK	S/T	solid tumors
KD011	CYC116	CC1=C(SC(=N1)N)C2=NC(=NC=C2)NC3=CC=C(C=C3)N4CCOCC4	693228-63-6	CDK2, CDK7, CDK9	S/T	solid tumors
KD012	RAF265	FC(C1=CC=C(NC2=NC3=CC(OC4=CC(C5=NC=C(C(F)(F)F)N5)=NC=C4)=CC=C3N2C)C=C1)(F)F	927880-90-8	CDK4-D1, CDK1B	S/T	metastatic melanoma
KD013	XL228	CC(C)C1=NOC(=C1)CNC2=NC(=CC(=N2)NC3=NNC(=C3)C4CC4)N5CCN(CC5)C	952306-27-3	c-Met/HGF	Y	advanced cancer
KD014	PF-03814735	CC(=O)NCC(=O)N1[C@H]2CC[C@@H]1C3=C2C=CC(=C3)NC4=NC=C(C(=N4)NC5CCC5)C(F)(F)F	942487-16-3	IGF1R, src, FGFR, BCR-Abl	Y	solid tumors
KD015	AG-013736 (A406)	O=C(NC)C1=C(SC2=CC=C(C(/C=C/C3=NC=CC=C3)=NN4)C4=C2)C=CC=C1	319460-85-0	JAK2	S/T	solid tumors
KD016	AZD0530, saracatinib	CN1CCN(CC1)CCOC2=CC(=C3C(=C2)N=CN=C3NC4=C(C=CC5=C4OCO5)Cl)OC6CCOCC6	379231-04-6	Met	Y	osteosarcoma
KD017	TSU-68	O=C(O)CCC1=C(C)NC(/C=C2C(NC3=C\2C=CC=C3)=O)=C1C	252916-29-3	p38α MAPK	S/T	hepatocellular carcinoma
KD018	P1446A-05, voruciclib	CN1CC[C@H]([C@@H]1CO)C2=C(C=C(C3=C2OC(=CC3=O)C4=C(C=C(C=C4)C(F)(F)F)Cl)O)O	1000023-04-0	p38α MAPK	S/T	refractory neoplasms
KD019	SB-681323	O=C1C=CC2=C(C3=CC=C(F)C=C3C)N=C(NC(CO)CO)N=C2N1C4=C(F)C=CC=C4F	444606-18-2	p38α MAPK	S/T	neuropathic pain
KD020	MK0457; VX680	O=C(C1CC1)NC2=CC=C(SC3=NC(NC4=NNC(C)=C4)=CC(N5CCN(C)CC5)=N3)C=C2	639089-54-6	PI3K	S/T	colorectal cancer
KD021	AZD8055	C[C@H]1COCCN1C2=NC(=NC3=C2C=CC(=N3)C4=CC(=C(C=C4)OC)CO)N5CCOC[C@@H]5C	1009298-09-2	PIM kinase	S/T	solid tumors, lymphomas, endometrial carcinoma
KD022	Tamoxifen	CN(C)CCOC1=CC=C(/C(C2=CC=CC=C2)=C(C3=CC=CC=C3)/CC)C=C1	10540-29-1	PKC	S/T	Approved - oncology; Clinical trials - CNS
KD023	SGI-1776	CN1CCC(CC1)CNC2=NN3C(=NC=C3C4=CC(=CC=C4)OC(F)(F)F)C=C2	1025065-69-3	Raf	Y	Non-Hodgkin's lymphoma
KD024	CP-547,632	O=C(C1=C(NC(NCCCCN2CCCC2)=O)SN=C1OCC3=C(F)C=C(Br)C=C3F)N	252003-65-9	Src, Abl	Y	non-small cell lung cancer, ovarian cancer
KD025	CNI-1493 (semapimod)	O=C(NC1=CC(/C(C)=N/NC(N)=N)=CC(/C(C)=N/NC(N)=N)=C1)CCCCCCCCC(NC2=CC(/C(C)=N/NC(N)=N)=CC(/C(C)=N/NC(N)=N)=C2)=O	164301-51-3	TOR kinase	S/T	Crohn's disease
KD026	CEP-701 (lestaurtinib)	O=C1NCC2=C1C(C3=C4C=CC=C3)=C5N4[C@@]6([H])C[C@@](CO)(O)[C@@](O6)(C)N7C5=C2C8=C7C=CC=C8	111358-88-4	VEGFR	Y	myelofibrosis
KD027	GSK1059615	C1=CC2=NC=CC(=C2C=C1/C=C\3/C(=O)NC(=O)S3)C4=CC=NC=C4	958852-01-2	VEGFR, PDGFR, c-kit	Y	solid tumors, lymphomas
KD028	BMS-582949	CCCNC(=O)C1=CN2C(=C1C)C(=NC=N2)NC3=C(C=CC(=C3)C(=O)NC4CC4)C	1023292-44-5	VEGFR2	Y	atherosclerosis
KD029	MLN8237, alisertib	COC1=C(C(=CC=C1)F)C2=NCC3=CN=C(N=C3C4=C2C=C(C=C4)Cl)NC5=CC(=C(C=C5)C(=O)O)OC	1028486-01-2	VEGFR2, PDGFR, FGFR	Y	solid tumors
KD030	vandetanib	CN1CCC(CC1)COC2=C(C=C3C(=C2)N=CN=C3NC4=C(C=C(C=C4)Br)F)OC	443913-73-3		Y
KD031	vemurafenib	CCCS(=O)(=O)NC1=C(C(=C(C=C1)F)C(=O)C2=CNC3=NC=C(C=C23)C4=CC=C(C=C4)Cl)F	918504-65-1		S/T
KD032	crizotinib	C[C@H](C1=C(C=CC(=C1Cl)F)Cl)OC2=C(N=CC(=C2)C3=CN(N=C3)C4CCNCC4)N	877399-52-5		Y
KD033	ruxolitinib	C1CCC(C1)[C@@H](CC#N)N2C=C(C=N2)C3=C4C=CNC4=NC=N3	941678-49-5		Y
KD034	axitinib	CNC(=O)C1=CC=CC=C1SC2=CC3=C(C=C2)C(=NN3)/C=C/C4=CC=CC=N4	319460-85-0		Y
KD035	bosutinib	CN1CCN(CC1)CCCOC2=C(C=C3C(=C2)N=CC(=C3NC4=CC(=C(C=C4Cl)Cl)OC)C#N)OC	380843-75-4		Y
KD036	regorafenib	CNC(=O)C1=NC=CC(=C1)OC2=CC(=C(C=C2)NC(=O)NC3=CC(=C(C=C3)Cl)C(F)(F)F)F	755037-03-7		Y, S/T
KD037	tofacitinib	C[C@@H]1CCN(C[C@@H]1N(C)C2=NC=NC3=C2C=CN3)C(=O)CC#N	477600-75-2		Y
KD038	cabozantinib	COC1=CC2=C(C=CN=C2C=C1OC)OC3=CC=C(C=C3)NC(=O)C4(CC4)C(=O)NC5=CC=C(C=C5)F	849217-68-1		Y
KD039	ponatinib	CC1=C(C=C(C=C1)C(=O)NC2=CC(=C(C=C2)CN3CCN(CC3)C)C(F)(F)F)C#CC4=CN=C5N4N=CC=C5	943319-70-8		Y
KD040	trametinib	CC1=C2C(=C(N(C1=O)C)NC3=C(C=C(C=C3)I)F)C(=O)N(C(=O)N2C4=CC(=CC=C4)NC(=O)C)C5CC5	871700-17-3		S/T
KD041	dabrafenib	CC(C)(C)C1=NC(=C(S1)C2=NC(=NC=C2)N)C3=C(C(=CC=C3)NS(=O)(=O)C4=C(C=CC=C4F)F)F	1195765-45-7		S/T
KD042	afatinib	CN(C)C/C=C/C(=O)NC1=C(C=C2C(=C1)C(=NC=N2)NC3=CC(=C(C=C3)F)Cl)O[C@H]4CCOC4	850140-72-6		Y
KD043	ibrutinib	C=CC(=O)N1CCC[C@H](C1)N2C3=C(C(=N2)C4=CC=C(C=C4)OC5=CC=CC=C5)C(=NC=N3)N	936563-96-1		Y
KD044	ceritinib	CC1=CC(=C(C=C1C2CCNCC2)OC(C)C)NC3=NC=C(C(=N3)NC4=CC=CC=C4S(=O)(=O)C(C)C)Cl	1032900-25-6		Y
KD045	idelalisib	CC[C@@H](C1=NC2=C(C(=CC=C2)F)C(=O)N1C3=CC=CC=C3)NC4=NC=NC5=C4NC=N5	870281-82-6		L
KD046	nintedanib	CN1CCN(CC1)CC(=O)N(C)C2=CC=C(C=C2)N/C(=C\3/C4=C(C=C(C=C4)C(=O)OC)NC3=O)/C5=CC=CC=C5	656247-17-5		Y
KD047	lenvatinib	COC1=CC2=NC=CC(=C2C=C1C(=O)N)OC3=CC(=C(C=C3)NC(=O)NC4CC4)Cl	417716-92-8		Y
KD048	lapatinib	CS(=O)(=O)CCNCC1=CC=C(O1)C2=CC3=C(C=C2)N=CN=C3NC4=CC(=C(C=C4)OCC5=CC(=CC=C5)F)Cl	913989-15-8		Y
KD049	nilotinib	CC1=C(C=C(C=C1)C(=O)NC2=CC(=CC(=C2)N3C=C(N=C3)C)C(F)(F)F)NC4=NC=CC(=N4)C5=CN=CC=C5	641571-10-0		Y

## Sheet: MDKIs
Code	Name	SMILES	Origin	Kinase Target(s)	Skropeta 2011	Bharate 2013	Year	Reference
MDKI1	staurosporine	C[C@@]12[C@@H]([C@@H](C[C@@H](O1)N3C4=CC=CC=C4C5=C6C(=C7C8=CC=CC=C8N2C7=C53)CNC6=O)NC)OC	Eudistoma toealensis (tunicate)	PKC	1	1	1989	Ruegg, U. T.; Burgess, G. M. Trends Pharmacol. Sci. 1989, 10, 218.
MDKI2	4-amino-5-bromopyrrolo[2,3-d]pyrimidine	NC1=C2C(N(C=C2I)[C@H]3[C@H](O)[C@H](O)[C@H](O3)C)=NC=N1	Echinodictyum sp. (sponge)	ADK		1	1984	Biochemical Pharmacology (1984), 33(3), 347-55
MDKI3	tubercidin	C1=CN(C2=C1C(=NC=N2)N)[C@H]3[C@@H]([C@@H]([C@H](O3)CO)O)O	Caulospongia biflabellata (sponge)	ADK		1	2002	Biabani, M. F. et al. Pharmaceutical Biology (2002) 40 (4),
MDKI4	5-iodotubercidin	C1=C(C2=C(N1[C@H]3[C@@H]([C@@H]([C@H](O3)CO)O)O)N=CN=C2N)I		ADK		1	1984	Davies, L. P.; et al. Biochemical Pharmacology (1984), 33, 347; Massillon D; et al. Biochem. J. (1994) 299, 123.
MDKI5	5'-deoxy-5-iodotubercidin	C[C@@H]1[C@H]([C@H]([C@@H](O1)N2C=C(C3=C(N=CN=C32)N)I)O)O	Hypnea valentiae (alga)	ADK		1	1984	Davies, L. P.; et al. Biochemical Pharmacology (1984), 33, 347
MDKI6	bryostatin 1	CC1(C)[C@@H](OC(C)=O)C[C@](C[C@@H](O)CC(O[C@@H]([C@@H](C)O)C2)=O)([H])O[C@@]1(O)C[C@@](C/3)([H])O[C@](/C=C/C(C)(C)[C@@]4(O)[C@@H](OC(/C=C/C=C/CCC)=O)/C(C[C@]2([H])O4)=C/C(OC)=O)([H])CC3=C/C(OC)=O	Bugula neritina (bryozoa)	PKC			1987	Sako, T. et al. Cancer Res. 47 (1987), 5445-5450; Levine, B. et al.J. Immunol.147 (1991), 3474-3481; Gschwendt, M. et al. Carcinogenesis 9 (1988), 555-562; Keenan C. et al. FEBS lett., 415 (1), 101-108
MDKI7	TAN-999	O=C(NC1)C2=C1C(C3=CC=C(OC)C=C3N45)=C4C6=C2C7=CC=CC=C7N6[C@H]8C[C@H](NC)[C@@H](OC)[C@]5(C)O8	Nocardiopsis sp. (actinobacteria)	PKC			1989	Tanida, S. et al. J. Antibiot. 42: 1619-1630
MDKI8	TAN-1030A	O=C(NC1)C2=C1C(C3=CC=CC=C3N4[C@@]5(C)O6)=C4C7=C2C8=CC=CC=C8N7[C@H]6C/C([C@H]5OC)=N/O	Strepromyces sp. (actinobacteria)	PKC			1989	Tanida, S. et al. J. Antibiot. 42: 1619-1630
MDKI9	calphostin C	C[C@H](CC1=C2C3=C(C(=C(C4=C3C(=C5C2=C(C(=O)C=C5OC)C(=C1OC)O)C(=CC4=O)OC)O)OC)C[C@@H](C)OC(=O)OC6=CC=C(C=C6)O)OC(=O)C7=CC=CC=C7	Cladosporium cladosporioides (ascomycota)	PKC			1989	Kobayashi, E. et al. Biochem. Biophys. Res. Commun. 159:548-553
MDKI10	calphostin D	C[C@H](CC1=C(C(=C2C(=O)C=C(C3=C4C(=CC(=O)C5=C(C(=C(C(=C45)C1=C32)C[C@@H](C)O)OC)O)OC)OC)O)OC)O	Cladosporium cladosporioides (ascomycota)	PKC			1989	Kobayashi, E. et al. Biochem. Biophys. Res. Commun. 159:548-553
MDKI11	rebeccamycin	CO[C@@H]1[C@H](O[C@H]([C@@H]([C@H]1O)O)n2c3c(cccc3Cl)c4c2c5c(c6cccc(c6[nH]5)Cl)c7c4C(=O)NC7=O)CO	Strepromyces sp. (actinobacteria)	PKC			1990	Tamaoki, T. and Nakano, H. Nature Biotechnology 1990, 8, 732-735 (August 1990) - structure available on Bush, A. J. et al. J. Antibiot. 40: 668-678
MDKI12	AT2433-A1	CN[C@H]1CO[C@H](C[C@@H]1O)OC[C@@H]2[C@H]([C@@H]([C@H]([C@@H](O2)n3c4c(cccc4Cl)c5c3c6c(c7ccccc7[nH]6)c8c5C(=O)N(C8=O)C)O)O)OC	Actinomadura melliaura (actinobacteria)	PKC			1990	Tamaoki, T. and Nakano, H. Nature Biotechnology 1990, 8, 732-735 (August 1990) - structure available on Matson, J. A. et al. J. Antibiot. 42: 1547-1555
MDKI13	AT2433-A2	CN1C(=O)c2c3c4ccccc4[nH]c3c5c(c2C1=O)c6cccc(c6n5[C@H]7[C@@H]([C@H]([C@@H]([C@H](O7)CO[C@H]8C[C@@H]([C@H](CO8)N)O)OC)O)O)Cl	Actinomadura melliaura (actinobacteria)	PKC			1990	Tamaoki, T. and Nakano, H. Nature Biotechnology 1990, 8, 732-735 (August 1990) - structure available on Matson, J. A. et al. J. Antibiot. 42: 1547-1555
MDKI14	AT2433-B1	CN[C@H]1CO[C@H](C[C@@H]1O)OC[C@@H]2[C@H]([C@@H]([C@H](C(O2)n3c4ccccc4c5c3c6c(c7ccccc7[nH]6)c8c5C(=O)N(C8=O)C)O)O)OC	Actinomadura melliaura (actinobacteria)	PKC			1990	Tamaoki, T. and Nakano, H. Nature Biotechnology 1990, 8, 732-735 (August 1990) - structure available on Matson, J. A. et al. J. Antibiot. 42: 1547-1555
MDKI15	AT2433-B2	CN1C(=O)c2c3c4ccccc4[nH]c3c5c(c2C1=O)c6ccccc6n5C7[C@@H]([C@H]([C@@H]([C@H](O7)CO[C@H]8C[C@@H]([C@H](CO8)N)O)OC)O)O	Actinomadura melliaura (actinobacteria)	PKC			1990	Tamaoki, T. and Nakano, H. Nature Biotechnology 1990, 8, 732-735 (August 1990) - structure available on Matson, J. A. et al. J. Antibiot. 42: 1547-1555
MDKI16	cercosporin	C[C@H](Cc1c2c3c(c(c(=O)c4c3c5c(cc4O)OCOc6c5c2c(c(c6)O)c(=O)c1OC)OC)C[C@@H](C)O)O	Cercospora kikuchii (ascomycota)	PKC			1990	Tamaoki, T. and Nakano, H. Nature Biotechnology 1990, 8, 732-735 (August 1990)
MDKI17	(+)-pleichrome	O[C@@H](CC1=C(C(C2=C(C=C(C3=C2C1=C(C(C[C@H](O)C)=C(C4=O)OC)C5=C4C(O)=CC(OC)=C35)OC)O)=O)OC) C	Cladosporium phlei (ascomycota)	PKC			1990	Tamaoki, T. and Nakano, H. Nature Biotechnology 1990, 8, 732-735 (August 1990)
MDKI18	(+)-aeroplysinin 1	COC1=C(Br)[C@@H](O)[C@@](O)(CC#N)C=C1Br	Verongia aerophoba (sponge)	EGFR	1	1	1990	Comparative Biochemistry and Physiology, Part B: Biochemistry & Molecular Biology (1990), 97B(1), 151-8
MDKI19	16-methylpendolmycin	CC[C@H](C)[C@H]1C(=O)N[C@@H](CC2=CNC3=C(C=CC(=C23)N1C)C(C)(C)C=C)CO	Nocardiopsis sp. (actinobacteria)	PKC		1	1991	Sun, H. H. et al. J. Nat. Prod. (1991) 54, 1440.
MDKI20	pendolmycin	CC(C)[C@H]1C(=O)N[C@@H](CC2=CNC3=C(C=CC(=C23)N1C)C(C)(C)C=C)CO	Nocardiopsis sp. (actinobacteria)	erb-B1		1	1988	Yamashita, T et al. J. Nat. Prod. 1988, 51, 1184.
MDKI21	sargaquinoic acid	CC1=CC(=O)C=C(C1=O)C/C=C(\C)/CC/C=C(\C)/CC/C=C(\CCC=C(C)C)/C(=O)O	Sargassum macrocarpum (brown alga)	PKA, MAPK cascade		1	2003	Kamei, Y. et al. Int. J. Dev. Neurosci. (2003), 21, 255
MDKI22	halenaquinone	O=C(C1=CO2)CC[C@]3(C)C1=C2C(C4=CC(C(C=CC5=O)=O)=C5C=C43)=O	Xestospongia carbonaria (sponge)	pp60v-Src	1	1	1992	Biochemical and Biophysical Research Communications (1992), 184(2), 765-72
MDKI23	halenaquinol	O=C(CC1)C2=COC3=C2C1(C)C4=CC5=C(C=C4C3=O)C(O)=CC=C5O	Xestospongia carbonaria (sponge)	pp60v-Src	1	1	1992	Biochemical and Biophysical Research Communications (1992), 184(2), 765-72
MDKI24	halenaquinol sulfate	O=C1CCC(C)(C2=CC3=C(C(O)=CC=C3OS(=O)(O)=O)C=C2C4=O)C5=C4OC=C15	Xestospongia carbonaria (sponge)	pp60v-Src	1		1992	Biochemical and Biophysical Research Communications (1992), 184(2), 765-72
MDKI25	xestoquinone	O=C(C=CC1=O)C2=C1C=C(C(C3=C4[C@@]5(C)CCCC4=CO3)=O)C5=C2	Xestospongia carbonaria (sponge)	pp60v-Src, Pfnek-1	1	1	1992	Biochemical and Biophysical Research Communications (1992), 184(2), 765-72
MDKI26	1,4,6,11-napthacenetetrone	O=C(C=C1)C2=C(C=C(C(C(C=CC=C3)=C3C4=O)=O)C4=C2)C1=O	Xestospongia carbonaria (sponge)	pp60v-Src			1992	Biochemical and Biophysical Research Communications (1992), 184(2), 765-72
MDKI27	tetrahydroquinone A	O[C@H]([C@]1([H])CO2)CC[C@]3(C)C1=C2C(C4=CC([C@@H](O)CCC5O)=C5C=C43)=O	Xestospongia carbonaria (sponge)	pp60v-Src			1992	Biochemical and Biophysical Research Communications (1992), 184(2), 765-72
MDKI28	tetrahydroquinone B	O[C@H]([C@]1([H])CO2)CC[C@]3(C)C1=C2C(C4=CC([C@@H](O)CCC5=O)=C5C=C43)=O	Xestospongia carbonaria (sponge)	pp60v-Src			1992	Biochemical and Biophysical Research Communications (1992), 184(2), 765-72
MDKI29	18-methoxyavarone	CC1=CCC[C@]2([H])[C@]1(C)CC[C@H](C)[C@@]2(C)CC3=CC(C=C(OC)C3=O)=O	Dysidea avara (sponge)	pp60v-Src			1992	Journal of Organic Chemistry (1992), 57(24), 6604-7.
MDKI30	melemeleone A	CC1=CCC[C@]2([H])[C@]1(C)CC[C@H](C)[C@@]2(C)CC3=CC(C=C(NCCS(=O)(O)=O)C3=O)=O	Dysidea avara (sponge)	pp60v-Src	1		1992	Journal of Organic Chemistry (1992), 57(24), 6604-7.
MDKI31	melemeleone B	CC1=CCC[C@]2([H])[C@]1(C)CC[C@H](C)[C@@]2(C)CC3=CC(C(NCCS(=O)(O)=O)=CC3=O)=O	Dysidea avara (sponge)	pp60v-Src, TPK		1	1992	Journal of Organic Chemistry (1992), 57(24), 6604-7.
MDKI32	popolohuanone C	CC1=CCC[C@]2([H])[C@]1(C)CC[C@H](C)[C@@]2(C)CC(C(C(NC3=CC(O)=CC(C[C@]4(C)[C@@H](C)CC[C@]5(C) C(C)=CCC[C@]54[H])=C3)=C6)=O)=CC6=O	Dysidea avara (sponge)	pp60v-Src			1992	Journal of Organic Chemistry (1992), 57(24), 6604-7.
MDKI33	popolohuanone D	CC1=CCC[C@]2([H])[C@]1(C)CC[C@H](C)[C@@]2(C)CC(C(C=C3NC4=CC(O)=CC(C[C@]5(C)[C@@H](C)CC[C@]6 (C)C(C)=CCC[C@]65[H])=C4)=O)=CC3=O	Dysidea avara (sponge)	pp60v-Src			1992	Journal of Organic Chemistry (1992), 57(24), 6604-7.
MDKI34	sarasinoside D	C[C@@H]([C@@H]1[C@]2([C@@H](C[C@@H]3[C@@]4([C@H]([C@@]([C@H](CC4)O[C@@H]5OC[C@H]([C@@H]([C@H]5O[C@@H]6O[C@@H]([C@H]([C@@H]([C@H]6NC(=O)C)O)O)CO[C@@H]7OC[C@H]([C@@H]([C@H]7O[C@@H]8O[C@@H]([C@H]([C@@H]([C@H]8O)O)O)CO)O)O)O)O[C@@H]9O[C@@H]([C@@H]([C@@H]([C@H]9NC(=O)C)O)O)CO)(C)C)CC[C@]3([C@@H]2CC1)C)C)O)C)CC(=O)C=C(C)C	Asteropus surusinosum (sponge)	PKC		1	1992	Tetrahedron (1992) 48 (40), 8685-8696
MDKI35	sarasinoside G	C[C@@H]([C@@H]1[C@@]2([C@]([C@H]3C(=CC2)[C@@]4([C@H]([C@@]([C@H](CC4)O[C@@H]5OC[C@H]([C@@H]([C@H]5O[C@@H]6O[C@@H]([C@H]([C@@H]([C@H]6NC(=O)C)O)O)CO[C@@H]7OC[C@H]([C@@H]([C@H]7O[C@@H]8O[C@@H]([C@H]([C@@H]([C@H]8O)O)O)CO)O)O)O)O[C@@H]9O[C@@H]([C@@H]([C@@H]([C@H]9NC(=O)C)O)O)CO)(C)C)CC3)C)(CC1)C)C)CC(=O)C=C(C)C	Asteropus surusinosum (sponge)	PKC		1	1992	Tetrahedron (1992) 48 (40), 8685-8696
MDKI36	sarasinoside E	C[C@@H]([C@@H]1[C@@]2(C(=C3[C@@H]([C@@]4([C@]([C@@]([C@H](CC4)O[C@@H]5OC[C@H]([C@@H]([C@H]5O[C@@H]6O[C@@H]([C@H]([C@@H]([C@H]6NC(=O)C)O)O)CO[C@@H]7OC[C@H]([C@@H]([C@H]7O[C@@H]8O[C@@H]([C@H]([C@@H]([C@H]8O)O)O)CO)O)O)O)O[C@@H]9O[C@@H]([C@@H]([C@@H]([C@H]9NC(=O)C)O)O)CO)(C)C)(CC3)O)C)C[C@H]2O)CC1)C)CC(=O)C=C(C)C	Asteropus surusinosum (sponge)	PKC		1	1992	Tetrahedron (1992) 48 (40), 8685-8696
MDKI37	11-hydroxystaurosporine	O=C(NC1)C2=C1C(C3=CC=CC(O)=C3N45)=C4C6=C2C7=CC=CC=C7N6[C@H]8C[C@@H](NC)[C@@H](OC)[C@]5( C)O8	Eudistoma sp. (tunicate)	PKC	1	1	1993	Kinnel J; Journal of Organic Chemistry (1993)
MDKI38	4’-N-methyl-5’-hydroxystaurosporine	O=C(NC1)C2=C1C(C3=CC=CC=C3N45)=C4C6=C2C7=CC=CC=C7N6[C@H]8[C@H](O)[C@@H](N(C)C)[C@@H](OC )[C@]5(C)O8	Eudistoma sp. (tunicate)	PKC		1	1993	Kinnel J; Journal of Organic Chemistry (1993)
MDKI39	3,11-dihydroxystaurosporine	O=C(NC1)C2=C1C(C3=CC=CC(O)=C3N45)=C4C6=C2C7=CC(O)=CC=C7N6[C@H]8C[C@@H](NC)[C@@H](OC)[C@ ]5(C)O8	Eudistoma sp. (tunicate)	PKC			1993	Kinnel J; Journal of Organic Chemistry (1993)
MDKI40	segoline A	O=C1[C@]2(C)N(C3=C4C=CC=C3)C5=C([C@H](C(N1)=O)[C@]2(C)[H])C=C(OC)C6=C5C4=CC=N6	Eudistoma sp. (tunicate)	PKC			1993	Watters Tetrahedron 1993
MDKI41	segoline B	O=C1[C@]2(C)N(C3=C4C=CC=C3)C5=C([C@H](C(N1)=O)[C@]2([H])C)C=C(OC)C6=C5C4=CC=N6	Eudistoma sp. (tunicate)	PKC			1993	Watters Tetrahedron 1993
MDKI42	isosegoline A	O=C(NC([C@@]1(C)[C@@H]2C)=O)C1C3=C(N2C(C=CC=C4)=C4C5=CC=N6)C5=C6C(OC)=C3	Eudistoma sp. (tunicate)	PKC			1993	Watters Tetrahedron 1993
MDKI43	norsegoline	O=C(OC)C1=C(NC(C=CC=C2)=C2C3=CC=N4)C3=C4C(OC)=C1	Eudistoma sp. (tunicate)	PKC			1993	Watters Tetrahedron 1993
MDKI44	xestocyclamine A	O[C@@H]1[C@@H]2[C@H]3C[N@@]4[C@@H](C2(C[N@](CCCC/C=C\CC5)C1)CCC/C=C\CCC4)C5=C3	Xestospongia sp. (sponge)	PKC	1	1	1993	Journal of the American Chemical Society (1993), 115(22), 10436-7.
MDKI45	14-methoxyhalenaquinone	O=C2c1cc5c(cc1C(=O)/C=C2/OC)[C@]4(C)CCC(=O)c3coc(c34)C5=O	Xestospongia carbonaria (sponge)	pp60v-Src	1	1	1993	Journal of Organic Chemistry (1993), 58(18), 4871-80.
MDKI46	xestoquinolide A	O=C1/C=C\C(=O)c2cc3c(cc12)[C@]4(C)CC\C=C(\C)/C4=C/OC3=O	Xestospongia carbonaria (sponge)	pp60v-Src	1	1	1993	Journal of Organic Chemistry (1993), 58(18), 4871-80.
MDKI47	xestoquinolide B	O=C2O\C=C1C(/C)=C\CC[C@@]1(C)c3cc5c(cc23)C(=O)/C4=C(/NCCS4(=O)=O)C5=O	Xestospongia carbonaria (sponge)	pp60v-Src			1993	Journal of Organic Chemistry (1993), 58(18), 4871-80.
MDKI48	siphonodictyal	C[C@]12CCCC([C@@H]1CC[C@@]([C@@H]2Cc3c(ccc(c3C=O)O)O)(C)O)(C)C	Aka sp. (sponge)	CDK/cyclin D1	1		2003	Mukku et al. J Nat Prod (2003) 66, 686-89
MDKI49	halistanol sulfate	C[C@@]12[C@]([C@@H](OS(=O)(O[H])=O)CC3C2CC[C@@]4(C)C3CC[C@@H]4[C@H](C)CCC(C)C(C)(C)C)([H])C[ C@H](OS(=O)(O[H])=O)[C@@H](OS(=O)(O[H])=O)C1	Aka sp. , Topsentia sp. (sponges)	CDK/cyclin D1, pp60v-Src	1	1	1994	Biochemical and Biophysical Research Communications (1994), 203(1), 260-4., Mukku et al. J Nat Prod (2003) 66, 686-89
MDKI50	staurosporine aglycone	O=C(NC1)C2=C1C(C3=CC=CC=C3N4)=C4C5=C2C6=CC=CC=C6N5	Eudistoma sp. (tunicate), Nocardiopsis K290 (actinobacteria)	PKC, PKA		1	1994	Horton P.A. Experientia 1994
MDKI51	arcyriaflavin A	O=C(NC1=O)C2=C1C(C3=CC=CC=C3N4)=C4C5=C2C6=CC=CC=C6N5	Eudistoma sp. (tunicate)	PKC			1994	Horton P.A. Experientia 1994
MDKI52	penazetidine A	O[C@H]1[C@H](CO)N[C@H]1CCCCCCCCCCCC(C)CCCCCC	Penares sollasi (tunicate)	PKC	1	1	1994	Bioorganic & Medicinal Chemistry Letters (1994), 4(20), 2447-50.
MDKI53	corallidictyal A	C[C@@H]1CC[C@@]2([H])C(C)(C)CCC[C@]2(C)[C@]13C=C4C(O3)=C(C=O)C(C(O)=C4)=O	Siphonodictyon coralliphagum (sponge)	PKC	1	1	1994	Journal of Natural Products (1994), 57(11), 1543-8
MDKI54	corallidictyal B	C[C@@H]1CC[C@@]2([H])C(C)(C)CCC[C@]2(C)[C@@]13C=C4C(O3)=C(C=O)C(C(O)=C4)=O	Siphonodictyon coralliphagum (sponge)	PKC	1	1	1994	Journal of Natural Products (1994), 57(11), 1543-8
MDKI55	shimofuridin A	O=C1C2=C(N([C@@]3([H])[C@@](O[C@H]4[C@@H](O)[C@H](O)[C@H](OC(/C=C/C=C/C/C=C\[C@@H](OC(/C=C/ C=C/CCC)=O)C)=O)[C@H](C)O4)([H])[C@@](O)([H])[C@](CO)([H])O3)C=N2)N=CN1	Aplidium multiplicatum (tunicate)	PKC		1	1994	Tennen Yuki Kagobutsu Toronkai Koen Yoshishu (1994), 36th, 525-32.
MDKI56	purealidin J	BrC1=C[C@@]2([C@H](C(Br)=C1OC)O)ON=C(C2)C(NCCC3=CN=C(N)N3)=O	Psammaplysilla purea (sponge)	EFGR		1	1995	Chemical & Pharmaceutical Bulletin (1995), 43(3), 403-7.
MDKI57	purealidin K	BrC1=C[C@@]2([C@H](C(Br)=C1OC)O)ON=C(C2)C(NCCC3C(N=C(N)N3)=O)=O	Psammaplysilla purea (sponge)	EFGR			1995	Chemical & Pharmaceutical Bulletin (1995), 43(3), 403-7.
MDKI58	purealidin L	BrC1=C[C@]2(ON=C(C(NCCCCNC(N)=N)=O)C2)C(O)=C(Br)C1OC	Psammaplysilla purea (sponge)	EFGR			1995	Chemical & Pharmaceutical Bulletin (1995), 43(3), 403-7.
MDKI59	purealidin M	BrC1=C(O)C(C/C(C(NCCC2=CN=C(N)N2)=O)=N\O)=CC(Br)=C1OC	Psammaplysilla purea (sponge)	EFGR			1995	Chemical & Pharmaceutical Bulletin (1995), 43(3), 403-7.
MDKI60	purealidin N	BrC1=C(O)C(C/C(C(NCCC2=CN=CN2)=O)=N\O)=CC(Br)=C1OC	Psammaplysilla purea (sponge)	EFGR			1995	Chemical & Pharmaceutical Bulletin (1995), 43(3), 403-7.
MDKI61	purealidin O	BrC1=C(O)C(C/C(C(NCCCCNC(N)=N)=O)=N\O)=CC(Br)=C1OC	Psammaplysilla purea (sponge)	EFGR			1995	Chemical & Pharmaceutical Bulletin (1995), 43(3), 403-7.
MDKI62	purealidin P	BrC1=C[C@]2(ON=C(C(NCCC3=CC(Br)=C(CCN(C)C)C(Br)=C3)=O)C2)[C@@H](O)C(Br)=C1OC	Psammaplysilla purea (sponge)	EFGR			1995	Chemical & Pharmaceutical Bulletin (1995), 43(3), 403-7.
MDKI63	purealidin Q	BrC1=C[C@]2(ON=C(C(NCCC3=CC(Br)=C(OCCCN(C)C)C(Br)=C3)=O)C2)[C@@H](O)C(Br)=C1OC	Psammaplysilla purea (sponge)	EFGR			1995	Chemical & Pharmaceutical Bulletin (1995), 43(3), 403-7.
MDKI64	purealidin R	BrC1=C[C@]2(ON=C(C(NCCC3=CC(Br)=C(OCCCN(C)C)C(Br)=C3)=O)C2)[C@@H](O)C(Br)=C1OC	Psammaplysilla purea (sponge)	EFGR			1995	Chemical & Pharmaceutical Bulletin (1995), 43(3), 403-7.
MDKI65	batzelladine A	CCCCCCCCC[C@H]1CC2CCC3N2C(=N[C@@H](C3C(=O)OCCCCCCCCCC4C(=C5CCCN5C(=N4)N)C(=O)OCCCCN=C(N)N)C)N1	Batzella sp. (sponge)	PKC		1	1995	Patil J. Org. Chem. (1995) 60, 1182-1188
MDKI66	batzelladine B	CCCCCCC[C@H]1CC2CCC3N2C(=N1)NC(=C3C(=O)OCCCCCCCCCC4C(=C5CCCN5C(=N4)N)C(=O)OCCCCN=C(N)N)C	Batzella sp. (sponge)	PKC		1	1995	Patil J. Org. Chem. (1995) 60, 1182-1188
MDKI67	batzelladine C	CCCCCCC[C@H]1CC2CCC3=C([C@H](N=C(N23)N1)CCCCC)C(=O)OCCCCN=C(N)N	Batzella sp. (sponge)	PKC		1	1995	Patil J. Org. Chem. (1995) 60, 1182-1188
MDKI68	batzelladine D	CCCCCCCCC[C@H]1CC2CCC3N2C(=N[C@@H](C3C(=O)OCCCCN=C(N)N)C)N1	Batzella sp. (sponge)	PKC		1	1995	Patil J. Org. Chem. (1995) 60, 1182-1188
MDKI69	crambescin A	CCCCCCCCCC1C(=C2CCCN2C(=N1)N)C(=O)OCCCCN=C(N)N	Batzella sp. (sponge)	PKC		1	1995	Patil J. Org. Chem. (1995) 60, 1182-1188
MDKI70	penta-prenylhydroquinone	[Na+].CC(C)=CCC\C(C)=C\CC\C(C)=C\CC\C(C)=C\CC\C(C)=C\CC1=C(O)C=CC(OS([O-])(=O)=O)=C1	Ircinia sp. (sponge)	TPK	1		1995	Bifulco et al. J. Nat Prod. (1995), 58, 1444-1449
MDKI71	hexa-prenylhydroquinone	[Na+].CC(C)=CCC\C(C)=C\CC\C(C)=C\CC\C(C)=C\CC\C(C)=C\CC\C(C)=C\CC1=C(O)C=CC(OS([O-])(=O)=O)=C1	Ircinia sp. (sponge)	TPK	1		1995	Bifulco et al. J. Nat Prod. (1995), 58, 1444-1449
MDKI72	hepta-prenylhydroquinone	[Na+].CC(C)=CCC\C(C)=C\CC\C(C)=C\CC\C(C)=C\CC\C(C)=C\CC\C(C)=C\CC\C(C)=C\CC1=C(O)C=CC(OS([O-])(=O)=O)=C1	Ircinia sp. (sponge)	TPK	1	1	1995	Bifulco et al. J. Nat Prod. (1995), 58, 1444-1449
MDKI73	najikiquinone A	C[C@H]1CC[C@]2([C@H]([C@]1(C)CC3=C(C(=CC(=O)C3=O)NCC(=O)O)O)CCC=C2C)C	Spongiidae	PKC, EGFR, c-erbB-2, VEGFR	1	1	1994	Tetrahedron (1994), 50, 8347-8354
MDKI74	najikiquinone B	C[C@H]1CC[C@]2([C@H]([C@]1(C)CC3=C(C(=CC(=O)C3=O)N[C@@H](C(C)C)C(=O)O)O)CCC=C2C)C	Spongiidae	PKC, EGFR, c-erbB-2, VEGFR	1	1	1994	Tetrahedron (1994), 50, 8347-8354
MDKI75	nakijiquinone C	C[C@H]1CC[C@]2([C@H]([C@]1(C)CC3=C(C(=CC(=O)C3=O)N[C@@H](CO)C(=O)O)O)CCC=C2C)C	Spongiidae	erbB-1, c-erb-B-2, HER2 / Neu	1	1	1995	Tetrahedron (1995), 51(40), 10867-74.
MDKI76	nakijiquinone D	C[C@H]1CC[C@]2([C@H]([C@]1(C)CC3=C(C(=CC(=O)C3=O)N[C@@H](C(C)O)C(=O)O)O)CCC=C2C)C	Spongiidae	erbB-1, c-erb-B-2	1	1	1995	Tetrahedron (1995), 51(40), 10867-74.
MDKI77	najikiquinone G	C[C@H]1CC[C@]2([C@H]([C@]1(C)CC3=C(C(=CC(=O)C3=O)NCCN4C=CN=C4)O)CCC=C2C)C	Spongiidae	HER2 / Neu	1	1	2008	Bioorganic & Medicinal Chemistry (2008), 16, 7561-64
MDKI78	najikiquinone H	C[C@H]1CC[C@]2([C@H]([C@]1(C)CC3=C(C(=CC(=O)C3=O)NCCCCN=C(N)N)O)CCC=C2C)C	Spongiidae	HER2 / Neu	1	1	2008	Bioorganic & Medicinal Chemistry (2008), 16, 7561-64
MDKI79	najikiquinone I	C[C@H]1CC[C@]2([C@H]([C@]1(C)CC3=C(C(=CC(=O)C3=O)NCCCS(=O)C)O)CCC=C2C)C	Spongiidae	HER2 / Neu	1	1	2008	Bioorganic & Medicinal Chemistry (2008), 16, 7561-64
MDKI80	taurospongin A	CCCCCCCCCCCCCCCC/C=C\CCC#CCCC(=O)O[C@H](C)C[C@H](CCC[C@](C)(CC(=O)NCCS(=O)(=O)O)O)OC(=O)C	Hippospongia sp. (sponge)	HER2			1996	Tennen Yuki Kagobutsu Toronkai Koen Yoshishu (1996), 38th, 469-474.
MDKI81	hymenamide G	CCC(C)[C@H]1C(=O)N[C@H](C(=O)N2CCC[C@H]2C(=O)N3CCC[C@H]3C(=O)N[C@H](C(=O)N[C@H](C(=O)N4CCC[C@H]4C(=O)N[C@H](C(=O)N1)CC(C)C)C(C)C)Cc5ccc(cc5)O)CC(C)C	Hymeniacidon sp. (sponge)	HER2			1996	Peptide Chemistry (1996), Volume Date 1995, 33rd, 161-164
MDKI82	konbu’acidin A	C1[C@@H]2[C@@H]([C@@H]([C@]3([C@@H]2[C@]45N1C(=O)C6=CC(=CN6[C@H]4N=C(N5)N)Br)[C@H](N=C(N3)N)O)Cl)CNC(=O)C7=CC(=C(N7)Br)Br	Hymeniacidon sp. (sponge)	CDK4	1	1	1997	Tetrahedron (1997), 53(46), 15681-15684.
MDKI83	tauroacidin A	C1=C(NC(=C1Br)Br)C(=O)NCC(/C=C\2/C(=NC(=N2)N)NCCS(=O)(=O)O)O	Hymeniacidon sp. (sponge)	EGFR, c-erbB-2	1	1	1997	Tetrahedron (1997), 53(49), 16679-16682.
MDKI84	tauroacidin B	C1=C(NC=C1Br)C(=O)NCC(/C=C\2/C(=NC(=N2)N)NCCS(=O)(=O)O)O	Hymeniacidon sp. (sponge)	EGFR, c-erbB-2	1		1997	Tetrahedron (1997), 53(49), 16679-16682.
MDKI85	BRS1	OC(/C=C/C=C/CC/C=C\C/C=C\C/C=C\C/C=C\C\C=C/CC/C=C/C(O)C(N)C)C(N)C	Unidentified calcareous sponge	PKC	1	1	1997	Willis RH Toxicon 1997
MDKI86	spongiacidin C / debromo-(Z)-axinohydantoin	C\1CNC(=O)C2=C(/C1=C\3/C(=O)NC(=O)N3)C=CN2	Stylotella aurantium (sponge)	PKC	1	1	1997	Patil Nat. Prod. Res (1997), 9, 201-207
MDKI87	spongiacidin D / fuscin / (Z)-axinohydantoin	C\1CNC(=O)C2=C(/C1=C\3/C(=O)NC(=O)N3)C=C(N2)Br	Hymeniacidon sp. / Axinella sp. / Stylotella aurantium (sponges)	CDK1, CDK5, PKC	1	1	1997	Patil Nat. Prod. Res (1997), 9, 201-207
MDKI88	(-)-frondosin A	C[C@H](C([C@@H]1C2=C(O)C=CC(O)=C2)=C)CCC3=C1CCCC3(C)C	Dysidea frondosa (sponge)	PKC	1	1	1997	Patil Tetrahedron 1997
MDKI89	(-)-frondosin B	C[C@H]1CCC2=C(CCCC2(C)C)C3=C1OC4=C3C=C(C=C4)O	Dysidea frondosa (sponge)	PKC	1	1	1997	Patil Tetrahedron 1997
MDKI90	frondosin C	C[C@H]1CCC2=C(CCCC2(C)C)C3=C1C[C@]4(C3=CC(=O)C=C4)O	Dysidea frondosa (sponge)	PKC	1	1	1997	Patil Tetrahedron 1997
MDKI91	frondosin D	C[C@H]1CCC2=C(CCCC2(C)C)C3=C1CO[C@]4(C3=CC(=O)C=C4)O	Dysidea frondosa (sponge)	PKC	1	1	1997	Patil Tetrahedron 1997
MDKI92	frondosin E	C[C@H]1CCC2=C(CCCC2(C)C)C3=C1CO[C@]4(C3=CC(=O)C=C4)OC	Dysidea frondosa (sponge)	PKC	1	1	1997	Patil Tetrahedron 1997
MDKI93	spongiacidin A / 3(E)-bromohymenialdisine	O=C3/N=C(\N\C3=C2\c1c(Br)c(Br)nc1C(=O)NCC2)N	Hymeniacidon sp. (sponge)	c-erbB-2	1	1	1998	Inaba et al. J. Nat. Prod. (1998) 61, 693–695
MDKI94	spongiacidin B	O=C3/C(=C1\c2c(C(=O)NCC1)ncc2Br)NC(=O)N3	Hymeniacidon sp. (sponge)	c-erbB-2	1	1	1998	Inaba et al. J. Nat. Prod. (1998) 61, 693–695
MDKI95	3(Z)-bromohymenialdisine	C\1CNC(=O)C2=C(/C1=C\3/C(=O)N=C(N3)N)C(=C(N2)Br)Br	Hymeniacidon sp. (sponge)	CHK1, CHK2		1	2001	Curman D et al. J. Biol. Chem. 2001, 276, 17914.
MDKI96	eudesmane derivative	CC(O)(C)/C=C/C=C([C@@H](CC[C@@]1(C)CCC2)C[C@@]1([H])C2=C)\C	Lobophytum crassum (coral)	LCK			1998	Journal of Natural Products (1998), 61(2), 237-240
MDKI97	cembrane (2S,7S,8S)-sarcophytoxide	C/C(CC1)=C\CC[C@](O2)(C)[C@]2([H])CC/C(C)=C/[C@@]3([H])C1=C(C)CO3	Lobophytum crassum (coral)	LCK			1998	Journal of Natural Products (1998), 61(2), 237-240
MDKI98	cembrane-based diterpene	C/C1=C\CC[C@](O2)(C)[C@@]2([H])CC/C(C)=C/C=C(C(C)C(OC)=O)\CC1	Lobophytum crissum (coral)	LCK			1998	Journal of Natural Products (1998), 61(2), 237-240
MDKI99	rhopaladin B	C1=CC=C2C(=C1)C(=CN2)C(=O)C3=NC(=O)/C(=C/C4=CNC5=C4C=CC(=C5)O)/N3	Rhopalaea sp. (tunicate)	PKC		1	1998	Sato H Tetrahedron 1998
MDKI100	granulatimide	C1=CC=C2C(=C1)C3=C4C(=C5C(=C3N2)NC=N5)C(=O)NC4=O	Didemnum granulatum (tunicate)	CHKs		1	1999	Berlinck, R. G. S. et al. J. Org. Chem. 1999, 63, 9850, Andersen, R. J. et al.. EP1070068, WO9947522, CA2322790, 1999.
MDKI101	isogranulatimide	C1=CC=C2C(=C1)C3=C(N2)N4C=NC=C4C5=C3C(=O)NC5=O	Didemnum granulatum (tunicate)	PKC, CHK		1	1999	Berlinck, R. G. S. et al. J. Org. Chem. 1999, 63, 9850, Andersen, R. J. et al.. EP1070068, WO9947522, CA2322790, 1999.
MDKI102	B-5354a	O=C(OCCCC/C=C\CCCCCC)C1=CC=C(N)C(O)=C1	SANK 71896 (bacteria)	SphK		1	1998	Jpn. Kokai Tokkyo Koho (1998), JP 10101630 A 19980421.
MDKI103	B-5354b	O=C(OC/C=C/CCC/C=C\CCCCCC)C1=CC=C(N)C(O)=C1	SANK 71896 (bacteria)	SphK		1	1998	Jpn. Kokai Tokkyo Koho (1998), JP 10101630 A 19980421.
MDKI104	B-5354c	O=C(OCCCCCC/C=C\CCCCCC)C1=CC=C(N)C(O)=C1	SANK 71896 (bacteria)	SphK		1	1998	Jpn. Kokai Tokkyo Koho (1998), JP 10101630 A 19980421.
MDKI105	hibarimicin A	CCC[C@]12O[C@H]3[C@H]([C@H](O[C@@H]4C[C@H](O)[C@H](O)[C@@H](C)O4)[C@@H](O)[C@@H]1O[C@@H]1CC[C@@H](O[C@@H]4CC[C@](O)([C@H](C)O4)C(C)=O)[C@H](C)O1)[C@@]2(O)C(=O)C1=C(O)C2=C(C(O)=C31)C(=O)C(OC)=C(C2=O)C1=C(O)C2=C(O)C3=C(C[C@@H]4[C@H](O[C@@H]5C[C@H](O)[C@H](O)[C@@H](C)O5)[C@@H](O)[C@H](O[C@@H]5CC[C@@H](O[C@H]6CC[C@](O)([C@H](C)O6)C(C)=O)[C@H](C)O5)[C@@](O)(CCC)[C@]4(O)C3=O)C=C2C(OC)=C1OC	Microspora rosea (actinobacteria)	Src			1998	J Antibiot (Tokyo). 1998 Apr;51(4):394-401
MDKI106	hibarimicin B	CCC[C@@]1([C@H]([C@@H]([C@H]([C@@H]2[C@]1(C(=O)C3=C(C2)C=C4C(=C3O)C(=C(C(=C4OC)OC)C5=C(C(=O)C6=C(C5=O)C(=C7C(=C6O)[C@@H]8[C@@H]9[C@@H]([C@H]([C@@H]([C@@]([C@@]9(C7=O)O)(O8)CCC)O[C@@H]1CC[C@H]([C@@H](O1)C)O[C@H]1CC[C@]([C@@H](O1)C)(C(=O)C)O)O)O[C@@H]1C[C@@H]([C@@H]([C@H](O1)C)O)O)O)OC)O)O)O[C@@H]1C[C@@H]([C@@H]([C@H](O1)C)O)O)O)O[C@@H]1CC[C@H]([C@@H](O1)C)O[C@H]1CC[C@]([C@@H](O1)C)(C(=O)C)O)O	Microspora rosea (actinobacteria)	Src			1998	J Antibiot (Tokyo). 1998 Apr;51(4):394-401
MDKI107	hibarimicin C	CCC[C@@]1([C@H]([C@@H]([C@H]([C@@H]2[C@]1(C(=O)C3=C(C2)C=C4C(=C3O)C(=C(C(=C4OC)OC)C5=C(C(=O)C6=C(C5=O)C(=C7C(=C6O)[C@@H]8[C@@H]9[C@@H]([C@H]([C@@H]([C@@]([C@@]9(C7=O)O)(O8)CCC)O[C@@H]1CC[C@H]([C@@H](O1)C)O[C@H]1CC[C@@H]([C@H](O1)C)O)O)O[C@@H]1C[C@@H]([C@@H]([C@H](O1)C)O)O)O)OC)O)O)O[C@@H]1C[C@@H]([C@@H]([C@H](O1)C)O)O)O)O[C@@H]1CC[C@H]([C@@H](O1)C)O[C@H]1CC[C@]([C@@H](O1)C)(C(=O)C)O)O	Microspora rosea (actinobacteria)	Src			1998	J Antibiot (Tokyo). 1998 Apr;51(4):394-401
MDKI108	hibarimicin D	CCC[C@@]1([C@H]([C@@H]([C@H]([C@@H]2[C@]1(C(=O)C3=C(C2)C=C4C(=C3O)C(=C(C(=C4OC)OC)C5=C(C(=O)C6=C(C5=O)C(=C7C(=C6O)[C@@H]8[C@@H]9[C@@H]([C@H]([C@@H]([C@@]([C@@]9(C7=O)O)(O8)CCC)O[C@@H]1CC[C@H]([C@@H](O1)C)OC1C(C(C(CO1)C)(C(=O)C)O)O)O)O[C@@H]1C[C@@H]([C@@H]([C@H](O1)C)O)O)O)OC)O)O)O[C@@H]1C[C@@H]([C@@H]([C@H](O1)C)O)O)O)O[C@@H]1CC[C@H]([C@@H](O1)C)O[C@H]1CC[C@]([C@@H](O1)C)(C(=O)C)O)O	Microspora rosea (actinobacteria)	Src			1998	J Antibiot (Tokyo). 1998 Apr;51(4):394-401
MDKI109	hibarimicin G	CCCC1(C(C(C(C2C1(C(=O)C3=C(C2)C=C4C(=C3O)C(=C(C(=C4OC)OC)C5=C(C(=O)C6=C(C5=O)C(=C7C(=C6O)C8C9C(C(C(C(C9(C7=O)O)(O8)CCC)O[C@H]1CC[C@@H]([C@H](O1)C)O[C@H]1C[C@H]([C@]([C@@H](O1)C)(C(=O)C)O)O)O)O[C@H]1C[C@H]([C@H]([C@@H](O1)C)O)O)O)OC)O)O)O[C@H]1C[C@H]([C@H]([C@@H](O1)C)O)O)O)O[C@H]1CC[C@@H]([C@H](O1)C)O[C@H]1C[C@H]([C@]([C@@H](O1)C)(C(=O)C)O)O)O	Microspora rosea (actinobacteria)	Src			1998	J Antibiot (Tokyo). 1998 Apr;51(4):394-401
MDKI110	stypoquinonic acid	O=C(O)CC[C@@H]1/C(CC[C@]2([H])[C@](CC3=CC(C=C(C)C3=O)=O)(C)[C@@H](C)CC[C@@]12C)=C(C)\C	Stypopodium zonale (alga)	LCK		1	1999	Journal of Natural Products (1999), 62(6), 927-930
MDKI111	atomaric acid	O=C(O)CC[C@@H]1/C(CC[C@]2([H])[C@](CC3=CC(OC)=CC(C)=C3O)(C)[C@@H](C)CC[C@@]12C)=C(C)\C	Stypopodium zonale (alga)	LCK		1	1999	Journal of Natural Products (1999), 62(6), 927-930
MDKI112	ulocladol	O=C(OC1)C2=C(C=C(OC)C=C2O)C3=C1C=C(OC)C(O)=C3O	Ulocladium botrytis (in sponge Myxilla incrustans)	LCK		1	1999	European Journal of Organic Chemistry (1999), (11), 2949-2955
MDKI113	ascosalipyrrolidinone A	CC1=C[C@]2([H])C[C@H](C)C[C@H](C)[C@]2([H])[C@]([H])(C(C3=CC(C)(OCCCC)NC3=O)=O)[C@@H]1/C(C)=C/C	Ascophyta aslicorniae (associated to marine alga Ulva sp.)	LCK		1	2000	Osterhage, C. et al. JNP, 2000, 65, 6412
MDKI114	10(Z)-hymenialdisine / hymedialdisine	C\1CNC(=O)C2=C(/C1=C/3\C(=O)N=C(N3)N)C=C(N2)Br	Hymeniacidon sp. / Axinella sp. / Stylotella aurantium / Cymbastela cantharella (sponges)	CDK1-5, GSK-3b, ERK1, PKC, PLK-1, MEK-1	1	1	2000	Chemistry & Biology (2000), 7(1), 51-63
MDKI115	10(E)-hymenialdisine	C\1CNC(=O)C2=C(/C1=C\3/C(=O)N=C(N3)N)C=C(N2)Br		MEK-1		1	2002	Tasdemir, D. et al. J. Med. Chem. (2002) 45, 529.
MDKI116	dibromocantharelline	BrC1=C(Br)C2=C(C(N(CCC3)C43C2N=C(N)N4)=O)N1	Hymeniacidon sp. / Axinella sp. (sponges)	CDK1, CDK5			2000	Chemistry & Biology (2000), 7(1), 51-64
MDKI117	hymenidin	O=C(NC/C=C/C(N1)=CNC1=[NH2+])C2=CC(Br)=CN2	Hymeniacidon sp. / Axinella sp. (sponges)	CDK1, CDK5			2000	Chemistry & Biology (2000), 7(1), 51-65
MDKI118	(+)-dihydrohymenialdisine	c1c2c([nH]c1Br)C(=O)NCC[C@@H]2[C@@H]3C(=O)NC(=N3)N	Cymbastela cantharella (sponge)	PLK-1	1		2011	Sauleau, P. et al. Tetrahedron Lett. (2011) 52, 2676–2678
MDKI119	(-)-dihydrohymenialdisine	c1c2c([nH]c1Br)C(=O)NCC[C@@H]2[C@H]3C(=O)NC(=N3)N	Cymbastela cantharella (sponge)	PLK-1	1		2011	Sauleau, P. et al. Tetrahedron Lett. (2011) 52, 2676–2678
MDKI120	(+)-debromodihydrohymenialdisine	c1c[nH]c2c1[C@H](CCNC2=O)[C@@H]3C(=O)NC(=N3)N	Cymbastela cantharella (sponge)	PLK-1	1		2011	Sauleau, P. et al. Tetrahedron Lett. (2011) 52, 2676–2678
MDKI121	(-)-debromodihydrohymenialdisine	c1c[nH]c2c1[C@H](CCNC2=O)[C@H]3C(=O)NC(=N3)N	Cymbastela cantharella (sponge)	PLK-1	1		2011	Sauleau, P. et al. Tetrahedron Lett. (2011) 52, 2676–2678
MDKI122	oroidin	O=C(NC/C=C/C(N1)=CNC1=[NH2+])C2=CC(Br)=C(Br)N2	Hymeniacidon sp. / Axinella sp. (sponges)	CDK1, CDK5			2000	Chemistry & Biology (2000), 7(1), 51-66
MDKI123	agelastatin A	BrC1=CC=C2N1[C@@]3([H])[C@@]([C@@](NC(N4C)=O)([H])[C@@]4(O)C3)([H])NC2=O	Hymeniacidon sp. / Axinella sp. (sponges)	CDK1, CDK5			2000	Chemistry & Biology (2000), 7(1), 51-67
MDKI124	clathrodin	O=C(NC/C=C/C1=CN=C(N)N1)C2=CC=CN2	Hymeniacidon sp. / Axinella sp. (sponges)	CDK1, CDK5			2000	Chemistry & Biology (2000), 7(1), 51-68
MDKI125	2-bromoaldisine	O=C(C1=C2NC(Br)=C1)CCNC2=O	Hymeniacidon sp. / Axinella sp. (sponges)	CDK1, CDK5			2000	Chemistry & Biology (2000), 7(1), 51-69
MDKI126	sceptrin	O=C(NC[C@@H]1[C@@H](CNC(C2=CC(Br)=CN2)=O)[C@H](C([nH]3)=C[nH+]c3[nH2])[C@H]1C4=C[nH+]c([nH]4)[ nH2])C5=CC(Br)=CN5	Hymeniacidon sp. / Axinella sp. (sponges)	CDK1, CDK5			2000	Chemistry & Biology (2000), 7(1), 51-70
MDKI127	dibromoageliferin	O=C(NC[C@H]1CC(NC(N)N2)=C2[C@@H](C3=CN=C(N)N3)[C@@H]1CCC(C4=CC(Br)=C(Br)N4)=O)C5=CC(Br)=C( Br)N5	Hymeniacidon sp. / Axinella sp. (sponges)	CDK1, CDK5			2000	Chemistry & Biology (2000), 7(1), 51-71
MDKI128	hymenin	BrC1=C(NC2=C1C(CCNC2=O)C3=CN=C(N3)N)Br	Hymeniacidon sp. / Axinella sp. (sponges)	CDK1, CDK5, Raf/MEK/MAPK cascade	1		2000	Chemistry & Biology (2000), 7(1), 51-72
MDKI129	stevensine	BrC1=C(NC2=C1C(C3=CN=C(N3)N)=CCNC2=O)Br	Hymeniacidon sp. / Axinella sp. (sponges)	CDK1, CDK5			2000	Chemistry & Biology (2000), 7(1), 51-72
MDKI130	debromohymenialdisine	O=C(N=C(N)N/1)C1=C(C2=C3NC=C2)/CCNC3=O	Hymeniacidon sp. / Axinella sp. / Stylotella aurantium / Cymbastela cantharella (sponges)	CDK1, CDK5, PKC, PLK-1	1		2000	Chemistry & Biology (2000), 7(1), 51-72
MDKI131	fascaplysin	CN1C2=CC=CC=C2C3=C1C(C(C4=C5C=CC=C4)=O)=[N+]5C=C3	Fascaplysinopsis sp. (sponge)	CDK4	1	1	2000	Soni R Biochem Biophys Res Comm 2000
MDKI132	isoaaptamine	OC1=C2C3=C(C=C1OC)C=CN=C3C=CN2C	Aaptos suberitoides / Aaptos aaptos (sponges)	PKC		1	2000	Waltz AJ JOC 2000
MDKI133	ma’edamine A	BrC1=CC(CC2=NC(C3=CC(Br)=C(C(Br)=C3)OCCCN(C)C)=CNC2=O)=CC=C1OC	Suberea sp. (sponge)	EFGR	1	1	2000	Hirano K Tetrahedron 2000
MDKI134	25-hydroxy-13(24),15,17-cheilanthatrien-19,25-olide	C=C1[C@](/C=C/C(C(O)O2)=CC2=O)([H])[C@]3(C)CCC4C(C)(C)CCC[C@]4(C)[C@@]3([H])CC1	Ircinia sp. (sponge)	MSK1, MAPKAPK2	1	1	2001	Buchanan MS J. Nat. Prod. 2001, 64, 300.
MDKI135	13,16-epoxy-25-hydroxy-17-cheilanthen-19,25-olide	OC(O1)C([C@@]2([H])C[C@@]3([H])[C@]4(C)CCC5C(C)(C)CCC[C@]5(C)[C@@]4([H])CC[C@]3(C)O2)=CC1=O	Ircinia sp. (sponge)	MSK1, MAPKAPK2	1	1	2001	Buchanan MS J. Nat. Prod. 2001, 64, 300.
MDKI136	25-hydroxy-13(24),17-cheilanthadien-16,19-olide	OCC(C(O1)C[C@@]2([H])[C@]3(C)CCC4C(C)(C)CCC[C@]4(C)[C@@]3([H])CCC2=C)=CC1=O	Ircinia sp. (sponge)	MSK1, MAPKAPK2	1	1	2001	Buchanan MS J. Nat. Prod. 2001, 64, 300.
MDKI137	16,25-dihydroxy-13(24),17-cheilanthadien-19,25-olide	OC(O1)C(C(O)C[C@@]2([H])[C@]3(C)CCC4C(C)(C)CCC[C@]4(C)[C@@]3([H])CCC2=C)=CC1=O	Ircinia sp. (sponge)	MSK1, MAPKAPK2	1	1	2001	Buchanan MS J. Nat. Prod. 2001, 64, 300.
MDKI138	(17E)-10Rhydroxy-18-O-methylbetanone C	O=C(/C=C/OC)C([C@](C(C)CC)(C)[C@]1(C)O)[C@]2([H])[C@@](C[C@@](O)(C)C[C@H]2C)(O)C1=O	Microsphaeropsis sp. (ascomycota)	PKC, CDK4, EGFR		1	2000	Brauers, G. et al. J. Nat. Prod. (2000), 63, 739
MDKI139	1,3,6,8,15-pentahydroxyanthraquinone	C[C@@H](O)C1=C(O)C2=C(C=C1O)C(=O)C1=C(C(O)=CC(O)=C1)C2=O	Microsphaeropsis sp. (ascomycota)	PKC, CDK4, EGFR		1	2000	Brauers, G. et al. J. Nat. Prod. (2000), 63, 739
MDKI140	1,3,6,8-tetrahydroxy-15-methoxy-anthraquinone	CO[C@H](C)C1=C(O)C2=C(C=C1O)C(=O)C1=C(C(O)=CC(O)=C1)C2=O	Microsphaeropsis sp. (ascomycota)	PKC, CDK4, EGFR		1	2000	Brauers, G. et al. J. Nat. Prod. (2000), 63, 739
MDKI141	1,3,6,7,8-pentahydroxy-15-methoxy-anthraquinone	CO[C@H](C)C1=C(O)C2=C(C=C1O)C(=O)C1=C(C(O)=C(O)C(O)=C1)C2=O	Microsphaeropsis sp. (ascomycota)	PKC, CDK4, EGFR		1	2000	Brauers, G. et al. J. Nat. Prod. (2000), 63, 739
MDKI142	dictyonamide A	N[C@@H](C)C(N[C@@H]([C@H](C)O)C(N(C)[C@@H]([C@H](C)O)C(N(C)[C@@H](C(C)C)C(N[C@@H](C(C)C)C( N(C)[C@@H](C(C)C)C(N(C)[C@@H](C(C)C)C(N(C)[C@@H](C(C)C)C(N[C@@H]([C@@H](C)CC)C(N(C)[C@@H](C (C)C)C(N(C)CC(NC1=CC=CC=C1C(O)=O)=O)=O)=O)=O)=O)=O)=O)=O)=O)=O)=O	Ceradictyon spongiosum (red alga), Ascochyta salicorniae (ascomycota)	CDK4		1	2001	Journal of Organic Chemistry (2001), 66(18), 6189-6192.
MDKI143	dictyonamide B	N[C@@H](C)C(N[C@@H]([C@H](C)O)C(N(C)[C@@H]([C@H](C)O[C@@]1(CO)[C@@H](O)[C@H](O)[C@@H](CO )O1)C(N(C)[C@@H](C(C)C)C(N[C@@H](C(C)C)C(N(C)C(C(C)C)C(N(C)C(C(C)C)C(N(C)[C@@H](C(C)C)C(N[C@@ H]([C@@H](C)CC)C(N(C)[C@@H](C(C)C)C(N(C)CC(NC2=CC=CC=C2C(O)=O)=O)=O)=O)=O)	Ascochyta salicorniae (ascomycota)	CDK4			2001	Journal of Organic Chemistry (2001), 66(18), 6189-6192.
MDKI144	microxine	O=C(N1C)NC2=C1C(NCCS(=O)(O)=O)=NC=N2	Microxina sp. (sponge)	CDK1, (CDC2)	1	1	2001	Journal of Natural Products (2001), 64(4), 525-526
MDKI145	scytomenin	O=C(/C1=C\C2=CC=C(O)C=C2)C(C(C(/C3=C\C4=CC=C(O)C=C4)=O)=C5C3=NC6=C5C=CC=C6)=C7C1=NC8=C7C=C C=C8	Chlorogloeopsis sp. (cyanobacteria)	PLK1, PKA, TIE2		1	2002	Inflammation Research (2002), 51(2), 112-114, Journal of Pharmacology and Experimental Therapeutics (2002) 303(2), 858-866
MDKI146	leptosin M	[H][C@@]12NC3=CC=CC=C3[C@]1([C@]45[C@](N(C([C@](C(C)C)(SSSS6)N7C)=O)[C@@]6(C7=O)[C@H]5O)([H]) NC8=CC=CC=C84)[C@H](O)[C@@](C9=O)(OC)N2C([C@H](CO)N9C)=O	Leptosphaeria sp. (associated to alga Sarcassum tortile)	ERK1, ERK2		1	2002	Tetrahedron (2002), 58(3), 479-487
MDKI147	leptosin M1	H][C@@]12NC3=CC=CC=C3[C@@]1([C@@H]([C@@](OC)(N2C([C@@H](N4C)CO)=O)C4=O)O)[C@@]56[C@]([H] )(NC7=CC=CC=C76)N8C([C@](SS[C@@]8([C@H]5O)C9=O)(N9C)C(C)C)=O	Leptosphaeria sp. (associated to alga Sarcassum tortile)	ERK1, ERK2			2002	Tetrahedron (2002), 58(3), 479-487
MDKI148	leptosin N	[H][C@@]12NC3=CC=CC=C3[C@@]1([C@H]([C@@](OC)(N2C([C@@H](N4C)CO)=O)C4=O)O)[C@@]56[C@]([H])( NC7=CC=CC=C76)N8C([C@](SSSS[C@@]8([C@@H]5O)C9=O)(N9C)C(C)C)=O	Leptosphaeria sp. (associated to alga Sarcassum tortile)	ERK1, ERK2			2002	Tetrahedron (2002), 58(3), 479-487
MDKI149	leptosin N1	[H][C@@]12NC3=CC=CC=C3[C@@]1([C@H]([C@@](OC)(N2C([C@@H](N4C)CO)=O)C4=O)O)[C@@]56[C@]([H])( NC7=CC=CC=C76)N8C([C@](SSS[C@@]8([C@@H]5O)C9=O)(N9C)C(C)C)=O	Leptosphaeria sp. (associated to alga Sarcassum tortile)	ERK1, ERK2			2002	Tetrahedron (2002), 58(3), 479-487
MDKI150	isoarenarol	OC1=CC(C[C@]2(C)[C@@H](C)CC[C@@]3(C)C(C)=CCC[C@]32[H])=C(O)C=C1	Dysidea arenaria (sponge)	CDK1, ERK1, Src			2003	Yoo HD Pharm. Bio 2003
MDKI151	arenarol	OC1=CC(C[C@]2(C)[C@@H](C)CC[C@@]3(C)C(CCC[C@]32[H])=C)=C(O)C=C1	Dysidea arenaria (sponge)	CDK1, ERK1, Src			2003	Yoo HD Pharm. Bio 2003
MDKI152	naamidine A	O=C1N=C(NC2=NC(CC3=CC=C(OC)C=C3)=C(CC4=CC=C(O)C=C4)N2C)C(N1C)=O	Leucetta sp. (sponge)	ERK1, ERK2		1	2003	James, R. D. et al. Mol.Cancer Ther. (2003) 2, 747.
MDKI153	isonaamidine B	CN1C(=O)C(=NC1=O)Nc2nc(cn2Cc3ccc(cc3)O)Cc4ccc(cc4)OC	Leucetta sp. (sponge)	ERK1, ERK2		1	2003	James, R. D. et al. Mol.Cancer Ther. (2003) 2, 747.
MDKI154	isonaamidine C	CN1C(=O)C(=NC1=O)Nc2nc(cn2Cc3ccc(cc3)OC)Cc4ccc(cc4)OC	Leucetta sp. (sponge)	ERK1, ERK2		1	2003	James, R. D. et al. Mol.Cancer Ther. (2003) 2, 747.
MDKI155	aplidin / dehydrodidemnin B	O=C(C(C)=O)N1CCC[C@H]1C(N([C@H](CC(C)C)C(N[C@@H]([C@H](C2)C)C(N[C@@H]([C@H](CC(O[C@H](C([C @@H](C(N[C@H](C(N3[C@H](C(N(C)[C@@H](CC4=CC=C(OC)C=C4)C2=O)=O)CCC3)=O)CC(C)C)=O)C)=O)C(C)C) =O)O)[C@H](CC)C)=O)=O)C)=O	Aplidium albicans (tunicate)	Src, JNK, p38, MAPK			2003	Cuadrado A JBC 2003
MDKI156	2,3,6,8-tetrahydroxy-1-methylxanthone	CC1=C2C(OC(C=C(O)C=C3O)=C3C2=O)=CC(O)=C1O	Wardomyces anomalus (ascomycota)	LCK		1	2003	Journal of Natural Products (2003), 66(5), 706-708.
MDKI157	3,6,8-trihydroxy-1-methylxanthone	CC1=C2C(OC(C=C(O)C=C3O)=C3C2=O)=C(O)C(O)=C1	Wardomyces anomalus (ascomycota)	LCK		1	2003	Journal of Natural Products (2003), 66(5), 706-708.
MDKI158	5-(hydroxymethyl)-2-furancarboxylic acid	OCC1=CC=C(C(O)=O)O1	Wardomyces anomalus (ascomycota)	LCK		1	2003	Journal of Natural Products (2003), 66(5), 706-708.
MDKI159	indirubin	O=C(C1=C(N/2)C=CC=C1)C2=C3C(NC4=C\3C=CC=C4)=O	Hexaplex trunculus L. (mollusk)	CDK5, GSK3b		1	2003	Meijer L Chem Bio 2003
MDKI160	6’-bromoindirubin	O=C(C1=C(N/2)C=C(Br)C=C1)C2=C3C(NC4=C\\3C=CC=C4)=O	Hexaplex trunculus L. (mollusk)	CDK5, GSK3b		1	2003	Meijer L Chem Bio 2003
MDKI161	6-bromoindirubin	O=C(C1=C(N/2)C=CC=C1)C2=C3C(NC4=C\3C=CC(Br)=C4)=O	Hexaplex trunculus L. (mollusk)	CDK5, GSK3b		1	2003	Meijer L Chem Bio 2003
MDKI162	6,6’-dibromoindirubin	O=C1C2=C(C=C(C=C2)Br)N/C1=C3C(NC4=C\\3C=CC(Br)=C4)=O	Hexaplex trunculus L. (mollusk)	CDK5, GSK3b		1	2003	Meijer L Chem Bio 2003
MDKI163	(+)-makassaric acid	O=C(O)C1=CC=C(O)C(C[C@@H]2C(C)=CC[C@]3([H])[C@@]4(C)CCCC(C)(C)[C@]4([H])CC[C@@]23C)=C1	Acanthodendrilla sp. (sponge)	MK2	1	1	2004	Journal of Natural Products (2004), 67(12), 2127-2129
MDKI164	(+)-subersic acid	O=C(O)C1=CC=C(O)C(C/C=C(C)/CCC2=C(C)CC[C@]3([H])C(C)(C)CCC[C@@]23C)=C1	Acanthodendrilla sp. (sponge)	MK2	1	1	2004	Journal of Natural Products (2004), 67(12), 2127-2129
MDKI165	meridianin A	OC1=CC=CC2=C1C(C3=CC=NC(N)=N3)=CN2	Aplidium merdianum (tunicate)	CDK1-5, GSK3b, PKA		1	2004	Gompel M Bio Med Chem Lett 2004, Anti-Cancer Drugs (2008), 19(8), 789-792.
MDKI166	meridianin B	OC1=CC(Br)=CC2=C1C(C3=CC=NC(N)=N3)=CN2	Aplidium merdianum (tunicate)	CDK1-5, GSK3b, PKA		1	2004	Gompel M Bio Med Chem Lett 2004, Anti-Cancer Drugs (2008), 19(8), 789-792.
MDKI167	meridianin C	NC1=NC(C2=CNC3=C2C=C(Br)C=C3)=CC=N1	Aplidium merdianum (tunicate)	CDK1-5, GSK3b, PKA		1	2004	Gompel M Bio Med Chem Lett 2004, Anti-Cancer Drugs (2008), 19(8), 789-792.
MDKI168	meridianin D	NC1=NC(C2=CNC3=C2C=CC(Br)=C3)=CC=N1	Aplidium merdianum (tunicate)	CDK1-5, GSK3b, PKA		1	2004	Gompel M Bio Med Chem Lett 2004, Anti-Cancer Drugs (2008), 19(8), 789-792.
MDKI169	meridianin E	OC1=CC=C(Br)C2=C1C(C3=CC=NC(N)=N3)=CN2	Aplidium merdianum (tunicate)	CDK1-5, GSK3b, PKA, other kinases		1	2004	Gompel M Bio Med Chem Lett 2004, Anti-Cancer Drugs (2008), 19(8), 789-792.
MDKI170	meridianin F	NC1=NC(C2=CNC3=C2C=C(Br)C(Br)=C3)=CC=N1	Aplidium merdianum (tunicate)	CDK1-5, GSK3b, PKA		1	2004	Gompel M Bio Med Chem Lett 2004, Anti-Cancer Drugs (2008), 19(8), 789-792.
MDKI171	meridianin G	NC1=NC(C2=CNC3=C2C=CC=C3)=CC=N1	Aplidium merdianum (tunicate)	CDK1-5, GSK3b, PKA		1	2004	Gompel M Bio Med Chem Lett 2004, Anti-Cancer Drugs (2008), 19(8), 789-792.
MDKI172	discodermindol	NC(NC1)=NC1C2=C(Br)NC3=C2C=C(Br)C=C3	Aplidium merdianum (tunicate)	CDK1-5, GSK3b, PKA		1	2004	Gompel M Bio Med Chem Lett 2004, Anti-Cancer Drugs (2008), 19(8), 789-792.
MDKI173	isomeridianin C	NC1=NC=CC(C2=CC3=C(N2)C=CC(Br)=C3)=N1	Aplidium merdianum (tunicate)	CDK1-5, GSK3b, PKA		1	2004	Gompel M Bio Med Chem Lett 2004, Anti-Cancer Drugs (2008), 19(8), 789-792.
MDKI174	isomeridianin G	NC1=NC=CC(C2=CC3=C(N2)C=CC=C3)=N1	Aplidium merdianum (tunicate)	CDK1-5, GSK3b, PKA		1	2004	Gompel M Bio Med Chem Lett 2004, Anti-Cancer Drugs (2008), 19(8), 789-792.
MDKI175	glycerol derivative 1	O[C@@H]1[C@@H](O)[C@H](O)[C@@H](CNC(CCCCCCCCCCCCCCC)=O)O[C@@H]1OC[C@H](OC(CCCCCCCC CCCCCCC)=O)COC(CCCCCCCCCCCCCCC)=O	UM 2972M (alga)	Myt1			2005	Tetrahedron (2005), 61(4), 883-887
MDKI176	glycerol derivative 2	O[C@@H]1[C@@H](O)[C@H](O)[C@@H](CNC(CCCCCCCCCCCCCCCCC)=O)O[C@@H]1OC[C@H](OC(CCCCCC CCCCCCC)=O)COC(CCCCCCCCCCCCCCC)=O	UM 2972M (alga)	Myt1			2005	Tetrahedron (2005), 61(4), 883-887
MDKI177	tubastrine	NC(N/C=C/C1=CC=C(O)C(O)=C1)=N	Dendrodoa grossularia/Tubastera aurea (sponge / coral)	EGFR			2005	J. Biotechnology Volume 117, Issue 3, 25 May 2005, Pages 225-232
MDKI178	palinurin	O=C1C(C)=C(O)C(C/C(C)=C/CC[C@H](C)/C=C/C=C(C)/CCCC2=COC=C2)O1	Ircinia sp. (sponge)	GSK3b		1	2005	PCT Int. Appl. (2005), WO 2005054221 A1 20050616
MDKI179	tricantin	O=C1C(C(C(C/C(C)=C/CC[C@H](C)/C=C/C=C(C)/CCCC2=COC=C2)O1)=O)=O	Ircinia sp. (sponge)	GSK3b			2005	PCT Int. Appl. (2005), WO 2005054221 A1 20050616
MDKI180	onnamide A	N=C(N)NCCC[C@@H](C(O)=O)NC(/C=C/C=C/C=C/CCC[C@@H](O)C[C@@H]1C(C)(C)[C@H](OC)[C@@]2([H])OC O[C@H](NC([C@@H](O)[C@@]3(OC)CC([C@@H](C)[C@@H](C)O3)=C)=O)[C@@]2([H])O1)=O	Theonella sp. (sponge)	JNK, p38, MAPK	1		2005	Cancer Science (2005), 96(6), 357-364.
MDKI181	theopederin B	O=C(O)CCC[C@@H](O)C[C@@H]1C(C)(C)[C@H](OC)[C@@]2([H])OCO[C@H](NC([C@@H](O)[C@@]3(OC)CC([C @@H](C)[C@@H](C)O3)=C)=O)[C@@]2([H])O1	Theonella sp. (sponge)	JNK, p38, MAPK	1		2005	Cancer Science (2005), 96(6), 357-364.
MDKI182	variolin B	OC1=CC=CC2=C1C(C3=CC=NC(N)=N3)=C4N2C(N)=NC=C4	Kirkpatrickia variolosa (sponge)	CDK1,2,4,7	1	1	2005	European Journal of Cancer (2005), 41(15), 2366-2377
MDKI183	deoxyvariolin B	NC1=NC(C2=C3N(C(N)=NC=C3)C4=C2C=CC=C4)=CC=N1	Kirkpatrickia variolosa (sponge)	CDK1,2,4,7		1	2005	European Journal of Cancer (2005), 41(15), 2366-2377
MDKI184	leptosin C	O=C1N(C)[C@]2(CO)C(N3[C@]1(SS2)[C@@H](O)[C@@]4([C@]56[C@](N7[C@](C(N(C)[C@]8(C(C)C)C7=O)=O)(SS 8)[C@H]6O)([H])NC9=C5C=CC=C9)[C@@]3([H])NC%10=C4C=CC=C%10)=O	Leptosphaeria sp. (ascomycota)	PKB			2005	Cancer Science (2005), 96(11), 816-824
MDKI185	leptosin D	O=C1N(C)[C@]2(C(C)C)C(N3[C@]1(SSSS2)[C@@H](O)[C@@]4(C5=CNC6=C5C=CC=C6)[C@]3([H])NC7=C4C=CC= C7)=O	Leptosphaeria sp. (ascomycota)	PKB			2005	Cancer Science (2005), 96(11), 816-824
MDKI186	leptosin E	O=C1N(C)[C@]2(C(C)C)C(N3[C@]1(SSS2)[C@@H](O)[C@@]4(C5=CNC6=C5C=CC=C6)[C@]3([H])NC7=C4C=CC=C 7)=O	Leptosphaeria sp. (ascomycota)	PKB			2005	Cancer Science (2005), 96(11), 816-824
MDKI187	leptosin F	O=C1N(C)[C@]2(C(C)C)C(N3[C@]1(SS2)[C@@H](O)[C@@]4(C5=CNC6=C5C=CC=C6)[C@]3([H])NC7=C4C=CC=C7 )=O	Leptosphaeria sp. (ascomycota)	PKB			2005	Cancer Science (2005), 96(11), 816-824
MDKI188	13-deoxytedanolide	O=C(CC[C@@H](C)C([C@@H]([C@H](O)[C@]1(C)[C@@]([H])([C@@H](C)/C=C\C)O1)CC2)=O)[C@@H](C)/C=C(C )/[C@H](O)[C@@H](C)C([C@@H](C)[C@H](OC)[C@@H](O)C2=O)=O	Mycale adherens (sponge)	JNK, p38, MAPK			2006	Bioscience, Biotechnology, and Biochemistry (2006), 70(1), 161-171
MDKI189	genistein	O=C1C(C2=CC=C(O)C=C2)=COC3=CC(O)=CC(O)=C13	Micromonospora carbonacea (actinobacteria)	GSK3b			2006	Glycogen Synthase Kinase 3 (GSK-3) and Its Inhibitors (2006), 307-331
MDKI190	manzamine A	[H][C@]12C(C3=C(NC4=C5C=CC=C4)C5=CC=N3)=C[C@]6(O)[C@H](N7CCCC/C=C\[C@@]7([H])C8)[C@@]18CN(C CCC/C=C\CC6)CC2	Haliclona sp. , Acanthostrongylophora sp. (sponges)	GSK3b, CDK5	1	1	2006	Kao KV JNP 2006, Peng J JNP 2007, Hamann T JMedChem 2010
MDKI191	8-hydroxymanzamine A	[H][C@]12C(C3=C(NC4=C5C=CC=C4O)C5=CC=N3)=C[C@]6(O)[C@H](N7CCCC/C=C\[C@@]7([H])C8)[C@@]18CN( CCCC/C=C\CC6)CC2	Acanthostrongylophora sp. (sponge)	GSK3b		1	2006	Kao KV JNP 2006, Peng J JNP 2007, Hamann T JMedChem 2010
MDKI192	manzamine Y	[H][C@]12C(C3=C(NC4=C5C=C(O)C=C4)C5=CC=N3)=C[C@]6(O)[C@H](N7CCCC/C=C\[C@@]7([H])C8)[C@@]18C N(CCCC/C=C\CC6)CC2	Acanthostrongylophora sp. (sponge)	GSK3b		1	2006	Kao KV JNP 2006, Hamann T JMedChem 2010
MDKI193	manzamine F	[H][C@]12C(C3=C(NC4=C5C=CC=C4O)C5=CC=N3)=C[C@]6(O)[C@H](N([C@@]7([H])CC8)CCCC8=O)[C@@]1(C7) CN(CCCC/C=C\CC6)CC2	Acanthostrongylophora sp. (sponge)	GSK3b		1	2006	Kao KV JNP 2006, Peng J JNP 2007, Hamann T JMedChem 2010
MDKI194	spongianolide A	CC1(C)CCC[C@@]2(C)[C@@]1([H])CC[C@]3(C)[C@]2([H])CC[C@](COC(C)=O)(O)[C@H]3/C=C/C4=CC(OC4O)=O	Spongia sp. (sponge)	PKC	1		2007	Nakao JNP 2007
MDKI195	spongianolide B	CC1(C)CCC[C@@]2(C)[C@@]1([H])CC[C@]3(C)[C@]2([H])CC[C@](COC(CC(O)C)=O)(O)[C@H]3/C=C/C4=CC(OC4 O)=O	Spongia sp. (sponge)	PKC	1		2007	Nakao JNP 2007
MDKI196	spongianolide C	CC1(C)CCC[C@@]2(C)[C@@]1([H])CC[C@]3(C)[C@]2([H])CC[C@@]4(COC(C)=O)[C@@]3([H])C[C@@H](C5=CC( OC5O)=O)C4	Spongia sp. (sponge)	PKC	1		2007	Nakao JNP 2007
MDKI197	spongianolide D	CC1(C)CCC[C@@]2(C)[C@@]1([H])CC[C@]3(C)[C@]2([H])CC[C@@]4(COC(C)=O)[C@@]3([H])C[C@H](C5=CC(O C5O)=O)C4	Spongia sp. (sponge)	PKC	1		2007	Nakao JNP 2007
MDKI198	spongianolide E	CC1(C)CCC[C@@]2(C)[C@@]1([H])CC[C@]3(C)[C@]2([H])CC[C@@]4(COC(C(O)C)=O)[C@@]3([H])C[C@@H](C5 =CC(OC5O)=O)C4	Spongia sp. (sponge)	PKC	1		2007	Nakao JNP 2007
MDKI199	(+)-aplysinillin	O=C(C1=NO[C@]2(C=C(Br)C(OC)=C(Br)[C@@H]2O)C1)NCCCCNC(C3=NO[C@@]4(C=C(Br)C([C@H](Br)[C@H]4O) =O)C3)=O	Aplysinella sp. (sponge)	Tie2			2008	Planta Medica (2008), 74(5), 555-559
MDKI200	chaetominedione	O=C(N1)C2=CC3=CC=CC=C3NC2=C(C4=CC=C(CO)O4)C1=O	Chaetomium sp. (ascomycota)	LCK		1	2008	Tetrahedron Letters (2008), 49(45), 6398-6400.
MDKI201	iejimalide B	O=C(NC/C(C)=C/C=C([C@H]([C@@H](C)/C=C/C=C/[C@@H](OC)CC/C=C(C)\C=C\C[C@H](OC)/C=C(C)/ C=C/[C@@H](C)/C=C1\C)OC1=O)\C)[C@@H](NC=O)CO	Eudistoma rigida (tunicate)	CDK2, PLK1			2008	Journal of Cellular Biochemistry (2008), 105(4), 998-1007.
MDKI202	(+)-curcudiol	CC1=CC(O)=C([C@@H](C)CCCC(O)(C)C)C=C1	Axynissa sp. (sponge)	FAK, Src	1		2008	Majalah Farmasi Indonesia (2008), 19(2), 78-85
MDKI203	(+)-curcuphenol	CC1=CC(O)=C([C@@H](C)CC/C=C(C)/C)C=C1	Axynissa sp. (sponge)	FAK, Src	1		2008	Majalah Farmasi Indonesia (2008), 19(2), 78-85
MDKI204	lamellarin D	O=C(OC1=C2C=C(OC)C(O)=C1)C3=C2C(C4=CC=C(O)C(OC)=C4)=C5N3C=CC6=C5C=C(OC)C(O)=C6	Didemnum obscurum (tunicate)	CK1, CDK5, GSK3b		1	2008	Marine Drugs (2008), 6(4), 514-527.
MDKI205	lamellarin α	O=C(OC1=C2C=C(OC)C(O)=C1)C3=C2C(C4=CC=C(OC)C(O)=C4)=C5N3C=CC6=C5C=C(OC)C(OC)=C6	Didemnum obscurum (tunicate)	CK1, CDK5, GSK3b		1	2008	Marine Drugs (2008), 6(4), 514-527.
MDKI206	lamellarin H	O=C(OC1=C2C=C(O)C(O)=C1)C3=C2C(C4=CC=C(O)C(O)=C4)=C5N3C=CC6=C5C=C(O)C(O)=C6	Didemnum obscurum (tunicate)	CK1, CDK5, GSK3b		1	2008	Marine Drugs (2008), 6(4), 514-527.
MDKI207	lamellarin N	O=C(OC1=C2C=C(OC)C(O)=C1)C3=C2C(C4=CC=C(OC)C(O)=C4)=C5N3C=CC6=C5C=C(OC)C(O)=C6	Didemnum obscurum (tunicate)	CK1, CDK5, GSK3b		1	2008	Marine Drugs (2008), 6(4), 514-527.
MDKI208	lamellarin L	O=C(OC1=C2C=C(OC)C(O)=C1)C3=C2C(C4=CC=C(OC)C(O)=C4)=C5N3CCC6=C5C=C(OC)C(O)=C6	Didemnum obscurum (tunicate)	CK1, CDK5, GSK3b		1	2008	Marine Drugs (2008), 6(4), 514-527.
MDKI209	5,6-dihydro-lamellarin D	O=C(OC1=C2C=C(OC)C(O)=C1)C3=C2C(C4=CC=C(O)C(OC)=C4)=C5N3CCC6=C5C=C(OC)C(O)=C6	Didemnum obscurum (tunicate)	CK1, CDK5, GSK3b		1	2008	Marine Drugs (2008), 6(4), 514-527.
MDKI210	jadomycin B	O=C1[C@@]([C@@H](C)CC)([H])N2C3=C(C(C4=CC=CC(O[C@H]5C[C@H]([C@H]([C@H](C)O5)O)O)= C4C3=O)=O)C6=C(C=C(C)C=C6O)C2O1	Streptomyces venezuelae (actinobacteria)	GSK3b, Aurora B			2008	Molecular Cancer Therapeutics vol 7 (8), 2386-93
MDKI211	spheciosterol sulfate A	C[C@]12[C@](C)([C@@]3(C[C@@H]([C@]4([C@H]([C@@H]([C@H](C[C@@]4(C3=CC2)C)OS(=O)(O)= O)OS(=O)(O)=O)O)[H])OS(=O)(O)=O)[H])CC[C@@H]1[C@H](C)CCC(C(C)=C)CC	Spheciospongia sp. (sponge)	PKC		1	2008	Whitson EL JNP 2008
MDKI212	spheciosterol sulfate B	C[C@]12[C@](C)([C@@]3(C[C@@H]([C@]4([C@H]([C@@H]([C@H](C[C@@]4(C3=CC2)C)OS(=O)(O)= O)OS(=O)(O)=O)O)[H])OS(=O)(O)=O)[H])CC[C@@H]1[C@H](C)CCC(C(C)=C)C(C)C	Spheciospongia sp. (sponge)	PKC		1	2008	Whitson EL JNP 2008
MDKI213	spheciosterol sulfate C	C[C@]12[C@](C)([C@@]3(C[C@@H]([C@]4([C@H]([C@@H]([C@H](C[C@@]4(C3=CC2)C)OS(=O)(O)= O)OS(=O)(O)=O)O)[H])OS(=O)(O)=O)[H])CC[C@@H]1[C@H](C)CC(C)C(C(C)=C)(C)C	Spheciospongia sp. (sponge)	PKC		1	2008	Whitson EL JNP 2008
MDKI214	topstentiasterol sulfate E	C[C@]12[C@](C)([C@@]3(C[C@@H]([C@]4([C@H]([C@@H]([C@H](C[C@@]4(C3=CC2)C)OS(=O)(O)=O)OS(=O)(O)=O)O)[H])OS(=O)(O)=O)[H])CC[C@@H]1[C@H](C)CCC5(C(C)C)C(C)C5	Spheciospongia sp. (sponge)	PKC			2008	Whitson EL JNP 2008
MDKI215	oligosaccharide sulfate MdOS	[H][C@](O[C@@]1(O[C@](C(O)=O)([C@H]([C@@H]([C@@H]1OS(=O)(O)=O)OS(=O)(O)=O)O)[H])[H])([C@@H]2OS(=O)(O)=O)[C@@](C(O)=O)(O[C@H]([C@H]2OS(=O)(O)=O)O[C@@]([H])([C@@H]3OS(=O)(O)=O)[C@@](C(O)=O)(O[C@H]([C@H]3OS(=O)(O)=O)O[C@@]([C@@H]([C@H](C(O)=O)OS(=O)(O)=O)OS(=O)(O)=O)[C@@H](C(O)=O)O)[H])[H]	unclassified bacteria	HER-2, EGFR, VEGFR, PDGFR, c-Kit, FGFR-1, c-Src, KDR		1	2008	Ma, J. et al. PLoS One 2008, 3, e3774
MDKI216	carteriosulfonic acid A	CCCCC/C=C/C(CCCCC/C=C/C(CCCCCCCC(=O)OC(C)C[C@@H]([C@@H](C[C@@H](CCC(=NCCS(=O)(=O)O)[O-])O)O)O)O)O	Carteriospongia sp. (sponge)	GSK3b	1	1	2009	McCulloch et al. J. Nat. Prod. 2009, 72, 1651–1656.
MDKI217	carteriosulfonic acid B	CCCCC/C=C/C(CCCCC/C=C/C(CCCCCCCC(=O)OC(C)C[C@@H]([C@@H](C[C@@H](CCC(=O)NCCS(=O)(=O)O)O)O)O)OC(=O)C)O	Carteriospongia sp. (sponge)	GSK3b	1	1	2009	McCulloch et al. J. Nat. Prod. 2009, 72, 1651–1656.
MDKI218	carteriosulfonic acid C	CCCCC/C=C/C(CCCCCCCCCCCCCC(=O)OC(C)C[C@@H]([C@@H](C[C@@H](CCC(=O)NCCS(=O)(=O)O)O)O)O)O	Carteriospongia sp. (sponge)	GSK3b	1	1	2009	McCulloch et al. J. Nat. Prod. 2009, 72, 1651–1656.
MDKI219	spongistatin 1	O=C(O[C@]1([H])[C@H](O)[C@@H](CC(C[C@H](O)/C=C/C(Cl)=C)=C)O[C@@]([C@@H]1C)([H])[C@H](O)[C@@]2(O)C[C@H](O)[C@@H](C)[C@@](O2)([H])CCC/C=C\[C@@]3([H])C[C@H](O)C[C@@]4(O3)C[C@@H](OC)C[C@@](O4)([H])CC([C@@H](C)[C@@H](OC(C)=O)[C@@H]5C)=O)C[C@@](O6)([H])C[C@H](O	Spongia sp. (sponge)	PKC			2009	FASEB Journal (2009), 23(4), 1127-1137,
MDKI220	6-bromogranulatimide	O=C(NC1=O)C2=C1C(C3=CC=C(Br)C=C3N4)=C4C5=C2N=CN5	Didemnum granulatum (tunicate)	ChK1, CDK4, GSK3b			2009	Deslandes S Mar Drugs 2009
MDKI221	isogranulatimide A	O=C(NC1=O)C2=C1C(C3=CC=CC=C3N4)=C4C5=NC=CN52	Didemnum granulatum (tunicate)	ChK1, CDK4, GSK3b			2009	Deslandes S Mar Drugs 2009
MDKI222	isogranulatimide B	O=C(NC1=O)C2=C1C(C3=CC=CC=C3N4)=C4C5=CN=CN52	Didemnum granulatum (tunicate)	ChK1, CDK4, GSK3b			2009	Deslandes S Mar Drugs 2009
MDKI223	isogranulatimide C	O=C(NC1=O)C2=C1C(C3=CC=CC=C3N4)=C4N5C2=NC=C5	Didemnum granulatum (tunicate)	ChK1, CDK4, GSK3b			2009	Deslandes S Mar Drugs 2009
MDKI224	lasonolide A	C[C@]1(CO)[C@H](C/C=C/CC(O)C(OCC(CCC(C)C)=C)=O)O[C@H](/C=C\C/C=C/C(C)=C\[C@H]2O[C@@H](C/ C=C/C=C/3)C[C@H](O)[C@H]2C)C[C@H]1OC3=O	Forcepia sp. (sponge)	PKC	1		2009	Isbrucker RA J.Pharm Exp Ther 2009
MDKI225	(Z)-5-(4-hydroxybenzylidene)-hydantoin	O=C1C(C2=CC=C(O)C=C2)NC(N1)=O	Hemimycale Arabica (sponge)	GSK3b		1	2009	Bioorganic & Medicinal Chemistry (2009), 17(16), 6032-6039
MDKI226	didemnimide A	O=C(NC1=O)C(C2=CNC=[NH]2)=C1C3=CNC4=CC=CC=C34	Didemnum granulatum/conchyliatum (tunicates)	ChK1, CDK4, GSK3b			2009	Deslandes S Mar Drugs 2009
MDKI227	didemnimide B	O=C(NC1=O)C(C2=CNC=[NH]2)=C1C3=CNC4=CC(Br)=CC=C34	Didemnum conchyliatum (tunicate)	ChK1, CDK4, GSK3b			2009	Deslandes S Mar Drugs 2009
MDKI228	didemnimide C	O=C(NC1=O)C(C2=CN=CN2C)=C1C3=CNC4=CC=CC=C34	Didemnum conchyliatum (tunicate)	ChK1, CDK4, GSK3b			2009	Deslandes S Mar Drugs 2009
MDKI229	didemnimide D	O=C(NC1=O)C(C2=CN=CN2C)=C1C3=CNC4=CC(Br)=CC=C34	Didemnum granulatum/conchyliatum (tunicates)	ChK1, CDK4, GSK3b			2009	Deslandes S Mar Drugs 2009
MDKI230	didemnimide E	O=C(NC1=O)C(C2=CN(C)C=N2)=C1C3=CNC4=CC=CC=C34	Didemnum granulatum (tunicate)	ChK1, CDK4, GSK3b			2009	Deslandes S Mar Drugs 2009
MDKI231	homogentisic acid	OC1=C(Br)C(CC(OC)=O)=C(O)C=C1Br	Pseudoceratina sp. (sponge)	Pfnek-1	1		2009	Lebouvier, N. et al. Mar. Drugs (2009) 7, 640-653
MDKI232	gracilin A	CC(=O)O[C@@H]1[C@H]2[C@@H]\3[C@H](O[C@H]2O[C@H]1OC(=O)C)OC(=O)/C3=C\C=C\4/CCCC(C4)(C)C	Spongionella sp. (sponge)	EGFR	1		2009	Rateb, M.E. et al. J. Nat. Prod. (2009) 72, 1471–1476.
MDKI233	gracilin H	CC(=O)O[C@H]1[C@@H]2[C@H]\3[C@@H](O[C@@H]2O[C@@H]1OC(=O)C)OC(=O)/C3=C\CC4=CC(CCC4)(C)C	Spongionella sp. (sponge)	EGFR	1		2009	Rateb, M.E. et al. J. Nat. Prod. (2009) 72, 1471–1476.
MDKI234	gracilin I	CC(=O)O[C@H]1[C@@H]2[C@H]\3[C@@H](O[C@@H]2O[C@@H]1OC(=O)C)OC(=O)/C3=C\CC4=CCCC(C4)(C)C	Spongionella sp. (sponge)	EGFR	1		2009	Rateb, M.E. et al. J. Nat. Prod. (2009) 72, 1471–1476.
MDKI235	gracilin J	CC(=O)O[C@H]1[C@@H]2[C@H]\3[C@@H](O[C@@H]2O[C@@H]1OC(=O)C)OC(=O)/C3=C\CC4(CCCC(C4)(C)C)OC(=O)C	Spongionella sp. (sponge)	EGFR	1		2009	Rateb, M.E. et al. J. Nat. Prod. (2009) 72, 1471–1476.
MDKI236	gracilin K	CC(=O)O[C@H]1[C@@H]2[C@H]\3[C@@H](O[C@@H]2O[C@@H]1OC(=O)C)OC(=O)/C3=C\C4CCCC(C4)(C)C	Spongionella sp. (sponge)	EGFR	1		2009	Rateb, M.E. et al. J. Nat. Prod. (2009) 72, 1471–1476.
MDKI237	gracilin L	C/C=C/1\[C@H]2[C@@H]([C@H](C=C1[C@]3(CCCC(C3)(C)C)C)O)[C@@H](O[C@@H]2OC(=O)C)OC(=O)C	Spongionella sp. (sponge)	EGFR	1	1	2009	Rateb, M.E. et al. J. Nat. Prod. (2009) 72, 1471–1476.
MDKI238	3’-norspongiolactone	CCCC(=O)OC[C@H]1CCC(=C2[C@@H]1[C@H]3[C@@H](C2)C(=O)O3)[C@]4(CCCC(C4)(C)C)C	Spongionella sp. (sponge)	EGFR	1		2009	Rateb, M.E. et al. J. Nat. Prod. (2009) 72, 1471–1476.
MDKI239	tetrahydroaplysulphurin-1	C[C@H]1C(=O)O[C@@H]2O[C@H]([C@H]3[C@@H]2C1=C(CC3)[C@@]4(C[C@@](CCC4)(C)C)C)OC(=O)C	Spongionella sp. (sponge)	EGFR	1		2009	Rateb, M.E. et al. J. Nat. Prod. (2009) 72, 1471–1476.
MDKI240	hypochromin A	OC1=C(C2=C(C=C(O)C3=C(O)C(C(C=C(CC(C)=O)O4)=O)=C4C=C32)O)C5=CC(OC(CC(O)C)=CC6=O)=C6C(O)= C5C(O)=C1	Hypocrea vinosa (ascomycota)	KDR		1	2010	Ohkawa, Yuu et al. JNP (2010), 73 (4), 579-582
MDKI241	hypochromin B	OC1=C(C2=C(C=C(O)C3=C(O)C(C(C=C(CC(C)=O)O4)=O)=C4C=C32)O)C5=CC(OC(C)=CC6=O)=C6C(O)=C5C(O )=C1	Hypocrea vinosa (ascomycota)	KDR		1	2010	Ohkawa, Yuu et al. JNP (2010), 73 (4), 579-582
MDKI242	SC0251	OC1=C(C2=C(C=C(O)C3=C(O)C(C(C=C(CC(C)=O)O4)=O)=C4C=C32)O)C5=CC(OC(CC(C)=O)=CC6=O)=C6C(O) =C5C(O)=C1	Hypocrea vinosa (ascomycota)	KDR		1	2010	Ohkawa, Yuu et al. JNP (2010), 73 (4), 579-582
MDKI243	leucettamine A	NC1=NC(CC2=CC3=C(OCO3)C=C2)=C(CC4=CC(OCO5)=C5C=C4)N1C	Leucetta microrhaphis (sponge)	CK1, CDK5, GSK3b		1	2010	European Journal of Medicinal Chemistry (2010), 45(2), 805-810.
MDKI244	leucettamine B	NC(N(C)C/1=O)=NC1=C/C2=CC3=C(OCO3)C=C2	Leucetta microrhaphis (sponge)	CK1, CDK5, GSK3b		1	2010	European Journal of Medicinal Chemistry (2010), 45(2), 805-810.
MDKI245	eutypoid B	O=C1OCC(CC2=CC=C(O)C=C2)=C1C3=CC=C(O)C=C3	Penicillium sp. (ascomycota)	GSK3b			2010	Schulz D. et al., J. Nat. Prod., XXXX ,xxx, 000
MDKI246	eutypoid C	O=C1OCC(CC2=CC(O)=C(O)C=C2)=C1C3=CC=C(O)C=C3	Penicillium sp. (ascomycota)	GSK3b			2010	Schulz D. et al., J. Nat. Prod., XXXX ,xxx, 000
MDKI247	eutypoid D	O=C1OCC(CC2=CC=C(O)C=C2)=C1C3=CC(O)=CC(O)=C3	Penicillium sp. (ascomycota)	GSK3b			2010	Schulz D. et al., J. Nat. Prod., XXXX ,xxx, 000
MDKI248	eutypoid E	O=C1OCC(CC2=CC=C(O)C=C2)=C1C3=CC(O)=C(O)C(O)=C3	Penicillium sp. (ascomycota)	GSK3b			2010	Schulz D. et al., J. Nat. Prod., XXXX ,xxx, 000
MDKI249	3,9-dimethyldibenzo[b,d]furan-1,7-diol	OC1=C2C(OC3=C2C(C)=CC(O)=C3)=CC(C)=C1	Acanthella cavernosa (sponge)	EGFR	1		2010	Rateb, M.E. et al. Bot. Mar. (2010) 53, 499–506.
MDKI250	3-(hydroxylmethyl)-9-methyldibenzo[b,d]furan-1,7-diol	OC1=C2C(OC3=C2C(C)=CC(O)=C3)=CC(CO)=C1	Acanthella cavernosa (sponge)	EGFR	1		2010	Rateb, M.E. et al. Bot. Mar. (2010) 53, 499–506.
MDKI251	1,7-dihydroxy-9-methyldibenzo[b,d]furan-3-carboxylic acid	OC1=C2C(OC3=C2C(C)=CC(O)=C3)=CC(C(O)=O)=C1	Acanthella cavernosa (sponge)	EGFR	1		2010	Rateb, M.E. et al. Bot. Mar. (2010) 53, 499–506.
MDKI252	butyrolactone derivative	CC(C)=CCC1=CC(C[C@]2(OC(=O)C(O)=C2C2=CC=C(O)C=C2)C(=O)C(O)=O)=CC=C1O	Acanthella cavernosa (sponge)	EGFR, CDK	1		2010	Rateb, M.E. et al. Bot. Mar. (2010) 53, 499–506.
MDKI253	liphagal	C[C@@H]1CC[C@@H]2[C@](CCCC2(C)C)(C3=C1OC4=C(C(=C(C=C34)O)O)C=O)C	Aka coralliphaga (sponge)	PI3K	1	1	2010	Alvarez-Manzaneda, E. et al. Org. Lett. (2010) 12, 4450–4453.
MDKI254	fradcarbazole A	C[C@@]12[C@@H]([C@@H](C[C@@H](O1)N3C4=CC=CC=C4C5=C6C(=C7C8=CC=CC=C8N2C7=C53)CNC6=O)N(C)C9=NC=C(S9)C1=CNC2=CC=CC=C21)OC	Streptomyces fradiae (actinobacteria)	PKC	1		2012	Fu, P. et al. Org. Lett. (2012) 14, 6194.
MDKI255	fradcarbazole B	C[C@@]12[C@@H]([C@@H](C[C@@H](O1)N3C4=CC=CC=C4C5=C6C(=C7C8=CC=CC=C8N2C7=C53)CNC6=O)N(C)C(=S)N)OC	Streptomyces fradiae (actinobacteria)	PKC	1		2012	Fu, P. et al. Org. Lett. (2012) 14, 6194.
MDKI256	fradcarbazole C	C[C@@]12[C@@H]([C@@H](C[C@@H](O1)N3C4=CC=CC=C4C5=C6C(=C7C8=CC=CC=C8N2C7=C53)CNC6=O)N(C)C#N)OC	Streptomyces fradiae (actinobacteria)	PKC	1		2012	Fu, P. et al. Org. Lett. (2012) 14, 6194.
MDKI257	chondrillin	CCCCCCCCCCCCCCCC[C@]1(C=C[C@H](OO1)CC(=O)OC)OC	Plakortis lita (sponge)	PKC		1	1994	Horton, P. A. et al. J. Nat. Prod. (1994) 57, 1374.
MDKI258	plakortolide B	CC(CCCCCCCCC1=CC=CC=C1)C[C@@]2(C[C@]3([C@H](CC(=O)O3)OO2)C)C	Plakinastrella onkodes (sponge)	PKC		1	1994	Horton, P. A. et al. J. Nat. Prod. (1994) 57, 1374.
MDKI259	secogorgosterol 1	[H][C@]1(CC[C@H]([C@H](C)\C=C(/C)C(C)(O)C(C)C)[C@@]1(C)CCO)[C@:7]1([H])[CH2:6][CH2:5][C@@:4]2([H])[C@H:3](C)[C@@H:2](O)[CH2:1][CH2:10][C@:9]2(C)[C:8]1=O	Pseudopteogorgia sp. (gorgona)	PKC		1	1995	He, H. et al. Tetrahedron (1995) 51, 51.
MDKI260	secogorgosterol 2	[H][C@]1(CC[C@H]([C@H](C)\C=C(/C)[C@H](C)C(C)C)[C@@]1(C)CCO)[C@:7]1([H])[CH2:6][CH2:5][C@@:4]2([H])[C@H:3](C)[C@@H:2](O)[CH2:1][CH2:10][C@:9]2(C)[C:8]1=O	Pseudopteogorgia sp. (gorgona)	PKC		1	1995	He, H. et al. Tetrahedron (1995) 51, 51.
MDKI261	secogorgosterol 3	[H][C@]1(CC[C@H]([C@H](C)[C@H]2C[C@]2(C)C(C)(O)C(C)C)[C@@]1(C)CCO)[C@:7]1([H])[CH2:6][CH:5]=[C:4]2[CH2:3][C@@H:2](O)[CH2:1][CH2:10][C@:9]2(C)[C:8]1=O	Pseudopteogorgia sp. (gorgona)	PKC		1	1995	He, H. et al. Tetrahedron (1995) 51, 51.
MDKI262	secogorgosterol 4	[H][C@]1(CC[C@H]([C@H](C)[C@H]2C[C@]2(C)[C@H](C)C(C)C)[C@@]1(C)CC(O)=O)[C:7]1=[CH:6][C:5](=O)[C:4]2=[CH:3][C:2](=O)[CH2:1][CH2:10][C@:9]2(C)[C:8]1=O	Pseudopteogorgia sp. (gorgona)	PKC		1	1995	He, H. et al. Tetrahedron (1995) 51, 51.
MDKI263	secogorgosterol 5	[H][C@]1(CC[C@H]([C@H](C)[C@H]2C[C@]2(C)[C@H](C)C(C)C)[C@@]1(C)CC(O)=O)[C@:7]1([H])[CH2:6][C@H:5](O)[C:4]2=[CH:3][C:2](=O)[CH2:1][CH2:10][C@:9]2(C)[C@H:8]1O	Pseudopteogorgia sp. (gorgona)	PKC		1	1995	He, H. et al. Tetrahedron (1995) 51, 51.
MDKI264	SZ-685C	CC1(CC2=C(C(C1O)O)C(=O)c3c(cc(c(c3C2=O)O)OC)O)O	mangrove endophytic fungus	Akt/FOXO pathway		1	2012	Zhu X. et al. Mar. Drugs (2012) 10, 694.
MDKI265	latrunculin A	C[C@H]/1CC[C@@H]2C[C@H](C[C@@](O2)([C@@H]3CSC(=O)N3)O)OC(=O)/C=C(\CC/C=C/C=C1)/C	Latrunculia magnifica, Latrunculia corticata, Spongia mycofijiensis and Hyatella sp.	PKC		1	1983	Groweiss, A. et al. J. Org. Chem. (1983) 48, 3512
MDKI266	(3-bromo-5-hydroxy-4-methoxyphenyl)acetic acid	Brc1cc(cc(O)c1OC)CC(=O)O	Rhodomela confervoides (red alga)	PKC		1	2004	Zhao J et al. J. Nat. Prod. (2004) 67, 1032.
MDKI267	manzamenone A	CCCCCCCCCCCCCCCCC1=C[C@H]([C@@H]2[C@H]([C@@H]1C(=O)OC)C(=C(C2=O)C(=O)OC)CCCCCCCCCCCCCCCC)C(=O)O	Plakortis sp. (sponge)	PKC		1	1992	Tsukamoto, S. et al. J. Org. Chem. (1992) 57, 5255
MDKI268	5-(methylthio)varacin A	S1SSc2c(OC)c(OC)c(SC)c(c12)CCN	Lissoclinum sp. (tunicate)	PKC		1	1994	Compagnone, R. S. et al. Tetrahedron (1994) 50, 12785.
MDKI269	N,N-dimethyl-5-(methylthio)varacin A	CN(C)CCC1=C2C(=C(C(=C1SC)OC)OC)SSS2	Lissoclinum sp. (tunicate)	PKC		1	1994	Compagnone, R. S. et al. Tetrahedron (1994) 50, 12785.
MDKI270	fibrosterol sulfate B	C[C@H](CCC1C(=C)CCC1(C)/C=C/C([C@@H](C)[C@H]2CC[C@@H]3[C@@]2(CC[C@H]4[C@H]3C[C@@H](C5[C@@]4(C[C@@H]([C@@H](C5)O)S(=O)(=O)[O-])C)S(=O)(=O)[O-])C)O)[C@H]6CC[C@@H]7[C@@]6(CC[C@H]8[C@H]7C[C@@H](C9[C@@]8(C[C@@H]([C@@H](C9)S(=O)(=O)[O-])S(=O)(=O)[O-])C)S(=O)(=O)[O-])C.[Na+].[Na+].[Na+].[Na+].[Na+]	Lissodendoryx (Acanthodoryx) fibrosa	PKC		1	2009	Whitson, E. L. et al. J. Org. Chem. (2009) 74, 5902.
MDKI271	fibrosterol sulfate C	C[C@H](/C=C/C1C2CC(OC2(CC1(C)C)C)[C@@H](C)[C@H]3CC[C@@H]4[C@@]3(CC[C@H]5[C@H]4C[C@@H](C6[C@@]5(C[C@@H]([C@@H](C6)O)S(=O)(=O)[O-])C)S(=O)(=O)[O-])C)[C@H]7CC[C@@H]8[C@@]7(CC[C@H]9[C@H]8C[C@@H](C1[C@@]9(C[C@@H]([C@@H](C1)O)S(=O)(=O)[O-])C)S(=O)(=O)[O-])C.[Na+].[Na+].[Na+].[Na+]	Lissodendoryx (Acanthodoryx) fibrosa	PKC		1	2009	Whitson, E. L. et al. J. Org. Chem. (2009) 74, 5902.
MDKI272	proximicin C	COC(=O)NC1=COC(=C1)C(=O)NC2=COC(=C2)C(=O)NCCC3=CNC4=CC=CC=C43	Verrucosispora (actinobacteria)	p53, p21		1	2008	Schneider, K. et al. Angew. Chem., Int. Ed. 2008, 47, 3258.
MDKI273	nakadomarin A	C1CCN2CC[C@@H]3C4=C([C@@H]5[C@@]3(C2)C[C@H]/6N5CCCC/C=C6)OC(=C4)CC/C=C\C1	Amphimedon sp. (sponge)	CDKs		1	1997	Kobayashi, J. et al. J. Org. Chem. (1997) 62, 9236.
MDKI274	dactylone	CC1=CC[C@]2(CC1=O)C(=C)CC[C@H](C2(C)C)Br	alga	EGFR, CDK4 / cyclin D		1	2007	Fedorov, S. N. et al. Cancer Res. (2007) 67, 5914.
MDKI275	dideoxypetrosynol A	C#C[C@@H](O)/C=C/CCCCCCC#CC/C=C\CC#CCCCCCC/C=C/[C@H](O)C#C	Petrosia sp. (sponge)	p16		1	2006	Park, C. et al. Oncol. Rep. (2006) 16, 171
MDKI276	elatol	CC1=C(C[C@]2(CC1)C(=C)C[C@@H]([C@@H](C2(C)C)Br)O)Cl	Laurencia microcladia (red alga)	CDK2, CDK4		1	2012	Campos, A. et al. J. Pharm. Pharmacol. (2012) 64, 1146.
MDKI277	spiralisone A	CCCCC/C=C\C/C=C\C/C=C\C/C=C\CCCC1(CC(=O)c2c(cc(cc2O1)O)O)O	Zonaria spiralis (brown alga)	CDK5/p25		1	2012	Zhang, H. et al. J. Org. Biomol. Chem. (2012) 10, 9671.
MDKI278	spiralisone B	CC/C=C\C/C=C\C/C=C\C/C=C\C/C=C\CCCC1(CC(=O)c2c(cc(cc2O1)O)O)O	Zonaria spiralis (brown alga)	CDK5/p25		1	2012	Zhang, H. et al. J. Org. Biomol. Chem. (2012) 10, 9671.
MDKI279	chromone	C1=CC=C2C(=C1)C(=O)C=CO2	Zonaria spiralis (brown alga)	CDK5/p25		1	2012	Zhang, H. et al. J. Org. Biomol. Chem. (2012) 10, 9671.
MDKI280	fucoxanthin	C/C(=C\C=C\C=C(/C)\C=C\C=C(/C)\C(=O)C[C@]12[C@](O1)(C[C@H](CC2(C)C)O)C)/C=C/C=C(\C)/C=C=C3[C@](C[C@H](CC3(C)C)OC(=O)C)(C)O	Ishige okamurae (alga)	CDK4		1	2013	Kim K.N. et al. Environ. Toxicol. Pharmacol. (2013) 35, 39.
MDKI281	hypothemycin	C[C@H]1C/C=C\C(=O)[C@H]([C@H](C[C@@H]2[C@H](O2)C3=CC(=CC(=C3C(=O)O1)O)OC)O)O	Phoma sp. (fungi)	MEK		1	1981	Nair, M. S. R. et al. Tetrahedron (1981) 37, 2445
MDKI282	L-783277	C[C@H]1C/C=C\C(=O)[C@H]([C@H](CCCC2=CC(=CC(=C2C(=O)O1)O)OC)O)O	Phoma sp. (fungi)	MEK		1	1999	Zhao A. et al. J Antibiot (Tokyo). (1999) Dec;52(12):1086-94.
MDKI283	L-783290 / Baeomycenon	CC1C/C=C\C(=O)C(C(CCCC2=CC(=CC(=C2C(=O)O1)O)OC)O)O	Phoma sp. (fungi)	MEK		1	1999	Dombrowski A. et al J Antibiot (Tokyo). (1999);52(12):1077-85
MDKI284	L-783278 / LL-Z1640-2 / 5Z-7-Oxozeaenol	C[C@H]1C/C=C\C(=O)[C@H]([C@H](C/C=C/C2=CC(=CC(=C2C(=O)O1)O)OC)O)O	Deuteromyces sp. (fungi)	MEK, lck		1	2011	Ayers S. et al. J Nat Prod. (2011) May 27; 74(5): 1126–1131.
MDKI285	fucoidan	C[C@@H]1[C@H]([C@@H]([C@@H]([C@@H](O1)C)OS(=O)(=O)O)O)O	Laminaria guryanovae, Fucus vesiculosis (seaweeds) nodosum (alga)	MAPK, EGFR		1	2000	Religa, P. et al. Eur. J. Vasc. Endovasc. Surg. (2000) 20, 419.
MDKI286	verrucarin A	C[C@@H]1CCOC(=O)/C=C/C=C\C(=O)O[C@@H]2C[C@@H]3[C@]4([C@]2([C@]5(CCC(=C[C@H]5O3)C)COC(=O)[C@H]1O)C)CO4	Myrothecium roridum	c-Jun, p38		1	2005	Oda, T. et al. Mar. Drugs (2005) 3, 64.
MDKI287	sargachromenol	CC1=C2C(=CC(=C1)O)C=CC(O2)(C)CC/C=C(\C)/CC/C=C(/CCC=C(C)C)\C(=O)O	Sargassum macrocarpum (brown alga)	MK2		1	2009	Liu, S.-Y. et al. WO2009046640, GB2453005, Golden Biotechnology Corp., Taiwan, 2009.
MDKI288	SD118-xanthocillin X	[C-]#[N+]/C(=C\c1ccc(cc1)O)/C(=C/c2ccc(cc2)O)/[N+]#[C-]	Penicillium commune (ascomycota)	MEK/ERK		1	2012	Zhao, Y. et al. Mar. Drugs (2012) 10, 1345.
MDKI289	pericosine A	COC(=O)C1=C[C@@H]([C@@H]([C@@H]([C@H]1Cl)O)O)O	Periconia byssoides (bacteria)	erbB-1		1	2007	Yamada, T. et al. Org. Biomol. Chem. (2007) 5, 3979.
MDKI290	paeciloquinone A	C1COC(=O)C1C2=C(C=C3C(=C2O)C(=O)C4=C(C=C(C=C4C3=O)O)O)O	Paecilomyces carneus p-177 (fungi)	erbB-1, v-Abl, c-Src		1	1995	Petersen, F. et al J. Antibiot. (Tokyo) (1995) 48, 141
MDKI291	paeciloquinone B	CC(=O)CCC(C1=C(C=C2C(=C1O)C(=O)C3=C(C=C(C=C3C2=O)O)O)O)C(=O)O	Paecilomyces carneus p-177 (fungi)	erbB-1, v-Abl, c-Src		1	1995	Petersen, F. et al J. Antibiot. (Tokyo) (1995) 48, 141
MDKI292	paeciloquinone C	C1=C(C=C2C(=C1O)C(=O)C3=C(C(=C(C=C3C2=O)O)CO)O)O	Paecilomyces carneus p-177 (fungi)	erbB-1, v-Abl, c-Src		1	1995	Petersen, F. et al J. Antibiot. (Tokyo) (1995) 48, 141
MDKI293	paeciloquinone D	C1=C(C=C2C(=C1O)C(=O)C3=C(C(=C(C=C3C2=O)O)C(CCO)C(=O)O)O)O	Paecilomyces carneus p-177 (fungi)	erbB-1, v-Abl, c-Src		1	1995	Petersen, F. et al J. Antibiot. (Tokyo) (1995) 48, 141
MDKI294	paeciloquinone E	C[C@@]12CC[C@@H](CO1)C3=C(O2)C=C4C(=C3O)C(=O)C5=C(C=C(C=C5C4=O)O)O	Paecilomyces carneus p-177 (fungi)	erbB-1, v-Abl, c-Src		1	1995	Petersen, F. et al J. Antibiot. (Tokyo) (1995) 48, 141
MDKI295	paeciloquinone F	CC12CCC(O1)(C3=C(O2)C=C4C(=C3O)C(=O)C5=C(C=C(C=C5C4=O)O)O)C(=O)O	Paecilomyces carneus p-177 (fungi)	erbB-1, v-Abl, c-Src		1	1995	Petersen, F. et al J. Antibiot. (Tokyo) (1995) 48, 141
MDKI296	varsiconol	C1=C(C=C2C(=C1O)C(=O)C3=C(C(=C(C=C3C2=O)O)C(CCO)CO)O)O	Paecilomyces carneus p-177 (fungi)	erbB-1, v-Abl, c-Src		1	1995	Petersen, F. et al J. Antibiot. (Tokyo) (1995) 48, 141
MDKI297	metachromin L	C[C@@H]1CCC[C@](C)(CC\C(C)=C\CC2=C(O)C(=O)C=C(NCC(O)=O)C2=O)C1=C	Spongia sp. (sponge)	HER2, erbB-1		1	2007	Takahashi, Y. et al. Tetrahedron (2007) 63, 8770.
MDKI298	metachromin M	C[C@@H]1C(=CCC[C@]1(C)CC/C(=C/CC2=C(C(=CC(=O)C2=O)NCC(=O)O)O)/C)C	Spongia sp. (sponge)	HER2		1	2007	Takahashi, Y. et al. Tetrahedron (2007) 63, 8770.
MDKI299	metachromin N	C[C@@H]1CCC[C@](C1=C)(C)CC/C(=C/CC2=C(C(=CC(=O)C2=O)N[C@@H]([C@@H](C)O)C(=O)O)O)/C	Spongia sp. (sponge)	HER2		1	2007	Takahashi, Y. et al. Tetrahedron (2007) 63, 8770.
MDKI300	metachromin O	C[C@@H]1C(=CCC[C@]1(C)CC/C(=C/CC2=C(C(=CC(=O)C2=O)N[C@@H]([C@@H](C)O)C(=O)O)O)/C)C	Spongia sp. (sponge)	HER2		1	2007	Takahashi, Y. et al. Tetrahedron (2007) 63, 8770.
MDKI301	metachromin P	C[C@@H]1CCC[C@](C1=C)(C)CC/C(=C/CC2=C(C(=CC(=O)C2=O)N[C@@H](CO)C(=O)O)O)/C	Spongia sp. (sponge)	HER2		1	2007	Takahashi, Y. et al. Tetrahedron (2007) 63, 8770.
MDKI302	metachromin Q	C[C@@H]1C(=CCC[C@]1(C)CC/C(=C/CC2=C(C(=CC(=O)C2=O)N[C@@H](CO)C(=O)O)O)/C)C	Spongia sp. (sponge)	HER2		1	2007	Takahashi, Y. et al. Tetrahedron (2007) 63, 8770.
MDKI303	sesquibastadin 1	c1cc(c(cc1CCNC(=O)/C(=N/O)/Cc2cc(c(c(c2)Br)O)c3cc(cc(c3O)Br)C/C(=N\O)/C(=O)NCCc4ccc(c(c4)Br)Oc5cc(cc(c5O)Br)C/C(=N\O)/C(=O)NCCc6ccc(c(c6)Br)O)Br)O	Ianthella basta (sponge)	erbB-1		1	2013	Niemann, H. et al .J. Nat. Prod. (2013) 76, 121.
MDKI304	bastadin 3	C1=CC(=C(C=C1CCNC(=O)/C(=N/O)/CC2=CC(=C(C(=C2)C3=CC(=CC(=C3O)Br)C/C(=N\O)/C(=O)NCCC4=CC(=C(C=C4)O)Br)O)Br)Br)O	Ianthella basta (sponge)	erbB-1		1	2013	Niemann, H. et al .J. Nat. Prod. (2013) 76, 121.
MDKI305	bastadin 6	C1CNC(=O)/C(=N/O)/CC2=CC(=C(C(=C2)Br)OC3=C(C(=CC(=C3)C/C(=N\O)/C(=O)NCCC4=CC(=C(C(=C4)Br)OC5=C(C(=CC1=C5)Br)O)Br)Br)O)Br	Ianthella basta (sponge)	erbB-1		1	2013	Niemann, H. et al .J. Nat. Prod. (2013) 76, 121.
MDKI306	bastadin 7	C1CNC(=O)/C(=N\O)/CC2=CC(=C(C=C2)OC3=C(C(=CC(=C3)C/C(=N/O)/C(=O)N/C=C/C4=CC(=C(C=C4)OC5=C(C(=CC1=C5)Br)O)Br)Br)O)Br	Ianthella basta (sponge)	erbB-1		1	2013	Niemann, H. et al .J. Nat. Prod. (2013) 76, 121.
MDKI307	bastadin 11	C1CNC(=O)/C(=N/O)/CC2=CC(=C(C(=C2)Br)OC3=C(C(=CC(=C3)C/C(=N\O)/C(=O)N/C=C/C4=CC(=C(C=C4)OC5=C(C=CC1=C5)O)Br)Br)O)Br	Ianthella basta (sponge)	erbB-1		1	2013	Niemann, H. et al .J. Nat. Prod. (2013) 76, 121.
MDKI308	bastadin 16	C1CNC(=O)/C(=N\O)/CC2=CC(=C(C(=C2)Br)OC3=C(C(=CC(=C3)C/C(=N/O)/C(=O)NCCC4=CC(=C(C(=C4)Br)OC5=C(C=CC1=C5)O)Br)Br)O)Br	Ianthella basta (sponge)	erbB-1		1	2013	Niemann, H. et al .J. Nat. Prod. (2013) 76, 121.
MDKI309	kahalalide F	CC[C@H](C)[C@H](C(=O)N[C@@H]1[C@H](OC(=O)[C@@H](NC(=O)/C(=C/C)/NC(=O)[C@@H](NC(=O)[C@H](NC(=O)[C@H](NC1=O)C(C)CC)C(C)C)CC2=CC=CC=C2)C(C)C)C)NC(=O)[C@H](CCCN)NC(=O)[C@H]3CCCN3C(=O)[C@@H](C(C)C)NC(=O)[C@H](C(C)C)NC(=O)[C@H]([C@@H](C)O)NC(=O)[C@@H](C(C)C)NC(=O)CCCC(C)C	Elyssia rufescens (sea slug)	erbB-2, PI3K pathway (Akt)		1	2005	Janmaat, M. L. et al. Mol. Pharmacol. (2005) 68, 502.
MDKI310	eurotinone	CC1=CC(=C2C(=C1O)CC3=CC(=CC(=C3OC2=O)O)O)O	Aspergillus variecolor B-17, Eurotium echinulatum DSM-1387 (fungi)	KDR		1	2007	Wang, W.-L. et al. J. Antibiot. (2007) 60, 603.
MDKI311	malhamsensilipin A	CCCCCCCCC(C(C(C(C(C(CCCCCCCC/C(=C/OS(=O)(=O)O)/Cl)Cl)Cl)Cl)O)Cl)Cl	Poterioochromonas malhamensis (chrysophyte)	pp60v-Src		1	1994	Chen, J. L. et al. J. Nat. Prod. (1994) 57, 524, Chen, H. et al. J. Med. Chem. (1994) 37, 845
MDKI312	5β-Cholestane-3α,4α,11b-21-tetrol 3,21-disulfate	[Na+].[Na+].[H][C@]12CCC3C4CC[C@H](C(CCCC(C)C)COS([O-])(=O)=O)[C@@]4(C)C[C@H](O)C3[C@@]1(C)CC[C@@H](OS([O-])(=O)=O)[C@H]2O	Ophiararhna inmassata (brittle star)	pp60v-Src		1	1994	Fu, X. et al. J. Nat. Prod. (1994) 57, 1591.
MDKI313	cholest-5-ene-1b,3α,21-triol 3,21-disulfate	[Na+].[Na+].CC(C)CCCC(COS([O-])(=O)=O)[C@H]1CCC2C3CC=C4C[C@@H](C[C@@H](O)[C@]4(C)C3CC[C@]12C)OS([O-])(=O)=O	Ophiararhna inmassata (brittle star)	pp60v-Src		1	1994	Fu, X. et al. J. Nat. Prod. (1994) 57, 1591.
MDKI314	cholest-5-ene-3α,21diyl sulfate	[Na+].[Na+].CC(C)CCCC(COS([O-])(=O)=O)[C@H]1CCC2C3CC=C4C[C@@H](CC[C@]4(C)C3CC[C@]12C)OS([O-])(=O)=O	Ophiararhna inmassata (brittle star)	pp60v-Src		1	1994	Fu, X. et al. J. Nat. Prod. (1994) 57, 1591.
MDKI315	5α-cholestane-2β,3α,26-triyl sulfate	[Na+].[Na+].[Na+].CC(CCC[C@@H](C)[C@H]1CCC2C3CCC4C[C@H](OS([O-])(=O)=O)[C@H](C[C@]4(C)C3CC[C@]12C)OS([O-])(=O)=O)COS([O-])(=O)=O	Ophiararhna inmassata (brittle star)	pp60v-Src		1	1994	Fu, X. et al. J. Nat. Prod. (1994) 57, 1591.
MDKI316	cholest-5-ene-2β,3α,26-triyl sulfate	[Na+].[Na+].[Na+].CC(CCC[C@@H](C)[C@H]1CCC2C3CC=C4C[C@H](OS([O-])(=O)=O)[C@H](C[C@]4(C)C3CC[C@]12C)OS([O-])(=O)=O)COS([O-])(=O)=O	Ophiararhna inmassata (brittle star)	pp60v-Src		1	1994	Fu, X. et al. J. Nat. Prod. (1994) 57, 1591.
MDKI317	cycloartenol disulfate 1	[Na+].[Na+].[H][C@@]12CC[C@]3([H])[C@]4(C[C@@]14CC[C@]1(C)[C@H](CC[C@@]21C)C(C)CC(O)CC(C)C)CC[C@H](OS([O-])(=O)=O)[C@@]3(C)COS([O-])(=O)=O	Tydemania expeditionis (alga)	pp60v-Src		1	1994	Govindan, M. et al. J. Nat. Prod. (1994) 57, 74.
MDKI318	cycloartenol disulfate 2	[Na+].[Na+].[H][C@@]12CC[C@]3([H])[C@]4(C[C@@]14CC[C@]1(C)[C@H](CC[C@@]21C)C(C)CC(=O)CC(C)C)CC[C@H](OS([O-])(=O)=O)[C@@]3(C)COS([O-])(=O)=O	Tydemania expeditionis (alga)	pp60v-Src		1	1994	Govindan, M. et al. J. Nat. Prod. (1994) 57, 74.
MDKI319	cycloartenol disulfate 3	[Na+].[Na+].[H][C@@]12CC[C@]3([H])[C@]4(C[C@@]14CC[C@]1(C)[C@H](CC[C@@]21C)C(C)CC(=O)C=C(C)C)CC[C@H](OS([O-])(=O)=O)[C@@]3(C)COS([O-])(=O)=O	Tydemania expeditionis (alga)	pp60v-Src		1	1994	Govindan, M. et al. J. Nat. Prod. (1994) 57, 74.
MDKI320	12β-acetoxyergost-5-ene-3β,11β,16-triol	[H][C@@]12CC(O)[C@H](C(C)CCC(C)C(C)C)[C@@]1(C)[C@H](OC(C)=O)[C@H](O)[C@@]1([H])[C@@]2([H])CC=C2C[C@@H](O)CC[C@]12C	Capnella lacertiliensis (soft coral)	LCK		1	2003	Wright, A. D. et al. J. Nat. Prod. (2003) 66, 157
MDKI321	11β-acetoxyergost-5-ene-3β,12β,16-triol	[H][C@@]12CC(O)[C@H](C(C)CCC(C)C(C)C)[C@@]1(C)[C@H](O)[C@H](OC(C)=O)[C@@]1([H])[C@@]2([H])CC=C2C[C@@H](O)CC[C@]12C	Capnella lacertiliensis (soft coral)	LCK		1	2003	Wright, A. D. et al. J. Nat. Prod. (2003) 66, 157
MDKI322	homofascaplysin A	CC(=O)CC1(C2=CC=CC=C2[N+]3=C1C4=C(C=C3)C5=CC=CC=C5N4)O.[Cl-]	Hyrtios erecta, Fascaplysinopsis reticulate (sponges)	LCK		1	1991	Jimenez, C. et al. J. Org. Chem. (1991) 56, 3403
MDKI323	purpuroine A	C[N+](C)(C)[C@H](CCOC1=C(C=C(C=C1Br)Br)Br)C(=O)[O-]	Iotrochota purpurea (sponge)	LCK		1	2012	Shen, S. et al. Bioorg. Med. Chem.(2012) 20, 6924.
MDKI324	purpuroine B	C[N+](C)(C)[C@H](CCOC1=C(C=C(C=C1)Br)Br)C(=O)[O-]	Iotrochota purpurea (sponge)	LCK		1	2012	Shen, S. et al. Bioorg. Med. Chem.(2012) 20, 6924.
MDKI325	purpuroine C	C[N+](C)(C)[C@H](CCOC1=C(C=C(C=C1Cl)Br)Cl)C(=O)[O-]	Iotrochota purpurea (sponge)	LCK		1	2012	Shen, S. et al. Bioorg. Med. Chem.(2012) 20, 6924.
MDKI326	purpuroine D	C[N+](C)(C)[C@H](CCOC1=C(C=C(C=C1I)Br)Br)C(=O)[O-]	Iotrochota purpurea (sponge)	LCK		1	2012	Shen, S. et al. Bioorg. Med. Chem.(2012) 20, 6924.
MDKI327	purpuroine F	C[N+](C)(C)[C@H](CC1=CC(=C(C(=C1)I)OC)I)C(=O)[O-]	Iotrochota purpurea (sponge)	LCK		1	2012	Shen, S. et al. Bioorg. Med. Chem.(2012) 20, 6924.
MDKI328	purpuroine G	C[N+](C)(C)[C@H](CC1=CC(=C(C(=C1)I)O)I)C(=O)[O-]	Iotrochota purpurea (sponge)	LCK		1	2012	Shen, S. et al. Bioorg. Med. Chem.(2012) 20, 6924.
MDKI329	purpuroine H	C[N+](C)(C)[C@H](CC1=CC(=C(C(=C1)I)OC)Br)C(=O)[O-]	Iotrochota purpurea (sponge)	LCK		1	2012	Shen, S. et al. Bioorg. Med. Chem.(2012) 20, 6924.
MDKI330	mauritamide A	O=C2NC(=N)NC2(CCCNC(=O)c1cc(Br)c(Br)n1C)NCCS(=O)(=O)OC	Agelas mauritania (sponge)	TPK		1	1994	Jimenez, C. et al. Tetrahedron Lett. (1994) 35, 1375.
MDKI331	aplyroseol 5	CCCC(=O)O[C@H]1[C@H](C23[C@@H](O[C@H]4[C@@H]2[C@H](C(=O)O4)CC[C@@H]3[C@@]5([C@@H]1[C@](CCC5)(C)C)C)O)O	Aplysilla rosea (sponge)	TPK		1	1986	Karuso, P. et al. Aust. J. Chem. (1986) 39, 1643.
MDKI332	aplyroseol 6	CCCC(=O)O[C@H]1[C@H](C23[C@@H](O[C@H]4[C@@H]2[C@H](C(=O)O4)CC[C@@H]3[C@@]5([C@@H]1[C@](CCC5)(C)C)C)O)OC(=O)C	Aplysilla rosea (sponge)	TPK		1	1986	Karuso, P. et al. Aust. J. Chem. (1986) 39, 1643.
MDKI333	psammaplin D	COC(=O)NCCSSCCNC(=O)/C(=N/O)/Cc1ccc(c(c1)Br)O	Psammaplysilla purpuria (sponge)	TPK		1	1991	Jimenez, C. et al. Tetrahedron (1991) 47, 2097.
MDKI334	malonganeone D	CC(C)CC(=O)C/C(=C/CC/C(=C/CC/C(=C/CN1C=NC2=C1C(=O)N=CN2C)/C)/C)/C	Euplexaura robusta (gorgona)	TPK		1	2012	Zhang, J.-R et al. Chem. Biodiversity. (2012) 9, 2218.
MDKI335	12-epi-scalaradial	CC(=O)O[C@@H]1C[C@@H]2[C@]3(CCCC([C@@H]3CC[C@]2([C@H]4[C@]1([C@H](C(=CC4)C=O)C=O)C)C)(C)C)C	Cacospongia sp. (sponge)	Akt/PBK pathway, PDK-1 or PDPK-1, PI3K		1	2005	Xie, Y.; et al. Pharmacol. Exp. Ther. (2005) 314, 1210.
MDKI336	F-12509a	C[C@]12CCCC([C@@H]1CCC(=C)[C@@H]2CC3=C(C(=O)C=C(C3=O)O)O)(C)C	Trichopezizella barbata (discomycete)	SphK-1		1	2000	Kono, K.; et al. J. Antibiot. (Tokyo) (2000) 53, 459
MDKI337	S-15183a	CCCCCCCC1=CC2=CC(=O)C(C(=O)C2=CO1)(C)OC(=O)CCCCCCC	Zopfiella inermis (fungus)	SphK		1	2001	Kono, K.; et al. J. Antibiot. (Tokyo) (2001) 54, 415.
MDKI338	S-15183b	CCCCCCCCCC(=O)OC1(C(=O)C=C2C=C(OC=C2C1=O)CCCCCCC)C	Zopfiella inermis (fungus)	SphK		1	2001	Kono, K.; et al. J. Antibiot. (Tokyo) (2001) 54, 415.
MDKI339	pyropheophorbide A	CCC1=C2C=C3C(=C4C(=O)CC(=C5[C@H]([C@@H](C(=N5)C=C6C(=C(C(=CC(=C1C)N2)N6)C=C)C)C)CCC(=O)O)C4=N3)C	Stelletta clavosa (sponge)	c-Raf, Aurora-A, PRAK, Syk		1	2004	Wegerski, C. J.; et al.Bioorg. Med. Chem. (2004) 12, 5631.
MDKI340	motuporamine C	C1CCCCN(CCCC/C=C\CCC1)CCCNCCCN	Xestospongia exigua (sponge)	Rho-Rho kinase collapse pathway		1	2006	To, K. C.; et al. Neuroscience (2006) 139, 1263.
MDKI341	lemnaloside A	CC1=C[C@H]2[C@@H](CC[C@]([C@H]2CC1)(C)O[C@H]3[C@@H]([C@H]([C@H]([C@H](O3)COC(=O)C)O)O)O)[C@H](C)CCC=C(C)C	Lemnalia sp. (soft coral)	hyphae formation		1	2007	Yao, G.; et al. J. Nat. Prod. (2007) 70, 901.
MDKI342	lemnaloside B	CC1=C[C@H]2[C@@H](CC[C@]([C@H]2CC1)(C)O[C@H]3[C@@H]([C@H]([C@H]([C@H](O3)CO)O)OC(=O)C)O)[C@H](C)CCC=C(C)C	Lemnalia sp. (soft coral)	hyphae formation		1	2007	Yao, G.; et al. J. Nat. Prod. (2007) 70, 901.
MDKI343	polybrominated diphenyl ether	[H]C1=C(O)C(OC2=C(Br)C=C(Br)C=C2)=C(Br)C([H])=C1Br	Dysidea sp. (sponge)	hyphae formation		1	2008	Zhang, H.; et al, J. Nat. Prod. (2008) 71, 262.
MDKI344	pentabrominated diphenyl ether	[H]C1=C(Br)C(Br)=C(OC2=C(Br)C=C(Br)C=C2)C(O)=C1Br	Dysidea herbacea (sponge)	Tie2		1	2005	Xu, Y. M.; et al. Bioorg. Med. Chem. (2005) 13, 657
MDKI345	altenusin	Cc1cc(c(cc1c2cc(cc(c2C(=O)O)O)OC)O)O	Alternaria tenuis (fungus)	myosin light chain kinase		1	1999	Uchida, R.; et al. J. Antibiot. (1999) 52, 572.
MDKI346	batzellaside A	CCCCCCCCCCC(C[C@H]1C[C@@H]([C@H]([C@H](N1)CO)O)O)O	Batzella sp. (sponge)	Raf		1	2005	Segraves, N. L.; et al. J. Nat. Prod. (2005) 68, 118.
MDKI347	batzellaside B	CCCCCCCCCC(C[C@H]1C[C@@H]([C@H]([C@H](N1)CO)O)O)O	Batzella sp. (sponge)	Raf		1	2005	Segraves, N. L.; et al. J. Nat. Prod. (2005) 68, 118.
MDKI348	batzellaside C	CCCCCCCCCCCC(C[C@H]1C[C@@H]([C@H]([C@H](N1)CO)O)O)O	Batzella sp. (sponge)	Raf		1	2005	Segraves, N. L.; et al. J. Nat. Prod. (2005) 68, 118.
MDKI349	thymidine-5'-carboxylic acid	CC1=CN(C(=O)NC1=O)[C@H]2C[C@@H]([C@H](O2)C(=O)O)O	Aplidium fuscum (tunicate)	Thymidine kinase / Thymidylate kinase		1	1986	Dematte, N.; et al. Comp. Biochem. Physiol., Part B: Biochem. Mol. Biol. (1986) 84, 11.
MDKI350	4,5,7-trihydroxy-3-(1-oxodecyl)-2-naphthaleneacetic acid	CCCCCCCCCC(=O)c1c(cc2cc(cc(c2c1O)O)O)CC(=O)O	Articulospora sp. (hypomycete)	bacterial histidine kinase		1	2008	Sugahara, H.; et al. Biosci. Biotechnol. Biochem. (2008) 72, 2521.
MDKI351	naphtopyrone	CCCC1=CC(=O)C2=C(O1)C1=C(C=C(O)C=C1OC)C(OC)=C2O	Comanthus parvicirrus (crinoid)	IKKβ-kinase		1	2008	Folmer, F; et al. J. Nat. Prod. (2008) 71, 106.
MDKI352	naphtopyrone	CCCC1=CC(=O)C2=C(O1)C1=C(C=C(O)C=C1OC)C(OC)=C2OC	Comanthus parvicirrus (crinoid)	IKKβ-kinase		1	2008	Folmer, F; et al. J. Nat. Prod. (2008) 71, 106.
MDKI353	bisebromoamide	CCC(=O)[C@@H]1CCCN1C(=O)[C@H](Cc2ccccc2)N(C)C(=O)[C@@H](CC(C)C)NC(=O)[C@@]3(CSC(=N3)[C@@H]4C[C@@H](CN4C(=O)[C@@H](Cc5ccc(c(c5)Br)O)N(C)C(=O)[C@H](C)NC(=O)C(C)(C)C)C)C	Lyngbya sp. (cyanobacteria)	ERK		1	2009	Teruya, T.; et al. Org. Lett. (2009) 11, 5062.
MDKI354	unguinol / yasimin	C/C=C(\C)/c1cc(c(c2c1Oc3cc(cc(c3C(=O)O2)C)O)C)O	Aspergillus unguis (Ianthella reticulata) (fungus)	pyruvate phosphate dikinase (PPDK)		1	1972	Sierankiewicz, J.; et al. Acta Chem. Scand. (1972) 26, 455
MDKI355	19-hydroxyaraplysillin-I N-20 sulfamate	O.[Na+].COC1=C(Br)[C@H](O)[C@@]2(CC(=NO2)C(=O)NCCCOC2=C(Br)C=C(CCNS([O-])(=O)=O)C=C2Br)C=C1Br	Ianthella flabelliform (sponge)	pyruvate phosphate dikinase (PPDK)		1	2009	Motti, C. A.; et al. J. Nat. Prod. (2009) 72, 290.
MDKI356	lamellarin C	COC1=C(C=CC(=C1)C2=C3C4=CC(=C(C(=C4CCN3C5=C2C6=CC(=C(C=C6OC5=O)O)OC)OC)OC)OC)O	Didemnum sp. (tunicate)	CK1, CDK5/p25 and GSK-3β			2012	Plisson, F; et al. Chem. Asian J. (2012), 7(7), 1616
MDKI357	lamellarin E	COC1=C(C=C(C=C1)C2=C3C4=CC(=C(C(=C4CCN3C5=C2C6=CC(=C(C=C6OC5=O)O)OC)O)OC)OC)O	Didemnum sp. (tunicate)	CK1, CDK5/p25 and GSK-3β			2012	Plisson, F; et al. Chem. Asian J. (2012), 7(7), 1616
MDKI358	lamellarin K	COC1=C(C=CC(=C1)C2=C3C4=CC(=C(C(=C4CCN3C5=C2C6=CC(=C(C=C6OC5=O)O)OC)O)OC)OC)O	Didemnum sp. (tunicate)	CK1, CDK5/p25 and GSK-3β			2012	Plisson, F; et al. Chem. Asian J. (2012), 7(7), 1616
MDKI359	lamellarin M	COC1=C(C=CC(=C1)C2=C3C4=CC(=C(C(=C4C=CN3C5=C2C6=CC(=C(C=C6OC5=O)O)OC)O)OC)OC)O	Didemnum sp. (tunicate)	CK1, CDK5/p25 and GSK-3β			2012	Plisson, F; et al. Chem. Asian J. (2012), 7(7), 1616
MDKI360	lamellarin S	COC1=C(C=C2C=CN3C(=C(C4=C3C(=O)OC5=CC(=C(C=C54)O)O)C6=CC(=C(C=C6)O)O)C2=C1)O	Didemnum sp. (tunicate)	CK1, CDK5/p25 and GSK-3β			2012	Plisson, F; et al. Chem. Asian J. (2012), 7(7), 1616
MDKI361	lamellarin T	COC1=C(C=C(C=C1)C2=C3C4=CC(=C(C(=C4CCN3C5=C2C6=CC(=C(C=C6OC5=O)O)OC)OC)OC)OC)O	Didemnum sp. (tunicate)	CK1, CDK5/p25 and GSK-3β			2012	Plisson, F; et al. Chem. Asian J. (2012), 7(7), 1616
MDKI362	lamellarin X	COC1=C(C=C(C=C1)C2=C3C4=CC(=C(C(=C4C=CN3C5=C2C6=CC(=C(C=C6OC5=O)O)OC)O)OC)OC)O	Didemnum sp. (tunicate)	CK1, CDK5/p25 and GSK-3β			2012	Plisson, F; et al. Chem. Asian J. (2012), 7(7), 1616
MDKI363	lamellarin chi	COC1=C(O)C=CC(=C1)C1=C2N(CCC3=CC(O)=C(OC)C=C23)C2=C1C1=CC(OC)=C(O)C=C1OC2=O	Didemnum sp. (tunicate)	CK1, CDK5/p25 and GSK-3β			2012	Plisson, F; et al. Chem. Asian J. (2012), 7(7), 1616
MDKI364	lamellarin A1	COC1=C(C=CC(=C1)C2=C3C4=CC(=C(C=C4CCN3C5=C2C6=CC(=C(C=C6OC5=O)O)O)O)OC)O	Didemnum sp. (tunicate)	CK1, CDK5/p25 and GSK-3β			2012	Plisson, F; et al. Chem. Asian J. (2012), 7(7), 1616
MDKI365	lamellarin A2	COC1=C(C=CC(=C1)C2=C3C4=CC(=C(C(=C4CCN3C5=C2C6=CC(=C(C=C6OC5=O)O)O)O)OC)OC)O	Didemnum sp. (tunicate)	CK1, CDK5/p25 and GSK-3β			2012	Plisson, F; et al. Chem. Asian J. (2012), 7(7), 1616
MDKI366	lamellarin A3	COC1=C(C=C2C(=C1)CCN3C2=C(C4=C3C(=O)OC5=CC(=C(C=C54)OC)O)C6=CC(=C(C=C6)O)OC)OC	Didemnum sp. (tunicate)	CK1, CDK5/p25 and GSK-3β			2012	Plisson, F; et al. Chem. Asian J. (2012), 7(7), 1616
MDKI367	lamellarin A4	C1CN2C(=C(C3=C2C(=O)OC4=CC(=C(C=C43)O)O)C5=CC(=C(C=C5)O)O)C6=CC(=C(C=C61)O)O	Didemnum sp. (tunicate)	CK1, CDK5/p25 and GSK-3β			2012	Plisson, F; et al. Chem. Asian J. (2012), 7(7), 1616
MDKI368	lamellarin A5	COC1=C(C=CC(=C1)C2=C3C4=CC(=C(C=C4C=CN3C5=C2C6=CC(=C(C=C6OC5=O)O)O)O)O)O	Didemnum sp. (tunicate)	CK1, CDK5/p25 and GSK-3β			2012	Plisson, F; et al. Chem. Asian J. (2012), 7(7), 1616
MDKI369	lamellarin A6	O.COC1=C(O)C=CC(=C1)C1=C2N(CCC3=CC(O)=C(OC)C=C23)C2=C1C1=CC(O)=C(OC)C=C1OC2=O	Didemnum sp. (tunicate)	CK1, CDK5/p25 and GSK-3β			2012	Plisson, F; et al. Chem. Asian J. (2012), 7(7), 1616
MDKI370	lamellarin G	COC1=C(O)C=C(C=C1)C1=C2N(CCC3=CC(O)=C(OC)C=C23)C2=C1C1=CC(O)=C(OC)C=C1OC2=O	Didemnum sp. (tunicate)	CK1, CDK5/p25 and GSK-3β			2012	Plisson, F; et al. Chem. Asian J. (2012), 7(7), 1616
MDKI371	lamellarin Z	COC1=C(C=C2CCN3C(=C(C4=C3C(=O)OC5=CC(=C(C=C54)O)OC)C6=CC(=C(C=C6)O)O)C2=C1)O	Didemnum sp. (tunicate)	CK1, CDK5/p25 and GSK-3β			2012	Plisson, F; et al. Chem. Asian J. (2012), 7(7), 1616
MDKI372	ningalin B	OC1=C(O)C=CC(C2=CN(CCC3=CC=C(O)C(O)=C3)C4=C2C5=CC(O)=C(O)C=C5OC4=O)=C1	Didemnum sp. (tunicate)	CK1, CDK5/p25 and GSK-3β			2012	Plisson, F. et al. ChemMedChem (2012) 7, 983 – 990
MDKI373	ningalin C	OC1=C(O)C=CC(C(C(N2CCC3=CC(O)=C(O)C=C3)=O)=C4C2=C(C5=CC(O)=C(O)C=C5)C(C6=CC(O)=C(O)C=C64)=O)=C1	Didemnum sp. (tunicate)	CK1, CDK5/p25 and GSK-3β			2012	Plisson, F. et al. ChemMedChem (2012) 7, 983 – 991
MDKI374	ningalin D	OC1=C(O)C=C2C(C(C(N3CCC4=CC=C(O)C(O)=C4)=C(C5=CC(O)=C(O)C=C5)C2=O)=C6C3=C(C7=CC(O)=C(O)C=C7)C(C8=CC(O)=C(O)C=C86)=O)=C1	Didemnum sp. (tunicate)	CK1, CDK5/p25 and GSK-3β			2012	Plisson, F. et al. ChemMedChem (2012) 7, 983 – 992
MDKI375	ningalin E	OC1=CC=C(C2=C1O)C(C(N3CCC4=CC=C(O)C(O)=C4)=C(C5=CC(O)=C(O)C=C5)C2=O)=C6C3=C(C7=CC(O)=C(O)C=C7)C(C8=CC(O)=C(O)C=C86)=O	Didemnum sp. (tunicate)	CK1, CDK5/p25 and GSK-3β			2012	Plisson, F. et al. ChemMedChem (2012) 7, 983 – 993
MDKI376	ningalin F	O=C1OC2=C(C=C(O)C(O)=C2)C3=C1NC(C(O)=O)=C3C4=CC=C(O)C(O)=C4	Didemnum sp. (tunicate)	CK1, CDK5/p25 and GSK-3β			2012	Plisson, F. et al. ChemMedChem (2012) 7, 983 – 994
MDKI377	ningalin G	OC1=C(O)C=C(O2)C(C3=C(C2=O)N(CCC4=CC=C(O)C(O)=C4)C5=C3C6=CC(O)=C(O)C=C6OC5=O)=C1	Didemnum sp. (tunicate)	CK1, CDK5/p25 and GSK-3β			2012	Plisson, F. et al. ChemMedChem (2012) 7, 983 – 995
MDKI378	callyspongisine A	[O-]S(=O)(=O)CCNC1=NC(=[NH2+])OC11CCNC(=O)C2=C1C=C(Br)N2	Callyspongia sp. (sponge)	CK1, CDK5/p25 and GSK-3β			2014	Plisson, F.; et al. Organic & Biomolecular Chemistry (2014), 12, 1579
MDKI379	callyspongisine B	OS(=O)(=O)CCNC1=NC(=O)OC11CCNC(=O)C2=C1C=C(Br)N2	Callyspongia sp. (sponge)	CK1, CDK5/p25 and GSK-3β			2014	Plisson, F.; et al. Organic & Biomolecular Chemistry (2014), 12, 1579
MDKI380	callyspongisine C	CCOC(=O)C1(CCNC(=O)C2=C1C=C(Br)N2)OCC	Callyspongia sp. (sponge)	CK1, CDK5/p25 and GSK-3β			2014	Plisson, F.; et al. Organic & Biomolecular Chemistry (2014), 12, 1579
MDKI381	callyspongisine D	COC(=O)C1(CCNC(=O)C2=C1C=C(Br)N2)OC	Callyspongia sp. (sponge)	CK1, CDK5/p25 and GSK-3β			2014	Plisson, F.; et al. Organic & Biomolecular Chemistry (2014), 12, 1579
MDKI382	trachycladindole A	CN1C(CN=C1N)C2=C(NC3=C2C=C(C=C3)Br)C(=O)O	Trachycladus sp. (sponge)	CDK5/p25			2013	Medina Padilla, M. et al. Patent EP 2 662 081 A1 (2013)
MDKI383	trachycladindole B	CN1CC(N(C1=N)C)C2=C(NC3=C2C=C(C=C3)Br)C(=O)O	Trachycladus sp. (sponge)	CDK5/p25			2013	Medina Padilla, M. et al. Patent EP 2 662 081 A1 (2013)
MDKI384	trachycladindole C	CN1C(CN=C1N)C2=C(NC3=CC(=C(C=C32)Br)O)C(=O)O	Trachycladus sp. (sponge)	CDK5/p25			2013	Medina Padilla, M. et al. Patent EP 2 662 081 A1 (2013)
MDKI385	trachycladindole D	CN1C(C[N+](=C1N)C)C2=C(NC3=CC(=C(C=C32)Br)[O-])C(=O)O	Trachycladus sp. (sponge)	CDK5/p25			2013	Medina Padilla, M. et al. Patent EP 2 662 081 A1 (2013)
MDKI386	trachycladindole E	CN1C(C(N(C1=N)C)O)C2=C(NC3=C2C=C(C=C3)Br)C(=O)O	Trachycladus sp. (sponge)	CDK5/p25			2013	Medina Padilla, M. et al. Patent EP 2 662 081 A1 (2013)
MDKI387	trachycladindole F	CN1C(C([N+](=C1N)C)C2=C(NC3=CC(=C(C=C32)Br)[O-])C(=O)O)O	Trachycladus sp. (sponge)	CDK5/p25			2013	Medina Padilla, M. et al. Patent EP 2 662 081 A1 (2013)
MDKI388	trachycladindole G	CN1C(CN=C1N)C2=C(NC3=CC=CC=C32)C(=O)O	Trachycladus sp. (sponge)	CDK5/p25			2013	Medina Padilla, M. et al. Patent EP 2 662 081 A1 (2013)
MDKI389	aeroplysinin analogue 1	COC1=C(Br)C(=O)[C@@]2(CO2)C=C1Br		erb-B1		1	1998	Hinterding, K. et al. Bioorg. Med. Chem. (1998) 6, 1153.
MDKI390	aeroplysinin analogue 2	COC1=C(Br)C(O)C(C=O)C=C1Br		erb-B1		1	1998	Hinterding, K. et al. Bioorg. Med. Chem. (1998) 6, 1153.
MDKI391	granulatimide analogue 1	CN1C(=O)C2=C(C1=O)C1=C(NC3=C1C=C(O)C=C3)C1=CC=CN21		Dyrk-1A		1	2012	Deslandes, S. et al. Eur. J. Med. Chem. (2012) 54, 626.
MDKI392	granulatimide analogue 2	OC1=CC2=C(NC3=C2C2=C(C(=O)NC2=O)C2=CC=NN32)C=C1		Dyrk-1A		1	2012	Deslandes, S. et al. Eur. J. Med. Chem. (2012) 54, 626.
MDKI393	2,12-dimethyleurotinone	COC1=C2OC(=O)C3=C(OC)C=C(C)C(O)=C3CC2=CC(O)=C1		KDR		1	2003	Eder, C. et al. WO2003002549, 2003.
MDKI394	2-methyleurotinone	COC1=C2OC(=O)C3=C(O)C=C(C)C(O)=C3CC2=CC(O)=C1		KDR		1	2003	Eder, C. et al. WO2003002549, 2003.
MDKI395	secogorgosterol 6	[H][C@]1(CC[C@H]([C@H](C)[C@H]2C[C@]2(C)[C@H](C)C(C)C)[C@@]1(C)CC(O)=O)C1=CC(=O)C2=CC(=O)CC[C@]2(C)C1=O		PKC		1	1995	He, H. et al. Tetrahedron (1995) 51, 51.
MDKI396	secogorgosterol 7	[H][C@]1(CC[C@H]([C@H](C)[C@H]2C[C@]2(C)[C@H](C)C(C)C)[C@@]1(C)CC(O)=O)[C@]1([H])C[C@H](O)C2=CC(=O)CC[C@]2(C)[C@H]1O		PKC		1	1995	He, H. et al. Tetrahedron (1995) 51, 51.
MDKI397	pyrazolic analogue	O=C1NC(=O)C2=C1C1=CC=NN1C1=C2C2=C(N1)C=CC=C2		PKC, CHK		1	1999	Berlinck, R. G. S. et al. J. Org. Chem. 1999, 63, 9850, Andersen, R. J. et al.. EP1070068, WO9947522, CA2322790, 1999.
MDKI398	2-epinakijiquinone C	[H][C@@]12CCC=C(C)[C@@]1(C)CC[C@@H](C)[C@@]2(C)CC1=C(O)C(=O)C=C(N[C@@H](CO)C(O)=O)C1=O		VEGFR-2 (KDR)		1	2001	Stahl, P. et al. J. Am. Chem. Soc. (2001) 123, 11586.
MDKI399	midostaurin	C[C@@]12[C@@H]([C@@H](C[C@@H](O1)N3C4=CC=CC=C4C5=C6C(=C7C8=CC=CC=C8N2C7=C53)CNC6=O)N(C)C(=O)C9=CC=CC=C9)OC		PKC isoforms (α, β, and γ), PKA, c-Kit, Syk, Flk-1, Akt, c-Src, C-Fgr, PDFRβ, Flt-3, VEGFR-1, and VEGFR-2		1	2008	Karaman, M. W.; et al. Nat. Biotechnol. (2008) 26, 127.
MDKI400	Go-6976	CN1C2=CC=CC=C2C3=C4C(=C5C6=CC=CC=C6N(C5=C31)CCC#N)CNC4=O		PKC		1	1995	Kleinschroth, J.; et al. Bioorg. Med. Chem. Lett. (1995) 5, 55.
MDKI401	Ro-32-0432	CN1C=C(C2=CC=CC=C21)C3=C(C(=O)NC3=O)C4=C5C[C@H](CCN5C6=CC=CC=C64)CN(C)C		PKC		1	1995	Kleinschroth, J.; et al. Bioorg. Med. Chem. Lett. (1995) 5, 55.
MDKI402	LY-333531 / ruboxistaurin	CN(C)C[C@@H]1CCN2C=C(C3=CC=CC=C32)C4=C(C5=CN(CCO1)C6=CC=CC=C65)C(=O)NC4=O		PKC		1	1995	Kleinschroth, J.; et al. Bioorg. Med. Chem. Lett. (1995) 5, 55.
MDKI403	lestaurtinib / CEP-701	C[C@@]12[C@](C[C@@H](O1)N3C4=CC=CC=C4C5=C6C(=C7C8=CC=CC=C8N2C7=C53)CNC6=O)(CO)O		PKC		1	2008	Knapper, S.; et al. Blood (2008),108, 3262.
MDKI404	CEP-751	C[C@@]12[C@](C[C@@H](O1)N3C4=CC=CC=C4C5=C6C(=C7C8=CC=CC=C8N2C7=C53)CNC6=O)(CO)OC		Tyrosine kinases, Flt-3, JAK-2, Trk-A, Trk-B, and Trk-C.		1	2008	Knapper, S.; et al. Blood (2008),108, 3262.
MDKI405	CEP-2563	C[C@@]12[C@](C[C@@H](O1)N3C4=CC=CC=C4C5=C6C(=C7C8=CC=CC=C8N2C7=C53)CNC6=O)(COC(=O)CCNC(=O)[C@H](CCCCN)N)OC.Cl.Cl		PKC		1	1998	Hudldns, R. L.; et al. Bioorg. Med. Chem. Lett. (1998) 8, 1873.
MDKI406	KT-5720	CCCCCCOC(=O)[C@@]1(C[C@H]2N3C4=CC=CC=C4C5=C6C(=C7C8=CC=CC=C8N(C7=C53)[C@@]1(O2)C)CNC6=O)O		PKC		1	1987	Kase, H.; et al. Biochem. Biophys.Res. Commun. (1987) 142, 436.
MDKI407	edotecarin	C1=CC2=C(C=C1O)NC3=C4C(=C5C(=C23)C(=O)N(C5=O)NC(CO)CO)C6=C(N4[C@H]7[C@@H]([C@H]([C@@H]([C@H](O7)CO)O)O)O)C=C(C=C6)O		PKA, PKC		1	2010	Gani, O. A. B. S. M.; et al. Nat. Prod. Rep. (2010) 27, 489.
MDKI408	becatecarin	CCN(CC)CCN1C(=O)C2=C3C4=C(C(=CC=C4)Cl)NC3=C5C(=C2C1=O)C6=C(N5[C@H]7[C@@H]([C@H]([C@@H]([C@H](O7)CO)OC)O)O)C(=CC=C6)Cl		PKC		1	2010	Gani, O. A. B. S. M.; et al. Nat. Prod. Rep. (2010) 27, 489.
MDKI409	CEP-1347	CCSCC1=CC2=C(C=C1)N3[C@H]4C[C@@]([C@](O4)(N5C6=C(C=C(C=C6)CSCC)C7=C8CNC(=O)C8=C2C3=C75)C)(C(=O)OC)O		PKC		1	2005	Boggon, T. J.; et al. Blood (2005) 106, 996.
MDKI410	tetrahydrostaurosporine	[H][C@@]12CC(NC)C(OC)[C@@](C)(O1)N1C3=CC=CC=C3C3=C4CNC(=O)C4=C4C5=CC=CC=C5N2C4=C13		Abl kinase, focal adhesion kinase, and JAK-3 kinase.		1	2005	Boggon, T. J.; et al. Blood (2005) 106, 996.
MDKI411	staurosporine analogue 1	[H][C@@]12CC(NC)C(O)[C@@](C)(O1)N1C3=C4N2C2=CC=C(C=C2C4=C2C(=O)NC(O)C2=C3C2=CC=CC(O)=C12)C#CCCO		PKC/PKA		1	1999	Kanai, F.; Amishiro, N. Staurosporin derivatives. US 6806266, Kyowa Hakko Kogyo KK, Japan (1999)
MDKI412	staurosporine analogue 2	[H][C@@]12CC(NC)C(O)[C@@](C)(O1)N1C3=C4N2C2=CC=C(COC)C=C2C4=C2C(=O)NCC2=C3C2=CC=CC(O)=C12		PKC/PKA		1	1999	Kanai, F.; Amishiro, N. Staurosporin derivatives. US 6806266, Kyowa Hakko Kogyo KK, Japan (1999)
MDKI413	staurosporine analogue 3	[H][C@@]12CC(NC)C(OC)[C@@](C)(O1)N1C3=CC=CC=C3C3=C4C(NC(=O)C4=C4C5=CC=CC=C5N2C4=C13)OC		PKC/PKA		1	1980	Murataka, C.; Sato, A.; Kasai, M.; Morimoto, M.; Akinaga, S. Staurosporine derivatives. WO8907105 (EP383919), Kyowa HakkoKogyo Co. Ltd., Japan (1980)
MDKI414	staurosporine analogue 4	[H][C@@]12CC(NC)C(OC)[C@@](C)(O1)N1C3=CC=CC=C3C3=C4C(NC(=O)C4=C4C5=CC=CC=C5N2C4=C13)SC		PKC/PKA		1	1980	Murataka, C.; Sato, A.; Kasai, M.; Morimoto, M.; Akinaga, S. Staurosporine derivatives. WO8907105 (EP383919), Kyowa HakkoKogyo Co. Ltd., Japan (1980)
MDKI415	enzastaurin	CN1C=C(C2=CC=CC=C21)C3=C(C(=O)NC3=O)C4=CN(C5=CC=CC=C54)C6CCN(CC6)CC7=CC=CC=N7		PKC		1	2008	Chen, Y. B.; et al. Expert Opin. Invest. Drugs (2008) 17, 939.
MDKI416	9-demethylaaptamine	COC1=C(O)C2=C3C(C=CN=C3C=CN2)=C1		PKC		1	1995	Patil, A. D.; Westley, J. W.; Mattern, M.; Freyer, A. J.; Hofmann, G. A. Aaptamines as protein kinase C inhibitors. WO 95/0584, SmithKline Beecham Pharmaceuticals, U.S. (1995)
MDKI417	bisdemethylaaptamine	OC1=C(O)C2=C3C(C=CN=C3C=CN2)=C1		PKC		1	1995	Patil, A. D.; Westley, J. W.; Mattern, M.; Freyer, A. J.; Hofmann, G. A. Aaptamines as protein kinase C inhibitors. WO 95/0584, SmithKline Beecham Pharmaceuticals, U.S. (1995)
MDKI418	9-O-sulfate-aaptamine	OC1=C(OS(O)=O)C2=C3C(C=CN=C3C=CN2)=C1		PKC		1	1995	Patil, A. D.; Westley, J. W.; Mattern, M.; Freyer, A. J.; Hofmann, G. A. Aaptamines as protein kinase C inhibitors. WO 95/0584, SmithKline Beecham Pharmaceuticals, U.S. (1995)
MDKI419	9-demethyloxyaaptamine	OC1=CC2=C3C(C=CN=C3C1=O)=NC=C2		PKC		1	1995	Patil, A. D.; Westley, J. W.; Mattern, M.; Freyer, A. J.; Hofmann, G. A. Aaptamines as protein kinase C inhibitors. WO 95/0584, SmithKline Beecham Pharmaceuticals, U.S. (1995)
MDKI420	4-N-methylaaptamine	COC1=C(OC)C2=C3C(C=CN(C)C3=CC=N2)=C1		PKC		1	1995	Patil, A. D.; Westley, J. W.; Mattern, M.; Freyer, A. J.; Hofmann, G. A. Aaptamines as protein kinase C inhibitors. WO 95/0584, SmithKline Beecham Pharmaceuticals, U.S. (1995)
MDKI421	dihydroaaptamine	COC1=C(OC)C2=C3C(CCNC3=CC=N2)=C1		PKC		1	1999	Shen, Y.-C.; et al. J. Nat. Prod. (1999) 62, 1264.
MDKI422	isoaaptamine analogue 1	CCCCCCCCOC(=O)OC1=C(OC)C=C2C=CN=C3C=CN(C)C1=C23		PKC		1	1995	Patil, A. D.; Westley, J. W.; Mattern, M.; Freyer, A. J.; Hofmann, G. A. Aaptamines as protein kinase C inhibitors. WO 95/0584, SmithKline Beecham Pharmaceuticals, U.S. (1995)
MDKI423	isoaaptamine analogue 2	CCCCCCCCCOC(=O)OC1=C(OC)C=C2C=CN=C3C=CN(C)C1=C23		PKC		1	1995	Patil, A. D.; Westley, J. W.; Mattern, M.; Freyer, A. J.; Hofmann, G. A. Aaptamines as protein kinase C inhibitors. WO 95/0584, SmithKline Beecham Pharmaceuticals, U.S. (1995)
MDKI424	isoaaptamine analogue 3	CCCCCCCCCCCOC(=O)OC1=C(OC)C=C2C=CN=C3C=CN(C)C1=C23		PKC		1	1995	Patil, A. D.; Westley, J. W.; Mattern, M.; Freyer, A. J.; Hofmann, G. A. Aaptamines as protein kinase C inhibitors. WO 95/0584, SmithKline Beecham Pharmaceuticals, U.S. (1995)
MDKI425	aaptamine-based quaternary salt 1	[I-].COC1=C(OC)C2=C3C(C=CN(C)C3=CC=[N+]2C)=C1		PKC		1	2004	Pettit, G. R.; et al. J. Med. Chem. (2004) 47, 1775.
MDKI426	aaptamine-based quaternary salt 2	[I-].COC1=CC=C(CN2C=CC3=CC(OC)=C(OC)C4=C3C2=CC=[N+]4C)C=C1		PKC		1	2004	Pettit, G. R.; et al. J. Med. Chem. (2004) 47, 1775.
MDKI427	aaptamine-based quaternary salt 3 / hystatin 2	[Cl-].COC1=C(OC)C2=C3C(C=CN(CC4=CC=CC=C4)C3=CC=[N+]2CC2=CC=CC=C2)=C1		PKC		1	2004	Pettit, G. R.; et al. J. Med. Chem. (2004) 47, 1775.
MDKI428	aaptamine-based quaternary salt 4	[Br-].COC1=CC=C(CN2C=CC3=CC(OC)=C(OC)C4=C3C2=CC=[N+]4CC2=CC=C(OC)C=C2)C=C1		PKC		1	2004	Pettit, G. R.; et al. J. Med. Chem. (2004) 47, 1775.
MDKI429	9-benzoyl-isoaaptamine ester	CCCCC1=CC=C(C=C1)C(=O)OC1=C(OC)C=C2C=CN=C3C=CN(C)C1=C23		PKC		1	2006	Gul, W.; et al. Bioorg. Med. Chem. (2006) 14, 8495.
MDKI430	3-(dimethylamino)methyl aminobenzyl-7-(3-aminopyrimidine)variolin B	CN(C)CC1=C(O)C2=C(N=C1)N1C(C=C(N=C1NCC1=CC=CC=C1)C1=NC(N)=NC=C1)=C2C1=NC(N)=NC=C1		CDK-1, CDK-2, CDK-4, CDK-7, CK-1, FMS-like tyrosine kinase 3, and GSK-3.		1	2006	Fresneda, P. M.; et al. J. Med. Chem. (2006) 49, 1217.
MDKI431	7-(2-dimethylaminoethyl carboxamide)-5-(3-aminopyridine)variolin B	COC1=CC=NC2=C1C(=C1C=C(N=C(NCC3=CC=CC=C3)N21)C(=O)NCCN(C)C)C1=NC(N)=NC=C1		CDK-1, CDK-2, CDK-4, CDK-7, CK-1, FMS-like tyrosine kinase 3, and GSK-3.		1	2006	Fresneda, P. M.; et al. J. Med. Chem. (2006) 49, 1217.
MDKI432	meridianin analogue 1	NC1=NC=CC(=N1)C1=CNC2=C1C=CC=C2Br		Dyrk-1A and CLK-1		1	2009	Akue-Gedu, R.; et al. Bioorg. Med. Chem. (2009) 17, 4420.
MDKI433	meridianin analogue 2	NC1=NC=C(I)C(=N1)C1=CNC2=C1C=CC(Br)=C2		Dyrk-1A and CLK-1		1	2009	Akue-Gedu, R.; et al. Bioorg. Med. Chem. (2009) 17, 4420.
MDKI434	meridianin analogue 3	NC1=NC=C(I)C(=N1)C1=CNC2=C1C=CC=C2Br		Dyrk-1A and CLK-1		1	2009	Akue-Gedu, R.; et al. Bioorg. Med. Chem. (2009) 17, 4420.
MDKI435	meridianin analogue 4	NC1=NC=C(I)C(=N1)C1=CNC2=C1C=CC=C2N		CLK-1, CDK-5, CK-1, GSK-3		1	2011	Giraud, F.; et al. J. Med. Chem. (2011) 54, 4474.
MDKI436	meridianin analogue 5	NC1=NC=C(C(=O)NC2=CC=CC=C2)C(=N1)C1=CNC2=C1C=C(Br)C=C2		CLK-1, CDK-5, CK-1, GSK-3		1	2011	Giraud, F.; et al. J. Med. Chem. (2011) 54, 4474.
MDKI437	meridianin analogue 6	NC1=CC2=C(NC=C2C2=NC(N)=NC=C2I)C=C1		CLK-1, CDK-5, CK-1, GSK-3		1	2011	Giraud, F.; et al. J. Med. Chem. (2011) 54, 4474.
MDKI438	bromo-meridianin G	NC1=NC=C(Br)C(=N1)C1=CNC2=C1C=CC=C2		KDR, IGF-1R, C-Abl, PKA, CDK-2, MKK-1, ERK-2, RSK-2, PKC-α, GSK-3β, CDK-2/A, CK-2, and MST-2.		1	2008	Rossignol, E.; et al. Anti-Cancer Drugs (2008) 19, 789.
MDKI439	meriolin 1	NC1=NC=CC(=N1)C1=CNC2=C1C=CC=C2		CDKs		1	2000	Jiang, B.; Yang, C. G. Heterocycles (2000) 53, 1489.
MDKI440	meriolin 2	NC1=NC=CC(=N1)C1=CNC2=C1C(O)=CC=C2		CDKs		1	2000	Jiang, B.; Yang, C. G. Heterocycles (2000) 53, 1489.
MDKI441	meriolin 3	COC1=CC=CC2=C1C(=CN2)C1=NC(N)=NC=C1		CDKs		1	2000	Jiang, B.; Yang, C. G. Heterocycles (2000) 53, 1489.
MDKI442	meriolin 4	CCOC1=CC=CC2=C1C(=CN2)C1=NC(N)=NC=C1		CDKs		1	2000	Jiang, B.; Yang, C. G. Heterocycles (2000) 53, 1489.
MDKI443	meriolin 5	CCCOC1=CC=CC2=C1C(=CN2)C1=NC(N)=NC=C1		CDKs		1	2000	Jiang, B.; Yang, C. G. Heterocycles (2000) 53, 1489.
MDKI444	meriolin 6	CC(C)OC1=CC=CC2=C1C(=CN2)C1=NC(N)=NC=C1		CDKs		1	2000	Jiang, B.; Yang, C. G. Heterocycles (2000) 53, 1489.
MDKI445	meriolin 7	COCCOC1=CC=CC2=C1C(=CN2)C1=NC(N)=NC=C1		CDKs		1	2000	Jiang, B.; Yang, C. G. Heterocycles (2000) 53, 1489.
MDKI446	meriolin 8	CN1C=C(C2=C1C=CC=C2O)C1=NC(N)=NC=C1		CDKs		1	2000	Jiang, B.; Yang, C. G. Heterocycles (2000) 53, 1489.
MDKI447	meriolin 9	COC1=CC=CC2=C1C(=CN2C)C1=NC(N)=NC=C1		CDKs		1	2000	Jiang, B.; Yang, C. G. Heterocycles (2000) 53, 1489.
MDKI448	meriolin 10	NC1=NC=CC(=N1)C1=CNC2=C1C(Cl)=CC=C2		CDKs		1	2000	Jiang, B.; Yang, C. G. Heterocycles (2000) 53, 1489.
MDKI449	meriolin 11	NC1=NC=CC(=N1)C1=CNC2=C1C=CC(Br)=C2		CDKs		1	2000	Jiang, B.; Yang, C. G. Heterocycles (2000) 53, 1489.
MDKI450	meriolin 12	COC1=CC=CC2=C1C(=CN2)C1=NC(SC)=NC=C1		CDKs		1	2000	Jiang, B.; Yang, C. G. Heterocycles (2000) 53, 1489.
MDKI451	meriolin 13	OC1=CC=CC2=C1C(=CN2)C1=NC=NC=C1		CDKs		1	2000	Jiang, B.; Yang, C. G. Heterocycles (2000) 53, 1489.
MDKI452	meriolin 14	COC1=CC=CC2=C1C(=CN2)C1=NC=NC=C1		CDKs		1	2000	Jiang, B.; Yang, C. G. Heterocycles (2000) 53, 1489.
MDKI453	fascaplysin analogue 1 / CA224	CN(CCC1=CNC2=C1C=CC=C2)C(=O)C1=CC=C(C=C1)C1=CC=CC=C1		CDK-2, CDK-4		1	2006	Aubry, C.; et al. Org. Biomol. Chem. (2006) 4, 787.
MDKI454	fascaplysin analogue 2	CC1=CC=C(C=C1)C1=CC=C(C=C1)C(=O)N1CCC2=C(C1)NC1=C2C=CC=C1		CDK-2, CDK-4		1	2006	Aubry, C.; et al. Org. Biomol. Chem. (2006) 4, 787.
MDKI455	fascaplysin analogue 3	BrC1=CC=CC=C1C(=O)C1=NCCC2=C1NC1=C2C=CC=C1		CDK-2, CDK-4		1	2006	Aubry, C.; et al. Org. Biomol. Chem. (2006) 4, 787.
MDKI456	indirubin analogue 1 / 6-bromoindirubin-3-oxime	O\N=C1\C(\NC2=C\1C=CC=C2)=C1\C(=O)NC2=CC(Br)=CC=C12		GSK-3		1	2003	Meijer, L.; et al. Chem. Biol. (2003) 10, 1255
MDKI457	indirubin analogue 2 / mesoindigo	CN1C(=O)\C(=C2/NC3=C(C=CC=C3)C2=O)C2=CC=CC=C12		GSK-3		1	2003	Meijer, L.; et al. Chem. Biol. (2003) 10, 1255
MDKI458	indirubin analogue 3	O\N=C1\C(\NC2=C\1C=CC=C2)=C1\C(=O)NC2=CC=CC=C12		GSK-3		1	2007	Meijer, L.; et al. New 3′- and 7-substituted indirubins and their applications. WO2007099402, CNRS, France (2007)
MDKI459	indirubin analogue 4	CC(=O)O\N=C1\C(\NC2=C\1C=CC=C2)=C1\C(=O)NC2=CC=CC=C12		GSK-3		1	2007	Meijer, L.; et al. New 3′- and 7-substituted indirubins and their applications. WO2007099402, CNRS, France (2007)
MDKI460	indirubin analogue 5	O\N=C1\C(\NC2=C\1C=CC=C2)=C1\C(=O)NC2=CC(F)=CC=C12		GSK-3		1	2007	Meijer, L.; et al. New 3′- and 7-substituted indirubins and their applications. WO2007099402, CNRS, France (2007)
MDKI461	indirubin analogue 6	O\N=C1\C(\NC2=C\1C=CC(Br)=C2)=C1\C(=O)NC2=CC(Br)=CC=C12		GSK-3		1	2003	Meijer, L.; et al. Chem. Biol. (2003) 10, 1255
MDKI462	indirubin analogue 7	CC(=O)O\N=C1\C(\NC2=C\1C=CC=C2)=C1\C(=O)NC2=CC(Br)=CC=C12		GSK-3		1	2003	Meijer, L.; et al. Chem. Biol. (2003) 10, 1255
MDKI463	indirubin analogue 8	CO\N=C1\C(\NC2=C\1C=CC=C2)=C1\C(=O)NC2=CC(Br)=CC=C12		GSK-3		1	2003	Meijer, L.; et al. Chem. Biol. (2003) 10, 1255
MDKI464	indirubin analogue 9	Br.BrC1=CC=C2C(NC(=O)\C2=C2/NC3=C(C=CC=C3)/C/2=N\OCCN2CCNCC2)=C1		GSK-3		1	2008	Vougogiannopoulou, K.; et al. J. Med. Chem. (2008) 51, 6421.
MDKI465	indirubin analogue 10	OCC(O)CO\N=C1\C(\NC2=C\1C=CC=C2)=C1\C(=O)NC2=CC(Br)=CC=C12		GSK-3		1	2008	Vougogiannopoulou, K.; et al. J. Med. Chem. (2008) 51, 6421.
MDKI466	indirubin analogue 11 / 5-nitro-5′-hydroxy indirubin	O\N=C1\C(\NC2=C\1C=C(O)C=C2)=C1\C(=O)NC2=CC=C(C=C12)[N+]([O-])=O		GSK-3		1	2013	Myrianthopoulos, V.; et al. ACS Med. Chem. Lett. (2013) 4, 22
MDKI467	indirubin analogue 12 / 5-nitro-5′-fluoro indirubin	O\N=C1\C(\NC2=C\1C=C(F)C=C2)=C1\C(=O)NC2=CC=C(C=C12)[N+]([O-])=O		GSK-3, Dyrk-1A, Dyrk-2		1	2013	Myrianthopoulos, V.; et al. ACS Med. Chem. Lett. (2013) 4, 22
MDKI468	indirubin analogue 13	O\N=C1\C(\NC2=C\1C=C(C=C2)C(O)=O)=C1\C(=O)NC2=C(Br)C=CC=C12		GSK-3		1	2013	Myrianthopoulos, V.; et al. ACS Med. Chem. Lett. (2013) 4, 22
MDKI469	liphagal analogue 1	[H][C@@]12CCC3=C(C4=CC(O)=C(O)C(C=O)=C4O3)[C@@]1(C)CCCC2(C)C		PI3K-α		1	2010	Pereira, A. R.; et al. J. Med. Chem. (2010) 53, 8523
MDKI470	liphagal analogue 2	C[C@@H]1[C@@H]2CC[C@@H](O2)C2=C1OC1=CC=CC=C21		PI3K-α		1	2010	Pereira, A. R.; et al. J. Med. Chem. (2010) 53, 8523
MDKI471	liphagal analogue 3	C[C@@H]1[C@@H](O)CC=CC2=C1OC1=CC=CC=C21		PI3K-α		1	2010	Pereira, A. R.; et al. J. Med. Chem. (2010) 53, 8523
