# Supplementary material for: Predicting Blood–Brain Barrier Permeability of Marine-Derived Kinase Inhibitors Using Ensemble Classifiers Reveals Potential Hits for Neurodegenerative Disorders
Source: Mar Drugs. 2019 Jan 29;17(2):81. doi: 10.3390/md17020081 (PMC6410078; doi:10.3390/md17020081)
Supplement: Supplementary file 1 [file marinedrugs-17-00081-s001.zip › marinedrugs-424632-supplementary_final_revision/mahalanobis_distance_holdoutset.csv]

	x
CPSM333	505.009049159142
CPSM334	508.868209481047
CPSM335	2067.0275521905
CPSM336	1517.44572298059
CPSM337	1058.51805160249
CPSM338	913.617828490732
CPSM339	379.570066811427
CPSM340	1525.55975051821
CPSM341	1244.09978840895
CPSM342	1561.27194873574
CPSM343	804.08943162022
CPSM344	739.32920765919
CPSM345	1618.93387619456
CPSM346	1495.04743414934
CPSM348	1227.79047115695
CPSM349	943.814069956642
CPSM350	902.24122187044
CPSM351	1360.1319153605
CPSM352	752.895393049263
CPSM353	753.239292858593
CPSM354	4819.56483882401
CPSM355	3269.57872191731
CPSM356	953.330545026843
CPSM357	1267.74134362838
CPSM358	3298.07064896008
CPSM359	3575.94922315932
CPSM360	1120.6060045425
CPSM361	2616.14565982085
CPSM362	1334.37728405281
CPSM363	378.445646155941
CPSM364	1212.69239590631
CPSM365	3296.67014501716
CPSM366	1399.71449954112
CPSM367	1446.488782096
CPSM368	437.22634384305
CPSM369	1393.31579096729
CPSM370	10464.741997481
CPSM371	827.749346261323
CPSM372	283.416332974814
CPSM373	411.377759839006
CPSM374	557.339959524361
CPSM375	1241.84776617209
CPSM376	2004.75561603554
CPSM377	776.710252613152
CPSM378	3693.84734251766
CPSM379	2745.9292570387
CPSM380	597.338530800651
CPSM381	3701.00276592604
CPSM382	2081.57127012942
CPSM383	281.807142464553
CPSM384	3333.58991060404
CPSM385	1500.01848108032
CPSM386	1074.96923193344
CPSM387	2028.24022642252
CPSM388	1636.47603620231
CPSM389	1118.11240710465
CPSM390	514.464416864508
CPSM391	973.460820663615
CPSM392	1270.25169562395
CPSM393	2028.24022642252
CPSM394	1183.66244031296
CPSM395	771.417052020289
CPSM396	780.118404302116
CPSM397	831.742738141083
CPSM398	821.069022823345
CPSM399	329.258041659001
CPSM400	366.098282998755
CPSM401	3138.37472281437
CPSM402	4840.78838108562
CPSM403	937.159260413995
CPSM404	442.149739926566
CPSM405	202.217145025969
CPSM406	1300.29461701565
CPSM407	572.406606520932
CPSM408	3177.7730620001
CPSM409	2023.92906284599
CPSM410	2324.05688052412
CPSM411	1477.97658934027
CPSM412	1204.89118974675
CPSM413	945.97358631073
CPSM414	879.428428200952
CPSM415	1631.87563092185
CPSM416	663.947490602764
CPSM417	378.691548351638
CPSM418	1034.02043030566
CPSM419	221.358613657058
CPSM420	937.159260413995
CPSM421	1435.1255729272
CPSM422	2936.11503868364
CPSM423	277.449472509352
CPSM424	9016.49384084312
CPSM425	353.080339852236
CPSM426	378.003299619158
CPSM427	503.071964909596
CPSM428	239.227231488085
CPSM429	2222.94245160043
CPSM430	730.515302010978
CPSM431	388.101581538916
CPSM432	913.816212613412
CPSM433	13552.0242050662
CPSM434	208.843299364737
CPSM435	506.015592058924
CPSM436	762.895865557514
CPSM437	469.347790230597
CPSM438	1138.16167000084
CPSM439	3054.1526481647
CPSM440	847.249252063611
CPSM441	1460.95263148245
CPSM442	2090.58217205713
CPSM443	1375.80703969817
CPSM444	3760.13902833654
CPSM445	1125.1110457782
CPSM446	963.574892139218
CPSM447	418.717399738882
CPSM448	1771.74547145973
KD001	142.686813829065
KD002	368.036358329123
KD003	437.665340115832
KD004	734.897321101652
KD005	1118.12218456513
KD006	732.777898239403
KD007	455.9683585902
KD008	434.224398572202
KD009	247.893932736834
KD010	405.382975260504
KD011	811.808024101447
KD012	870.752577676595
KD013	597.427367861084
KD014	284.713449432999
KD015	651.999406255261
KD016	700.483526459702
KD017	640.439175475908
KD018	198.220474741225
KD019	227.526176387352
KD020	538.976385861388
KD021	266.786924136495
KD022	730.515302010978
KD023	396.892445643181
KD024	210.44530866308
KD025	4746.78033803411
KD026	412.039086923349
KD027	691.003431317636
KD028	248.805841914124
KD029	489.866826909638
KD030	266.371378490531
KD031	283.879713652361
KD032	434.224398572202
KD033	1007.37691599333
KD034	651.999406255261
KD035	681.798960946702
KD036	372.271350401467
KD037	869.624632395776
KD038	495.531799642455
KD039	537.220771394401
KD040	480.815576619235
KD041	407.624322760824
KD042	348.173398711815
KD043	405.416219297434
KD044	445.47291981158
KD045	679.517494413743
KD046	852.155536340685
KD047	190.565450346863
KD048	608.512779360892
KD049	864.608328932802
MDKI1	507.154239226285
MDKI2	816.257302468543
MDKI3	855.169253273023
MDKI4	641.42815831069
MDKI5	816.257302468543
MDKI6	8639.86643417571
MDKI7	629.575807958625
MDKI8	499.22084823984
MDKI9	6036.24190867389
MDKI10	1672.64833883826
MDKI11	1268.44730855998
MDKI12	2852.73904786507
MDKI13	2612.10894788265
MDKI14	2528.8260388318
MDKI15	2301.71921892267
MDKI16	1380.85636349628
MDKI17	1646.71586952844
MDKI18	1512.85330262844
MDKI19	223.349108595195
MDKI20	269.149006892227
MDKI21	473.465853383548
MDKI22	269.672055697231
MDKI23	295.487171058231
MDKI24	166.021192524258
MDKI25	352.180459016621
MDKI26	827.838281837741
MDKI27	228.726187441422
MDKI28	250.672258505061
MDKI29	465.941263367949
MDKI30	357.406132063465
MDKI31	342.461702582683
MDKI32	2229.02062089437
MDKI33	2169.80367257176
MDKI34	34116.5283779127
MDKI35	31544.7238807697
MDKI36	33490.2612170478
MDKI37	599.507548833047
MDKI38	643.879686461448
MDKI39	738.824114691335
MDKI40	263.897464654137
MDKI41	263.897464654137
MDKI42	225.442821348109
MDKI43	745.715133080527
MDKI44	500.96459317214
MDKI45	209.018228052078
MDKI46	374.259233804124
MDKI47	170.23727172273
MDKI48	319.138398905868
MDKI49	3440.06450000109
MDKI50	871.421187925136
MDKI51	791.611323394459
MDKI52	604.180303174468
MDKI53	368.979992058075
MDKI54	368.979992058075
MDKI55	2781.68114993589
MDKI56	359.522307152041
MDKI57	232.58525230494
MDKI58	179.988687736084
MDKI59	367.019628368301
MDKI60	331.674155101811
MDKI61	186.150136583064
MDKI62	310.595168540022
MDKI63	400.008008596484
MDKI64	400.008008596484
MDKI65	4843.92294997925
MDKI66	3981.53623617636
MDKI67	558.635380689264
MDKI68	483.908882813505
MDKI69	341.06256111726
MDKI70	1490.17338406103
MDKI71	2222.13947527845
MDKI72	3165.64420399022
MDKI73	436.51341420062
MDKI74	567.351443122235
MDKI75	538.362149849414
MDKI76	598.265347011807
MDKI77	220.025684754644
MDKI78	460.988612440299
MDKI79	351.22875828307
MDKI80	3621.37181223948
MDKI81	9346.94235473958
MDKI82	1718.00253903583
MDKI83	394.948366684763
MDKI84	392.642000823029
MDKI85	673.409065607747
MDKI86	883.279880165657
MDKI87	749.843917550026
MDKI88	695.209655465464
MDKI89	838.928155950428
MDKI90	698.666180223164
MDKI91	561.796878855253
MDKI92	463.657937796605
MDKI93	714.103886767822
MDKI94	894.940485303048
MDKI95	714.103886767822
MDKI96	1181.59061770807
MDKI97	982.204682037699
MDKI98	583.93825128782
MDKI99	456.774738208906
MDKI100	1081.61516810976
MDKI101	1064.21735827768
MDKI102	513.013162307002
MDKI103	409.612104961016
MDKI104	389.606428587349
MDKI105	72408.7371196495
MDKI106	72408.7371196495
MDKI107	66409.0922171756
MDKI108	76213.3357043864
MDKI109	81593.0635207403
MDKI110	616.827628945897
MDKI111	404.759867129557
MDKI112	534.772073104202
MDKI113	355.49929703792
MDKI114	896.575594529784
MDKI115	896.575594529784
MDKI116	776.802332560913
MDKI117	1670.24608202622
MDKI118	870.354487210618
MDKI119	870.354487210618
MDKI120	1024.16505578135
MDKI121	1024.16505578135
MDKI122	1461.34366148208
MDKI123	484.577382301961
MDKI124	1922.89359710604
MDKI125	1787.03926860643
MDKI126	1938.22992964337
MDKI127	1582.08139965456
MDKI128	1235.81940077091
MDKI129	1307.93386016003
MDKI130	1055.12833031393
MDKI131	989.110838373735
MDKI132	1673.90888928877
MDKI133	237.171217187887
MDKI134	548.345238029089
MDKI135	687.340954429104
MDKI136	589.48968106665
MDKI137	590.261618106585
MDKI138	383.582811051591
MDKI139	503.700770411141
MDKI140	459.262423547477
MDKI141	565.891291040806
MDKI142	26625.9678247816
MDKI143	37705.2504150613
MDKI144	1226.67673130093
MDKI145	1382.17926797795
MDKI146	6799.60459365434
MDKI147	5714.6717568608
MDKI148	6799.60459365434
MDKI149	6197.66579081529
MDKI150	637.386554813723
MDKI151	642.843970461005
MDKI152	201.733886185446
MDKI153	216.500748402579
MDKI154	227.959977960536
MDKI155	17976.5385259719
MDKI156	911.992948359553
MDKI157	911.766816222398
MDKI158	2637.56830055863
MDKI159	786.004830337208
MDKI160	662.377863098223
MDKI161	660.122139448117
MDKI162	469.713424374388
MDKI163	444.655547459538
MDKI164	354.959435876557
MDKI165	1711.95028467984
MDKI166	1495.10809657021
MDKI167	2083.16602044677
MDKI168	2086.82586660218
MDKI169	1465.99559682881
MDKI170	1757.22187134418
MDKI171	2314.52434203187
MDKI172	1569.09261447091
MDKI173	2044.18054392727
MDKI174	2290.66499785841
MDKI175	11150.9966241165
MDKI176	11151.6600055339
MDKI177	1703.29397638128
MDKI178	285.626012225349
MDKI179	227.399777495226
MDKI180	5511.29114266297
MDKI181	1409.18417947559
MDKI182	1106.90408862003
MDKI183	1551.50419541322
MDKI184	6720.95379278928
MDKI185	1114.93058806372
MDKI186	904.568177238401
MDKI187	743.670102998859
MDKI188	1948.188071994
MDKI189	983.794887264507
MDKI190	739.538636880538
MDKI191	855.214237578554
MDKI192	826.029595074603
MDKI193	1165.11059936231
MDKI194	700.827135429087
MDKI195	1023.92495059
MDKI196	1052.22582518532
MDKI197	1052.22582518532
MDKI198	1271.15675771987
MDKI199	1438.52973783591
MDKI200	723.585877708991
MDKI201	1875.73553660021
MDKI202	1554.86350251216
MDKI203	1972.65225326362
MDKI204	1202.75069370031
MDKI205	1186.66057352273
MDKI206	1346.81841105014
MDKI207	1215.60845573941
MDKI208	1145.66633827745
MDKI209	1125.39531141428
MDKI210	1175.49686009517
MDKI211	3441.72961907657
MDKI212	3738.82289002201
MDKI213	3722.07621191549
MDKI214	4310.79066550625
MDKI215	33499.1957344061
MDKI216	3636.43251333858
MDKI217	4350.88478715038
MDKI218	2899.6615743881
MDKI219	22677.6887978439
MDKI220	939.692344433795
MDKI221	1090.94957158186
MDKI222	1076.21468611413
MDKI223	1085.91956253966
MDKI224	2334.69437122302
MDKI225	1304.61414016214
MDKI226	1096.27552879393
MDKI227	950.95238952291
MDKI228	908.03153934882
MDKI229	765.830896142221
MDKI230	929.043571838709
MDKI231	1285.12926341093
MDKI232	475.913331349433
MDKI233	435.266703151974
MDKI234	435.713555279426
MDKI235	934.978012401623
MDKI236	509.100063352072
MDKI237	392.573277731531
MDKI238	537.349959289612
MDKI239	494.00543611066
MDKI240	2690.23869078407
MDKI241	2150.42674542272
MDKI242	2848.60816105105
MDKI243	387.490469947275
MDKI244	1004.48115848993
MDKI245	695.787391219614
MDKI246	601.663136909215
MDKI247	592.134281056878
MDKI248	561.61281412864
MDKI249	1427.88240489154
MDKI250	1126.65814426939
MDKI251	968.114673657997
MDKI252	317.010147064045
MDKI253	263.420271576193
MDKI254	2735.2438260025
MDKI255	746.71143953462
MDKI256	637.47148364808
MDKI257	477.077316890903
MDKI258	270.004244054846
MDKI259	965.661668215978
MDKI260	952.273792449316
MDKI261	1037.33399058445
MDKI262	1138.87869473318
MDKI263	1241.70399002099
MDKI264	352.945359784758
MDKI265	180.5549742292
MDKI266	1769.57353397476
MDKI267	4606.23881422453
MDKI268	953.839035140348
MDKI269	793.884826943141
MDKI270	34081.2971777333
MDKI271	29875.9915195424
MDKI272	288.968463822931
MDKI273	415.363233833378
MDKI274	1332.78092060653
MDKI275	554.358453046608
MDKI276	1253.07326494551
MDKI277	321.589515368327
MDKI278	317.232467396983
MDKI279	2669.3422697531
MDKI280	2140.17517081533
MDKI281	167.676871723704
MDKI282	216.582999812663
MDKI283	216.582999812663
MDKI284	209.532994879027
MDKI285	1187.19315315556
MDKI286	866.469578228051
MDKI287	272.169096636175
MDKI288	896.989590914341
MDKI289	1344.7431352771
MDKI290	356.849846193509
MDKI291	574.430713592199
MDKI292	509.283848282005
MDKI293	508.556084675721
MDKI294	246.47163417152
MDKI295	407.303500309666
MDKI296	400.110958995322
MDKI297	375.736965082165
MDKI298	369.045781537138
MDKI299	471.078527300408
MDKI300	453.283487159693
MDKI301	417.654945377579
MDKI302	402.725894553338
MDKI303	14401.6997799823
MDKI304	3594.97160165151
MDKI305	4587.26174717429
MDKI306	3412.30636489714
MDKI307	3333.53221910799
MDKI308	3965.20047058367
MDKI309	39553.7798724256
MDKI310	706.671520897367
MDKI311	1030.50162247674
MDKI312	4979.43391986807
MDKI313	4045.65955275529
MDKI314	3785.49578784388
MDKI315	7193.23354133281
MDKI316	6560.91119758466
MDKI317	5727.93583518269
MDKI318	5734.18739416445
MDKI319	5420.46643229672
MDKI320	1160.9027217648
MDKI321	1160.47946478857
MDKI322	441.187132246905
MDKI323	758.193951142091
MDKI324	979.443903307548
MDKI325	941.473645314872
MDKI326	747.897965542778
MDKI327	766.522690949094
MDKI328	864.726728572179
MDKI329	886.444811224718
MDKI330	372.478567073434
MDKI331	944.686269209486
MDKI332	1239.86454663421
MDKI333	140.795283067205
MDKI334	192.500089560964
MDKI335	775.498979009834
MDKI336	434.257165278029
MDKI337	348.783224241646
MDKI338	454.907099759773
MDKI339	656.240111573702
MDKI340	965.806211300509
MDKI341	713.869435846137
MDKI342	701.343308865837
MDKI343	1073.27394608991
MDKI344	926.931862535847
MDKI345	809.069658392579
MDKI346	536.936769317876
MDKI347	582.543791601323
MDKI348	507.330772702831
MDKI349	1036.73886254316
MDKI350	342.784404920864
MDKI351	554.416759793412
MDKI352	467.348154572055
MDKI353	9915.13809250726
MDKI354	473.023172214999
MDKI355	2183.52604066509
MDKI356	1475.49833724539
MDKI357	1426.63618633137
MDKI358	1416.30621727094
MDKI359	1501.85075515557
MDKI360	1221.67388231378
MDKI361	1474.25562952065
MDKI362	1499.26260413053
MDKI363	1125.39531141428
MDKI364	1135.9889167081
MDKI365	1390.25175990565
MDKI366	1132.47737680156
MDKI367	1289.09328129314
MDKI368	1229.49269658289
MDKI369	1286.38959536552
MDKI370	1138.90200348678
MDKI371	1136.64670020862
MDKI372	1207.75570896055
MDKI373	2892.04827615373
MDKI374	6588.35707711059
MDKI375	6518.09375806359
MDKI376	597.614615377973
MDKI377	1629.52398575998
MDKI378	452.032031708624
MDKI379	383.682645653773
MDKI380	726.127682546705
MDKI381	909.771724723678
MDKI382	927.235621677356
MDKI383	729.48305851822
MDKI384	655.772206686611
MDKI385	597.27182420283
MDKI386	473.137555850238
MDKI387	445.960426754144
MDKI388	1094.61542207715
MDKI389	1519.02443141235
MDKI390	1821.573158381
MDKI391	642.850603630573
MDKI392	725.739133699968
MDKI393	496.261091937438
MDKI394	599.208538200942
MDKI395	1138.87869473318
MDKI396	1241.70399002099
MDKI397	991.677275477867
MDKI398	535.564385988555
MDKI399	1369.49761021063
MDKI400	518.620002761545
MDKI401	385.637655309658
MDKI402	484.802509725967
MDKI403	412.039086923349
MDKI404	449.650442931002
MDKI405	2896.87108186073
MDKI406	838.254812010719
MDKI407	2625.748090454
MDKI408	2295.73343120378
MDKI409	1227.79047115695
MDKI410	507.154239226285
MDKI411	1155.80120103775
MDKI412	744.3996217604
MDKI413	676.526001536788
MDKI414	650.051296551784
MDKI415	881.966400469599
MDKI416	1862.47279497641
MDKI417	1914.42877011136
MDKI418	1236.55398577902
MDKI419	1558.45686460946
MDKI420	1678.10736324017
MDKI421	1663.91528477665
MDKI422	246.525344415209
MDKI423	204.354035483448
MDKI424	167.25455562536
MDKI425	995.960569178925
MDKI426	563.424298030669
MDKI427	592.463375159
MDKI428	778.638698089127
MDKI429	369.000538064068
MDKI430	1441.59127021413
MDKI431	862.203627762344
MDKI432	2082.32742290425
MDKI433	1743.86261785555
MDKI434	1741.02484549119
MDKI435	1799.83740503129
MDKI436	806.12696177342
MDKI437	1810.67568845299
MDKI438	2077.95057102514
MDKI439	2314.52434203187
MDKI440	1711.95028467984
MDKI441	1838.30692112952
MDKI442	1733.64452097354
MDKI443	1564.02704610633
MDKI444	1525.51377318175
MDKI445	1295.13757768347
MDKI446	1535.76169196903
MDKI447	1614.85218527113
MDKI448	2155.10199719374
MDKI449	2086.82586660218
MDKI450	1651.59773927927
MDKI451	1961.0751246981
MDKI452	2119.74069766842
MDKI453	669.264600560636
MDKI454	517.998725588635
MDKI455	794.797585859083
MDKI456	623.959461851652
MDKI457	758.343488373828
MDKI458	742.4945177254
MDKI459	485.551641531897
MDKI460	623.999329820596
MDKI461	450.655587826908
MDKI462	383.556928258608
MDKI463	590.372972745748
MDKI464	349.656682243563
MDKI465	185.941855262958
MDKI466	257.70454352432
MDKI467	320.283475956783
MDKI468	273.692071219708
MDKI469	362.992510740648
MDKI470	1700.37788340534
MDKI471	1781.59879998801
