# Supplementary material for: Predicting Blood–Brain Barrier Permeability of Marine-Derived Kinase Inhibitors Using Ensemble Classifiers Reveals Potential Hits for Neurodegenerative Disorders
Source: Mar Drugs. 2019 Jan 29;17(2):81. doi: 10.3390/md17020081 (PMC6410078; doi:10.3390/md17020081)
Supplement: Supplementary file 1 [file marinedrugs-17-00081-s001.zip › marinedrugs-424632-supplementary_final_revision/logBB_values.csv]

	logBB
CPSM001	-2.4
CPSM002	-2.15
CPSM003	-2.15
CPSM004	-2.03
CPSM005	-2
CPSM006	-1.96
CPSM007	-1.88
CPSM008	-1.82
CPSM009	-1.82
CPSM010	-1.81
CPSM011	-1.74
CPSM012	-1.72
CPSM013	-1.68
CPSM014	-1.6
CPSM015	-1.57
CPSM016	-1.54
CPSM017	-1.52
CPSM018	-1.52
CPSM019	-1.52
CPSM020	-1.51
CPSM021	-1.5
CPSM022	-1.48
CPSM023	-1.42
CPSM024	-1.4
CPSM025	-1.39
CPSM026	-1.36
CPSM027	-1.35
CPSM028	-1.3
CPSM029	-1.3
CPSM030	-1.3
CPSM031	-1.3
CPSM032	-1.3
CPSM033	-1.3
CPSM034	-1.3
CPSM035	-1.3
CPSM036	-1.26
CPSM037	-1.23
CPSM038	-1.22
CPSM039	-1.22
CPSM040	-1.19
CPSM041	-1.17
CPSM042	-1.17
CPSM043	-1.14
CPSM044	-1.12
CPSM045	-1.11
CPSM046	-1.1
CPSM047	-1.08
CPSM048	-1.07
CPSM049	-1.06
CPSM050	-1.04
CPSM051	-1
CPSM052	-1
CPSM053	-1
CPSM054	-1
CPSM055	-1
CPSM056	-1
CPSM057	-1
CPSM058	-1
CPSM059	-1
CPSM060	-1
CPSM061	-0.98
CPSM062	-0.93
CPSM063	-0.92
CPSM064	-0.9
CPSM065	-0.9
CPSM066	-0.89
CPSM067	-0.89
CPSM068	-0.85
CPSM069	-0.85
CPSM070	-0.85
CPSM071	-0.82
CPSM072	-0.8
CPSM073	-0.79
CPSM074	-0.73
CPSM075	-0.72
CPSM076	-0.71
CPSM077	-0.71
CPSM078	-0.7
CPSM079	-0.7
CPSM080	-0.67
CPSM081	-0.67
CPSM082	-0.66
CPSM083	-0.66
CPSM084	-0.64
CPSM085	-0.63
CPSM086	-0.61
CPSM087	-0.6
CPSM088	-0.6
CPSM089	-0.6
CPSM090	-0.59
CPSM091	-0.59
CPSM092	-0.57
CPSM093	-0.54
CPSM094	-0.54
CPSM095	-0.52
CPSM096	-0.52
CPSM097	-0.52
CPSM098	-0.52
CPSM099	-0.52
CPSM100	-0.51
CPSM101	-0.5
CPSM102	-0.5
CPSM103	-0.48
CPSM104	-0.47
CPSM105	-0.47
CPSM106	-0.46
CPSM107	-0.46
CPSM108	-0.46
CPSM109	-0.44
CPSM110	-0.43
CPSM111	-0.42
CPSM112	-0.42
CPSM113	-0.41
CPSM114	-0.4
CPSM115	-0.4
CPSM116	-0.4
CPSM117	-0.39
CPSM118	-0.39
CPSM119	-0.38
CPSM120	-0.37
CPSM121	-0.37
CPSM122	-0.37
CPSM123	-0.36
CPSM124	-0.34
CPSM125	-0.34
CPSM126	-0.32
CPSM127	-0.32
CPSM128	-0.31
CPSM129	-0.3
CPSM130	-0.3
CPSM131	-0.3
CPSM132	-0.3
CPSM133	-0.29
CPSM134	-0.29
CPSM135	-0.29
CPSM136	-0.28
CPSM137	-0.27
CPSM138	-0.27
CPSM139	-0.25
CPSM140	-0.24
CPSM141	-0.24
CPSM142	-0.22
CPSM143	-0.22
CPSM144	-0.22
CPSM145	-0.22
CPSM146	-0.22
CPSM147	-0.2
CPSM148	-0.19
CPSM149	-0.18
CPSM150	-0.18
CPSM151	-0.18
CPSM152	-0.17
CPSM153	-0.17
CPSM154	-0.16
CPSM155	-0.16
CPSM156	-0.16
CPSM157	-0.16
CPSM158	-0.15
CPSM159	-0.15
CPSM160	-0.15
CPSM161	-0.14
CPSM162	-0.14
CPSM163	-0.14
CPSM164	-0.14
CPSM165	-0.12
CPSM166	-0.12
CPSM167	-0.11
CPSM168	-0.1
CPSM169	-0.1
CPSM170	-0.1
CPSM171	-0.1
CPSM172	-0.09
CPSM173	-0.07
CPSM174	-0.07
CPSM175	-0.06
CPSM176	-0.05
CPSM177	-0.05
CPSM178	-0.05
CPSM179	-0.05
CPSM180	-0.05
CPSM181	-0.04
CPSM182	-0.04
CPSM183	-0.03
CPSM184	-0.02
CPSM185	-0.02
CPSM186	-0.02
CPSM187	-0.01
CPSM188	-0.01
CPSM189	-0.01
CPSM190	0.02
CPSM191	0.04
CPSM192	0.04
CPSM193	0.04
CPSM194	0.05
CPSM195	0.06
CPSM196	0.06
CPSM197	0.08
CPSM198	0.08
CPSM199	0.08
CPSM200	0.08
CPSM201	0.09
CPSM202	0.09
CPSM203	0.09
CPSM204	0.1
CPSM205	0.1
CPSM206	0.11
CPSM207	0.11
CPSM208	0.11
CPSM209	0.12
CPSM210	0.13
CPSM211	0.13
CPSM212	0.14
CPSM213	0.14
CPSM214	0.15
CPSM215	0.16
CPSM216	0.18
CPSM217	0.18
CPSM218	0.18
CPSM219	0.18
CPSM220	0.2
CPSM221	0.2
CPSM222	0.22
CPSM223	0.23
CPSM224	0.23
CPSM225	0.24
CPSM226	0.25
CPSM227	0.26
CPSM228	0.27
CPSM229	0.29
CPSM230	0.3
CPSM231	0.3
CPSM232	0.3
CPSM233	0.3
CPSM234	0.3
CPSM235	0.3
CPSM236	0.3
CPSM237	0.32
CPSM238	0.32
CPSM239	0.34
CPSM240	0.34
CPSM241	0.35
CPSM242	0.36
CPSM243	0.36
CPSM244	0.36
CPSM245	0.36
CPSM246	0.36
CPSM247	0.37
CPSM248	0.37
CPSM249	0.38
CPSM250	0.39
CPSM251	0.4
CPSM252	0.4
CPSM253	0.41
CPSM254	0.42
CPSM255	0.44
CPSM256	0.44
CPSM257	0.44
CPSM258	0.46
CPSM259	0.48
CPSM260	0.48
CPSM261	0.48
CPSM262	0.49
CPSM263	0.49
CPSM264	0.49
CPSM265	0.5
CPSM266	0.52
CPSM267	0.52
CPSM268	0.53
CPSM269	0.55
CPSM270	0.56
CPSM271	0.56
CPSM272	0.57
CPSM273	0.57
CPSM274	0.58
CPSM275	0.59
CPSM276	0.6
CPSM277	0.6
CPSM278	0.6
CPSM279	0.61
CPSM280	0.61
CPSM281	0.61
CPSM282	0.62
CPSM283	0.63
CPSM284	0.64
CPSM285	0.64
CPSM286	0.65
CPSM287	0.69
CPSM288	0.69
CPSM289	0.7
CPSM290	0.71
CPSM291	0.74
CPSM292	0.75
CPSM293	0.76
CPSM294	0.79
CPSM295	0.81
CPSM296	0.81
CPSM297	0.82
CPSM298	0.83
CPSM299	0.83
CPSM300	0.89
CPSM301	0.9
CPSM302	0.9
CPSM303	0.91
CPSM304	0.92
CPSM305	0.93
CPSM306	0.97
CPSM307	0.97
CPSM308	0.99
CPSM309	1
CPSM310	1.01
CPSM311	1.03
CPSM312	1.04
CPSM313	1.04
CPSM314	1.04
CPSM315	1.06
CPSM316	1.06
CPSM317	1.06
CPSM318	1.07
CPSM319	1.08
CPSM320	1.16
CPSM321	1.2
CPSM322	1.23
CPSM323	1.26
CPSM324	1.27
CPSM325	1.36
CPSM326	1.37
CPSM327	1.38
CPSM328	1.38
CPSM329	1.44
CPSM330	1.51
CPSM331	1.64
CPSM332	1.65
