# Supplementary material for: Predicting Blood–Brain Barrier Permeability of Marine-Derived Kinase Inhibitors Using Ensemble Classifiers Reveals Potential Hits for Neurodegenerative Disorders
Source: Mar Drugs. 2019 Jan 29;17(2):81. doi: 10.3390/md17020081 (PMC6410078; doi:10.3390/md17020081)
Supplement: Supplementary file 1 [file marinedrugs-17-00081-s001.zip › marinedrugs-424632-supplementary_final_revision/mahalanobis_distance_modelset.csv]

	x
CPSM001	1512.26311089814
CPSM002	1050.13962142855
CPSM003	493.74757033852
CPSM004	884.440642364651
CPSM005	1218.8783224806
CPSM006	861.484390449379
CPSM007	1175.98253535308
CPSM008	2378.11710810976
CPSM009	12817.7771712794
CPSM010	3991.57746902025
CPSM011	585.959878885374
CPSM012	1729.68922238397
CPSM013	936.034784596132
CPSM014	3615.11346460305
CPSM015	656.416672190114
CPSM016	897.700910273164
CPSM017	1786.49438713927
CPSM018	755.198398567495
CPSM019	3508.05591833299
CPSM020	381.095608360659
CPSM021	4471.03816302162
CPSM022	1060.17349161449
CPSM023	651.61466176891
CPSM024	812.637688839015
CPSM025	6399.31667960345
CPSM026	6410.05668643809
CPSM027	644.792766343233
CPSM028	1831.44851215513
CPSM029	3680.96959714635
CPSM030	1912.85535084224
CPSM031	1034.87406040223
CPSM032	901.285880256388
CPSM033	734.391021484456
CPSM034	4189.74474759605
CPSM035	911.869839016846
CPSM036	693.497153929451
CPSM037	362.51881423074
CPSM038	3633.38909492937
CPSM039	1069.66129471484
CPSM040	1172.80652796782
CPSM041	1528.01219301105
CPSM042	1447.65000537337
CPSM043	3008.84175833318
CPSM044	327.667314356954
CPSM045	478.012642538677
CPSM046	3020.55691904918
CPSM047	2292.79196263304
CPSM048	9707.58760595467
CPSM049	1328.98920692269
CPSM050	182.208109254627
CPSM051	2437.15779380067
CPSM052	255.864564848329
CPSM053	979.467077816883
CPSM054	565.22612502366
CPSM055	608.653439013295
CPSM056	573.867925987263
CPSM057	3787.214069904
CPSM058	7273.86450148106
CPSM059	1310.4883666306
CPSM060	1634.60831810959
CPSM061	628.470271780357
CPSM062	2255.73568357095
CPSM063	599.392563746064
CPSM064	222.188525778959
CPSM065	3601.13594398627
CPSM066	2296.41366874105
CPSM067	488.480133777618
CPSM068	492.252927149446
CPSM069	3334.37336651194
CPSM070	860.073251169476
CPSM071	1057.0895948727
CPSM072	2030.5020766626
CPSM073	4689.79347639796
CPSM074	466.720757109623
CPSM075	552.474613462383
CPSM076	3155.72319234159
CPSM077	2127.7877279203
CPSM078	3785.82962810241
CPSM079	781.895369053974
CPSM080	3029.04809406692
CPSM081	429.552541331912
CPSM082	480.54228597524
CPSM083	1397.68363988969
CPSM084	16573.8366499641
CPSM085	4959.97433788311
CPSM086	539.725561222141
CPSM087	5672.03670127157
CPSM088	2941.94898330315
CPSM089	693.491125334974
CPSM090	408.631448157967
CPSM091	10304.207091555
CPSM092	517.286645549045
CPSM093	219.145110461698
CPSM094	2859.96990479346
CPSM095	582.020772789409
CPSM096	1422.52047705434
CPSM097	1686.1404266861
CPSM098	747.880048126722
CPSM099	330.693358550155
CPSM100	1481.89822020855
CPSM101	1931.69028310172
CPSM102	1433.22267891201
CPSM103	1001.31854333321
CPSM10	1618.90455724126
CPSM105	1083.74164575302
CPSM106	185.829458331198
CPSM107	288.882043014584
CPSM108	2590.48041416707
CPSM109	1863.15905014791
CPSM110	241.471660901359
CPSM111	2967.41951954944
CPSM112	1900.33979179149
CPSM113	2369.03674799556
CPSM114	3783.55652795653
CPSM115	2608.70384126131
CPSM116	3389.49099268012
CPSM117	2377.09873199995
CPSM118	3629.9098426664
CPSM119	1624.34612039493
CPSM120	12963.5981425983
CPSM121	147.627321639746
CPSM122	266.313710989272
CPSM123	368.757079000291
CPSM124	346.331086376774
CPSM125	1423.00808883032
CPSM126	1417.48077984515
CPSM127	1697.464436572
CPSM128	536.241171693113
CPSM129	335.940723059997
CPSM130	8755.73703405741
CPSM131	972.337522127326
CPSM132	1723.90188100642
CPSM133	955.133309328514
CPSM134	392.725607089117
CPSM135	1743.79848117715
CPSM136	471.981215312948
CPSM137	351.576613013797
CPSM138	656.498349575353
CPSM139	2988.97861199632
CPSM140	474.48445612542
CPSM141	4330.41577450863
CPSM142	1767.57488859581
CPSM143	671.500207573368
CPSM144	1360.47152527293
CPSM145	718.411408597158
CPSM146	3186.15538670181
CPSM147	267.614487030823
CPSM148	1003.98236806232
CPSM149	1497.16357002854
CPSM150	1266.8899247465
CPSM151	1563.06345504508
CPSM152	5821.23029014441
CPSM153	727.340398281455
CPSM154	6810.97933595185
CPSM155	6230.94659829307
CPSM156	412.740541574873
CPSM157	1706.89045736057
CPSM158	1122.51529667372
CPSM159	516.352984634653
CPSM160	7035.24604151651
CPSM161	3033.87204196238
CPSM162	908.9584043512
CPSM163	894.332719669225
CPSM164	1841.48404185341
CPSM165	557.874560296791
CPSM166	767.350218714452
CPSM167	7519.77824050098
CPSM168	3756.31544673583
CPSM169	1449.06941315323
CPSM170	255.584363994776
CPSM171	3215.17794992034
CPSM172	828.128512072495
CPSM173	317.838915828116
CPSM174	2293.38656105729
CPSM175	779.485746466886
CPSM176	3031.9643733491
CPSM177	2131.39799842055
CPSM178	1684.21048337793
CPSM179	2713.72740103997
CPSM180	763.82685824928
CPSM181	3225.26470638023
CPSM182	2691.43074911478
CPSM183	691.540610163501
CPSM184	458.937112444751
CPSM185	1391.12242974833
CPSM186	222.407540103093
CPSM187	1369.73445645664
CPSM188	8687.439516851
CPSM189	2570.81591881177
CPSM190	680.322642447218
CPSM191	451.626574796227
CPSM192	1129.80606187985
CPSM193	9185.7176882251
CPSM194	630.030893071442
CPSM195	213.186125118133
CPSM196	1503.68720474372
CPSM197	4373.90612038381
CPSM198	5698.56825641671
CPSM199	3577.16312904246
CPSM200	217.544255613286
CPSM201	344.621503332479
CPSM202	884.251773604328
CPSM203	918.42559104073
CPSM204	843.761086482622
CPSM205	855.123675218229
CPSM206	1690.08470598816
CPSM207	2837.23201303295
CPSM208	1015.38735941907
CPSM209	1182.01839728485
CPSM210	4266.17856853589
CPSM211	229.628851504038
CPSM212	750.579189299133
CPSM213	507.776904493491
CPSM214	2474.96353622157
CPSM215	958.460229048087
CPSM216	607.709336587154
CPSM217	926.565588386509
CPSM218	859.455803224087
CPSM219	920.143384173513
CPSM220	2004.95744516984
CPSM221	620.633679490729
CPSM222	655.262499231564
CPSM223	2155.5694768989
CPSM224	3014.41015120934
CPSM225	1845.05729715114
CPSM226	322.0598786845
CPSM227	1398.70307075108
CPSM228	388.704741523856
CPSM229	7251.12889911405
CPSM230	2667.6154757421
CPSM231	370.250090917538
CPSM232	916.800108617005
CPSM233	235.078115143033
CPSM234	469.792159408954
CPSM235	967.283590731255
CPSM236	1256.47276263834
CPSM237	2388.48156395178
CPSM238	907.459844599464
CPSM239	706.458325979328
CPSM240	6632.51572973915
CPSM241	294.811551122912
CPSM242	1094.10601672048
CPSM243	1125.67146617907
CPSM244	1548.98011101617
CPSM245	359.984439612844
CPSM246	1759.59453012337
CPSM247	3453.99600654564
CPSM248	7320.12085283482
CPSM249	426.693629658242
CPSM250	473.032340529998
CPSM251	6912.46019242652
CPSM252	1475.4960313723
CPSM253	403.668761183509
CPSM254	259.652203765122
CPSM255	215.7441683528
CPSM256	669.789592181899
CPSM257	1332.08652700396
CPSM258	288.916602670221
CPSM259	926.943225881523
CPSM260	320.032321294061
CPSM261	2257.70105415273
CPSM262	1007.03913985123
CPSM263	362.143289297524
CPSM264	1107.5276282117
CPSM265	462.181560551842
CPSM266	250.073240117452
CPSM267	355.207290277126
CPSM268	527.08502503174
CPSM269	492.980422801123
CPSM270	3542.2036159592
CPSM271	2199.93346096437
CPSM272	2122.89710709551
CPSM273	2212.05326468446
CPSM274	444.720816515124
CPSM275	945.705063682169
CPSM276	1931.57956026095
CPSM277	514.665711788856
CPSM278	529.459142408908
CPSM279	497.853210096572
CPSM280	1102.78666984011
CPSM281	266.45865796272
CPSM282	313.242911786925
CPSM283	905.619785782627
CPSM284	503.197136075893
CPSM285	408.702523524154
CPSM286	1097.10831050722
CPSM287	274.548033133215
CPSM288	1310.04455906663
CPSM289	1477.52552071553
CPSM290	147.627321639746
CPSM291	667.530557145559
CPSM292	618.682533610071
CPSM293	7231.18217092718
CPSM294	367.519962581469
CPSM295	6704.83515740481
CPSM296	1292.5757989358
CPSM297	374.75681725618
CPSM298	923.282736689469
CPSM299	480.707770138101
CPSM300	1192.94872604267
CPSM301	6021.59725092519
CPSM302	3267.12146814209
CPSM303	1846.67815487134
CPSM304	6773.12225458531
CPSM305	6289.82218624582
CPSM306	6574.23438044161
CPSM307	670.961979118494
CPSM308	829.310702784786
CPSM309	754.009724501596
CPSM310	6652.67331234648
CPSM311	317.469801029172
CPSM312	6764.40200860844
CPSM313	623.861146413515
CPSM314	1148.76968014224
CPSM315	1278.96534161043
CPSM316	917.687686181696
CPSM317	958.678277383438
CPSM318	304.066308234449
CPSM319	530.308642617288
CPSM320	529.565032256231
CPSM321	904.502105893314
CPSM322	966.227608723351
CPSM323	925.036249698636
CPSM324	542.162862356173
CPSM325	680.83151044598
CPSM326	680.094962382264
CPSM327	615.176794480698
CPSM328	829.358533425954
CPSM329	1085.14639783637
CPSM330	1605.42762847722
CPSM331	795.61930195918
CPSM332	2907.38987923955
