# Supplementary material for: Predicting Blood–Brain Barrier Permeability of Marine-Derived Kinase Inhibitors Using Ensemble Classifiers Reveals Potential Hits for Neurodegenerative Disorders
Source: Mar Drugs. 2019 Jan 29;17(2):81. doi: 10.3390/md17020081 (PMC6410078; doi:10.3390/md17020081)
Supplement: Supplementary file 1 [file marinedrugs-17-00081-s001.zip › marinedrugs-424632-supplementary_final_revision/predictions_modelset.csv]

	pred_class	prob 0	prob 1	pred_class	prob 0	prob 1	pred_class	prob 0	prob 1
CPSM001	0	0.71626269397723	0.28373730602277025	0	0.9997254105917398	0.00027458940826023914	0	0.7733064935086321	0.22669350649136788
CPSM002	0	0.8238687323444132	0.17613126765558715	0	0.9998190009139302	0.000180999086069782	0	0.9973016721477939	0.002698327852206165
CPSM003	0	0.792733391200778	0.20726660879922265	0	0.9998116988252592	0.0001883011747407282	0	0.9177374993964637	0.08226250060353638
CPSM004	0	0.7920034263817806	0.20799657361821997	0	0.9998074132157752	0.00019258678422479344	0	0.9055476831420093	0.09445231685799071
CPSM005	0	0.8708191298566085	0.1291808701433926	0	0.9998894591502321	0.00011054084976791675	0	0.9764047948338208	0.023595205166179155
CPSM006	0	0.8978308738564417	0.10216912614355922	0	0.9999329469005318	6.705309946822013e-05	0	0.9768662262449991	0.02313377375500087
CPSM007	0	0.7837902656613293	0.2162097343386709	0	0.9986489589563247	0.0013510410436753605	0	0.9434438376327507	0.056556162367249266
CPSM008	0	0.890379192572322	0.10962080742767875	0	0.9999236028643107	7.639713568933356e-05	0	0.95799951626712	0.04200048373288007
CPSM009	0	0.9041890508967712	0.09581094910322942	0	0.9999529826074075	4.7017392592501654e-05	0	0.9999560593193564	4.394068064359507e-05
CPSM010	0	0.8388881934294479	0.1611118065705526	0	0.9999105658426556	8.943415734436364e-05	0	0.988452385166859	0.01154761483314101
CPSM011	0	0.6734669120709305	0.3265330879290692	0	0.9996996456643542	0.00030035433564577606	0	0.9103393546498103	0.0896606453501897
CPSM012	0	0.8478582030445667	0.15214179695543406	0	0.9998279807298454	0.00017201927015465075	0	0.9962013675226176	0.0037986324773824553
CPSM013	0	0.5616896045796275	0.43831039542037226	1	0.4375904854947774	0.5624095145052226	0	0.5076449470579735	0.4923550529420265
CPSM014	0	0.8277149388009036	0.17228506119909762	0	0.9999145084824977	8.549151750227546e-05	0	0.9949926104897511	0.005007389510248966
CPSM015	0	0.8438499866054097	0.156150013394591	0	0.9999460638300948	5.393616990526984e-05	0	0.9221263854670669	0.07787361453293307
CPSM016	0	0.8643608862535895	0.1356391137464112	0	0.9999084351983643	9.156480163570882e-05	0	0.9352871773031998	0.0647128226968002
CPSM017	0	0.8997536839059439	0.1002463160940563	0	0.9999466301441784	5.3369855821614094e-05	0	0.98206682139249	0.01793317860750998
CPSM018	0	0.8267405824867461	0.173259417513255	0	0.9998414742246592	0.0001585257753407807	0	0.9324367366458125	0.06756326335418751
CPSM019	0	0.9337243248503838	0.06627567514961678	0	0.9999662885856296	3.371141437035479e-05	0	0.9897974647982031	0.010202535201796974
CPSM020	0	0.67790898487599	0.32209101512401034	0	0.9751029996264818	0.024897000373518184	0	0.7674807416425791	0.23251925835742093
CPSM021	0	0.7529613295115262	0.24703867048847375	0	0.9914672414782649	0.008532758521735108	0	0.7560476556607417	0.24395234433925828
CPSM022	0	0.8656372202533363	0.1343627797466648	0	0.9999368280102764	6.317198972359314e-05	0	0.9951244290653309	0.004875570934669116
CPSM023	0	0.8875177565528651	0.11248224344713573	0	0.9999032680006201	9.67319993798926e-05	0	0.986127821750875	0.013872178249125048
CPSM024	0	0.7903056605484096	0.20969433945159138	0	0.9998739255265714	0.0001260744734285985	0	0.8470791793571368	0.15292082064286322
CPSM025	0	0.8536578271486178	0.146342172851383	0	0.9998502377965786	0.00014976220342142254	0	0.9905172895876765	0.009482710412323552
CPSM026	0	0.8883265628363561	0.11167343716364427	0	0.9999161177286882	8.388227131185996e-05	0	0.9726504281398035	0.027349571860196455
CPSM027	0	0.7683003900331573	0.23169960996684305	0	0.9979300837163404	0.0020699162836595574	0	0.8612472663728181	0.1387527336271819
CPSM028	0	0.76208676457107	0.2379132354289301	0	0.999827946778672	0.00017205322132799995	0	0.9738985539112588	0.026101446088741213
CPSM029	0	0.8167678650103612	0.18323213498963908	0	0.9998673353861535	0.00013266461384654884	0	0.87748535131675	0.12251464868325
CPSM030	0	0.7825261655867615	0.2174738344132389	0	0.9781250627790525	0.021874937220947424	0	0.9950504977889038	0.004949502211096235
CPSM031	0	0.7089381434983875	0.29106185650161226	0	0.6923344378879023	0.3076655621120977	0	0.9116021308126434	0.08839786918735662
CPSM032	0	0.5469077207710831	0.4530922792289174	1	0.04245336843206604	0.957546631567934	1	0.2818940725109397	0.7181059274890603
CPSM033	0	0.8973679724690145	0.1026320275309871	0	0.9999413266526571	5.867334734292977e-05	0	0.9908818280717321	0.009118171928267964
CPSM034	0	0.772303328728994	0.22769667127100637	0	0.9983580148888425	0.001641985111157531	0	0.8824909818794542	0.11750901812054584
CPSM035	0	0.8435801152140204	0.1564198847859804	0	0.9998676198642971	0.00013238013570294972	0	0.9499421757176828	0.050057824282317226
CPSM036	0	0.8376220113906395	0.16237798860936056	0	0.9998779174739049	0.000122082526095105	0	0.9703318559664567	0.029668144033543318
CPSM037	0	0.8966729763957215	0.10332702360428032	0	0.9998791861743752	0.00012081382562484044	0	0.999286416851271	0.000713583148729023
CPSM038	0	0.8085265489208199	0.19147345107918012	0	0.9998885160552015	0.00011148394479854181	0	0.9039992037612076	0.09600079623879243
CPSM039	0	0.8821018594586487	0.1178981405413519	0	0.9999155891992333	8.441080076674915e-05	0	0.9685847935728829	0.03141520642711718
CPSM040	0	0.6970149313530954	0.3029850686469049	0	0.9998014356104623	0.00019856438953770199	0	0.8117563861265666	0.18824361387343333
CPSM041	0	0.7951573089005085	0.20484269109949213	0	0.9998220000070616	0.00017799999293839177	0	0.7559352997038421	0.24406470029615787
CPSM042	0	0.7756028341900547	0.22439716580994595	0	0.998045030206249	0.0019549697937510167	0	0.8652414983260499	0.1347585016739501
CPSM043	0	0.8574537476167451	0.14254625238325597	0	0.9998558357594545	0.00014416424054554581	0	0.9974738533611484	0.00252614663885167
CPSM044	0	0.905008811333768	0.09499118866623324	0	0.9999456344906092	5.436550939074491e-05	0	0.9996297009907957	0.0003702990092042876
CPSM045	0	0.8285348540512242	0.17146514594877685	0	0.9998642692135207	0.0001357307864792745	0	0.9882846327123276	0.01171536728767244
CPSM046	0	0.8958584554917675	0.10414154450823344	0	0.9999668385571739	3.316144282600272e-05	0	0.9627288611046847	0.037271138895315255
CPSM047	0	0.6844939333748467	0.3155060666251529	0	0.9997380984469288	0.000261901553071195	0	0.8706261950548355	0.12937380494516448
CPSM048	0	0.8648589767437344	0.13514102325626598	0	0.9999394585071539	6.054149284608979e-05	0	0.9746492691534893	0.02535073084651071
CPSM049	0	0.871139959571429	0.1288600404285719	0	0.9994811936523942	0.0005188063476057817	0	0.9985486320472644	0.001451367952735558
CPSM050	0	0.8320556528556623	0.16794434714433867	0	0.9999346702998018	6.532970019820313e-05	0	0.9583212437620976	0.04167875623790243
CPSM051	0	0.8387325935413152	0.16126740645868518	0	0.9998779180842162	0.00012208191578372493	0	0.8474595818479995	0.15254041815200053
CPSM052	0	0.8335138585992184	0.16648614140078172	0	0.99995436068813	4.563931186993706e-05	0	0.9755790903416455	0.02442090965835452
CPSM053	0	0.6643586612664879	0.3356413387335126	0	0.913096774983256	0.08690322501674398	0	0.8675540108252027	0.13244598917479736
CPSM054	0	0.8215095725042562	0.178490427495745	0	0.9966759650106674	0.0033240349893326705	0	0.9993182267218598	0.0006817732781402572
CPSM055	0	0.5765293686653508	0.423470631334649	0	0.5240793024907169	0.4759206975092831	0	0.8247363618310415	0.17526363816895846
CPSM056	0	0.8561411376065238	0.14385886239347698	0	0.9997921361381809	0.00020786386181913559	0	0.9770837819909605	0.022916218009039563
CPSM057	0	0.8135411389065393	0.18645886109346113	0	0.9997767271079241	0.00022327289207596204	0	0.8335298975868529	0.1664701024131471
CPSM058	0	0.8610430426148635	0.1389569573851367	0	0.9998665683528037	0.0001334316471962654	0	0.9649049235554537	0.035095076444546354
CPSM059	0	0.7472867836401453	0.2527132163598554	0	0.9997309452411546	0.0002690547588454238	0	0.5448744838589711	0.4551255161410289
CPSM060	0	0.7685177530628388	0.23148224693716152	0	0.9998179990688109	0.00018200093118912806	0	0.9405983737542765	0.05940162624572353
CPSM061	0	0.9016326853394268	0.09836731466057393	0	0.9999379371847628	6.206281523725965e-05	0	0.9969914720513109	0.0030085279486891186
CPSM062	0	0.7743458459941088	0.22565415400589192	0	0.9997479007536477	0.0002520992463522253	0	0.9769011562659643	0.023098843734035677
CPSM063	0	0.8446917531503731	0.15530824684962763	0	0.9997841808234419	0.0002158191765581318	0	0.945179708082022	0.05482029191797802
CPSM064	0	0.8209387272140379	0.17906127278596307	0	0.9998960368052487	0.00010396319475121238	0	0.7814953823383484	0.2185046176616516
CPSM065	0	0.771943409824782	0.22805659017521748	0	0.9998462013340723	0.0001537986659276681	0	0.8403633396360346	0.1596366603639654
CPSM066	0	0.8277806669982953	0.172219333001705	0	0.9998888659207917	0.00011113407920829275	0	0.6947239951781781	0.305276004821822
CPSM067	0	0.7492999808560877	0.2507000191439118	0	0.9997092601434254	0.0002907398565746148	0	0.7227795793210552	0.27722042067894476
CPSM068	0	0.8363229501419763	0.1636770498580246	0	0.999879822378719	0.00012017762128104463	0	0.9486976953272309	0.05130230467276911
CPSM069	0	0.8095853994938906	0.19041460050611017	0	0.9998527340989014	0.00014726590109860347	0	0.8847884153833295	0.11521158461667046
CPSM070	0	0.895378780166064	0.10462121983393638	0	0.9999055136833462	9.448631665379855e-05	0	0.9760760865558538	0.02392391344414621
CPSM071	0	0.8924170469660316	0.10758295303396954	0	0.99993111963806	6.888036194000022e-05	0	0.9915749913606768	0.008425008639323155
CPSM072	0	0.78730760014727	0.2126923998527303	0	0.9948153982937015	0.005184601706298577	0	0.9792361722382635	0.020763827761736416
CPSM073	0	0.7826178382324763	0.2173821617675238	0	0.9976199906881316	0.002380009311868445	0	0.9724353236872865	0.027564676312713518
CPSM074	0	0.6474938056583736	0.3525061943416267	0	0.9995630206886488	0.00043697931135127375	0	0.8378219380173708	0.16217806198262916
CPSM075	0	0.8205990870138749	0.17940091298612668	0	0.9998410231924785	0.00015897680752150392	0	0.8600365979297824	0.1399634020702176
CPSM076	0	0.6688969141869789	0.33110308581302167	0	0.9904663728371497	0.009533627162850299	0	0.9855087257519921	0.014491274248007837
CPSM077	0	0.7922461517266814	0.20775384827331822	0	0.9998562838308799	0.00014371616912016018	0	0.9387569050164059	0.06124309498359418
CPSM078	0	0.8643941730997411	0.13560582690025946	0	0.9999237250364769	7.627496352313921e-05	0	0.7969637922950221	0.20303620770497788
CPSM079	0	0.6384200230871223	0.36157997691287735	0	0.9996133496464956	0.0003866503535043749	0	0.7046200351523495	0.29537996484765044
CPSM080	0	0.7186291486764016	0.2813708513235989	0	0.9565555158869637	0.043444484113036225	0	0.7726596321709045	0.22734036782909545
CPSM081	0	0.8814746640348078	0.11852533596519263	0	0.9999216071163907	7.839288360928068e-05	0	0.998872938784281	0.0011270612157190903
CPSM082	0	0.902981573978151	0.09701842602185029	0	0.9999709980218348	2.9001978165206615e-05	0	0.9980017448041967	0.0019982551958032915
CPSM083	0	0.8276703344137387	0.17232966558626206	0	0.999913184647702	8.681535229803624e-05	0	0.9884800493719524	0.011519950628047563
CPSM084	0	0.8324953561374638	0.16750464386253613	0	0.9999497987889718	5.020121102821983e-05	0	0.9772336680850363	0.022766331914963724
CPSM085	0	0.7857804493410386	0.21421955065896162	0	0.9998385210882198	0.0001614789117802012	0	0.9296032278724243	0.07039677212757563
CPSM086	0	0.6987482439311851	0.3012517560688155	0	0.9997992984840035	0.0002007015159964792	0	0.7452156013863167	0.25478439861368335
CPSM087	0	0.8416822182725041	0.15831778172749641	0	0.9999317726938659	6.822730613410748e-05	0	0.984871253464479	0.015128746535521008
CPSM088	0	0.8268272266617095	0.173172773338291	0	0.9998041043086394	0.00019589569136057574	0	0.813845024062039	0.18615497593796104
CPSM089	0	0.7465348424065231	0.25346515759347726	0	0.9997342988784624	0.00026570112153760834	0	0.8951669528424515	0.10483304715754843
CPSM090	0	0.7818784678255296	0.21812153217447092	0	0.9997865581193318	0.0002134418806681448	0	0.9829256298767445	0.01707437012325549
CPSM091	0	0.8584886440122865	0.14151135598771394	0	0.999917831975786	8.216802421406375e-05	0	0.9203727988900327	0.07962720110996732
CPSM092	0	0.7261944849511767	0.27380551504882317	0	0.9876989133629254	0.012301086637074635	0	0.9128390399343724	0.08716096006562755
CPSM093	0	0.6290194023148247	0.3709805976851753	0	0.9996717872720052	0.0003282127279947205	0	0.8757402271712855	0.12425977282871445
CPSM094	0	0.8842885753064904	0.11571142469351028	0	0.9999540232216622	4.597677833779736e-05	0	0.9597070055603775	0.04029299443962249
CPSM095	0	0.684727202904751	0.31527279709524975	0	0.7606861312520556	0.23931386874794436	1	0.32344877784611537	0.6765512221538846
CPSM096	0	0.6958397098091016	0.3041602901908983	0	0.9975037063139285	0.002496293686071471	0	0.8778023220414777	0.12219767795852238
CPSM097	0	0.8740665791481806	0.12593342085182024	0	0.9999332622098241	6.673779017587056e-05	0	0.997252065922471	0.0027479340775290327
CPSM098	0	0.7205643241343745	0.27943567586562573	0	0.9997527146411567	0.00024728535884337166	0	0.8052649942653786	0.19473500573462146
CPSM099	0	0.6231522772620486	0.3768477227379511	0	0.9996280525871692	0.0003719474128307521	0	0.7817922094917429	0.2182077905082571
CPSM100	0	0.6983028478466693	0.30169715215333076	0	0.9998642367216931	0.0001357632783069234	0	0.6633690992323646	0.3366309007676354
CPSM101	0	0.8870428251584794	0.1129571748415218	0	0.9999532342645449	4.676573545516961e-05	0	0.9545039079310313	0.04549609206896864
CPSM102	0	0.9172275273409153	0.08277247265908595	0	0.9999678360240131	3.216397598687868e-05	0	0.9947512680759844	0.005248731924015609
CPSM103	0	0.9046184808851274	0.09538151911487378	0	0.9999782297252674	2.1770274732634733e-05	0	0.9806142550583146	0.019385744941685393
CPSM10	0	0.9155880423649736	0.08441195763502762	0	0.9999583899971812	4.1610002818760893e-05	0	0.9980023409899278	0.0019976590100722253
CPSM105	0	0.776438496970788	0.22356150302921188	0	0.999869616176096	0.0001303838239039955	0	0.7817577297599736	0.21824227024002635
CPSM106	0	0.6571048195087025	0.3428951804912975	0	0.9997651905930144	0.0002348094069856427	0	0.6282796620595792	0.37172033794042086
CPSM107	0	0.7821659699220892	0.21783403007791083	0	0.9999264601433675	7.353985663245165e-05	0	0.9791750229929634	0.020824977007036602
CPSM108	0	0.8029094060721751	0.197090593927825	0	0.9966303830818026	0.003369616918197407	0	0.831976079096219	0.1680239209037811
CPSM109	0	0.9085134940555117	0.09148650594448979	0	0.9999601532590233	3.9846740976703624e-05	0	0.9098335840218327	0.0901664159781673
CPSM110	0	0.7260627648718749	0.27393723512812523	0	0.9997334499173751	0.0002665500826248451	0	0.5799371681475682	0.4200628318524318
CPSM111	0	0.9094450679757279	0.09055493202427338	0	0.9999496255174305	5.0374482569548045e-05	0	0.9973332095244958	0.0026667904755042255
CPSM112	0	0.8779197461776114	0.12208025382238946	0	0.999892568134539	0.00010743186546101192	0	0.999100533959805	0.0008994660401949295
CPSM113	0	0.8558663823130856	0.14413361768691554	0	0.99993932851596	6.067148404003946e-05	0	0.9064528482176603	0.09354715178233973
CPSM114	0	0.8774611047730156	0.12253889522698476	0	0.9999134901454754	8.650985452468491e-05	0	0.8785960363534088	0.12140396364659127
CPSM115	0	0.6831273460954562	0.3168726539045433	0	0.9860404001179305	0.013959599882069518	1	0.1635862412384198	0.8364137587615802
CPSM116	0	0.829723173025566	0.17027682697443383	0	0.9998397412419604	0.0001602587580396482	0	0.8359822313293815	0.16401776867061843
CPSM117	0	0.696513682544499	0.3034863174555007	0	0.9991978906830109	0.0008021093169891035	0	0.5908332426706149	0.4091667573293851
CPSM118	0	0.8531472973043617	0.14685270269563924	0	0.9998252577583483	0.00017474224165173001	0	0.9990318576550722	0.0009681423449278365
CPSM119	0	0.912196114057165	0.08780388594283571	0	0.9999293770656527	7.062293434738295e-05	0	0.9955729171087144	0.004427082891285576
CPSM120	0	0.7371482552190772	0.262851744780923	0	0.9997650548180801	0.00023494518191987212	0	0.8818421981497994	0.11815780185020068
CPSM121	1	0.29856338575228963	0.7014366142477113	1	0.0002583973616010482	0.999741602638399	1	0.08469728134307841	0.9153027186569216
CPSM122	0	0.7794057639610673	0.22059423603893333	0	0.9996464971527625	0.00035350284723749794	0	0.8635339117760912	0.1364660882239088
CPSM123	0	0.5056244047800885	0.4943755952199115	0	0.9995270986655875	0.000472901334412444	0	0.6750687237043934	0.3249312762956066
CPSM124	0	0.7765023387382871	0.22349766126171383	0	0.9999245864609024	7.541353909755303e-05	0	0.9867098012092268	0.013290198790773236
CPSM125	0	0.7324068708725125	0.2675931291274879	0	0.9998604416838831	0.0001395583161168975	0	0.9228512100623173	0.07714878993768268
CPSM126	0	0.8504830966722222	0.1495169033277779	0	0.999885924066568	0.00011407593343203588	0	0.848028790700611	0.151971209299389
CPSM127	0	0.7882974515623605	0.21170254843763972	0	0.9998777243956901	0.0001222756043098992	0	0.9434694954288764	0.05653050457112365
CPSM128	0	0.6173049326694203	0.38269506733057984	1	0.3308446939169395	0.6691553060830605	0	0.6543760259591764	0.3456239740408235
CPSM129	0	0.626527633986158	0.3734723660138414	0	0.9438599374222891	0.0561400625777109	0	0.8306601665419641	0.16933983345803594
CPSM130	0	0.7036513776407092	0.29634862235929116	0	0.9997228854167429	0.0002771145832570239	0	0.7906563830522665	0.20934361694773349
CPSM131	0	0.6396874169886823	0.3603125830113175	0	0.9996261612979503	0.00037383870204969234	0	0.7712445868760385	0.2287554131239615
CPSM132	0	0.8882819318845062	0.11171806811549506	0	0.9999508578773366	4.9142122663408454e-05	0	0.9636840497525822	0.03631595024741781
CPSM133	0	0.856924679690368	0.14307532030963274	0	0.9999251454434482	7.485455655171579e-05	0	0.9730393435398702	0.02696065646012981
CPSM134	0	0.8880372036041941	0.1119627963958069	0	0.9999554359682407	4.456403175931075e-05	0	0.9507939075763228	0.04920609242367722
CPSM135	0	0.8997797304868481	0.10022026951315256	0	0.999961284317704	3.87156822959908e-05	0	0.9949559103018677	0.005044089698132303
CPSM136	0	0.8529498298804463	0.14705017011955496	0	0.9998125678484449	0.00018743215155510168	0	0.9653310317141229	0.03466896828587702
CPSM137	0	0.8813187281350898	0.11868127186491181	0	0.9998888328005859	0.00011116719941411551	0	0.9926912810398734	0.0073087189601265855
CPSM138	0	0.6333481820937197	0.3666518179062803	0	0.9996749577422808	0.00032504225771928574	0	0.7931766561899704	0.20682334381002968
CPSM139	0	0.6769949574855877	0.32300504251441203	0	0.9996411173299177	0.00035888267008236106	1	0.4166402367489518	0.5833597632510482
CPSM140	0	0.616906516157061	0.38309348384293934	0	0.999541179343844	0.0004588206561559949	0	0.510043480748455	0.48995651925154504
CPSM141	0	0.7704075810571885	0.2295924189428122	0	0.9996626810209156	0.0003373189790844307	0	0.7837289859055081	0.21627101409449184
CPSM142	0	0.7366738421136432	0.2633261578863571	0	0.9998705903244544	0.00012940967554559457	0	0.6950670734096094	0.3049329265903907
CPSM143	0	0.5126446253243406	0.4873553746756592	0	0.9996495056684576	0.0003504943315424091	1	0.21081678444213825	0.7891832155578618
CPSM144	0	0.8121247141244877	0.1878752858755126	0	0.9999137095110241	8.62904889758622e-05	0	0.9911575367926969	0.00884246320730313
CPSM145	0	0.5869938973085298	0.4130061026914705	0	0.7495772494301824	0.2504227505698175	0	0.7198443041768754	0.28015569582312455
CPSM146	0	0.6954291170822611	0.30457088291773815	0	0.9996580838066856	0.0003419161933144062	0	0.8544861328206643	0.14551386717933568
CPSM147	0	0.7727174229663176	0.22728257703368263	0	0.9998429429718645	0.00015705702813551982	0	0.8221301448168814	0.17786985518311862
CPSM148	0	0.8340583669070588	0.16594163309294216	0	0.9992268662886669	0.0007731337113331453	0	0.9860929041645645	0.013907095835435484
CPSM149	0	0.6404565404504101	0.3595434595495896	0	0.9057259593423412	0.09427404065765876	0	0.7766936908653762	0.22330630913462376
CPSM150	0	0.892829717105358	0.1071702828946428	0	0.9999067453382104	9.325466178954848e-05	0	0.9871592567811712	0.01284074321882875
CPSM151	0	0.525351598887676	0.47464840111232387	1	0.17056483416628876	0.8294351658337112	0	0.5743896383572851	0.42561036164271493
CPSM152	0	0.7821884278625986	0.21781157213740143	0	0.999835734972556	0.00016426502744404774	0	0.8589659920338246	0.14103400796617535
CPSM153	0	0.7446037737573595	0.25539622624264047	0	0.9996187357092258	0.00038126429077419685	0	0.9606639677676897	0.0393360322323103
CPSM154	0	0.8215695875284919	0.17843041247150893	0	0.9999645339856879	3.54660143120982e-05	0	0.8962673322355552	0.1037326677644448
CPSM155	0	0.7786071705120415	0.22139282948795877	0	0.9999291702222943	7.082977770565439e-05	0	0.8273023264317763	0.17269767356822374
CPSM156	1	0.46288886671336377	0.5371111332866362	1	0.4577394237627568	0.5422605762372432	0	0.7821164058671791	0.21788359413282088
CPSM157	0	0.5794836498810229	0.42051635011897703	0	0.9993390111812945	0.000660988818705497	1	0.36823339160191226	0.6317666083980877
CPSM158	0	0.8441432399790715	0.1558567600209297	0	0.9999217769315604	7.822306843959213e-05	0	0.8993464413218587	0.1006535586781413
CPSM159	0	0.839571568999513	0.1604284310004884	0	0.9999109897998895	8.901020011049255e-05	0	0.8826968343203817	0.11730316567961832
CPSM160	0	0.8281252093102338	0.17187479068976683	0	0.9999622697622573	3.7730237742704077e-05	0	0.9428774364548248	0.0571225635451752
CPSM161	0	0.7212590136891593	0.2787409863108407	0	0.9998771999238908	0.00012280007610916316	0	0.9088937034405675	0.09110629655943249
CPSM162	0	0.7269041880170222	0.27309581198297744	0	0.761616035005811	0.238383964994189	0	0.9175893448053231	0.08241065519467693
CPSM163	0	0.5115115162522974	0.48848848374770276	1	0.11009535746514898	0.889904642534851	1	0.0893114955671056	0.9106885044328944
CPSM164	0	0.8143467574391393	0.18565324256086108	0	0.9995428803639088	0.00045711963609115303	0	0.7115428291750185	0.28845717082498146
CPSM165	0	0.8506787792343173	0.14932122076568388	0	0.9998639236420424	0.00013607635795768436	0	0.9978517662497088	0.0021482337502911637
CPSM166	0	0.7083273288846845	0.29167267111531575	0	0.9998341047099554	0.00016589529004464832	0	0.963711537584647	0.036288462415352954
CPSM167	0	0.6830797853799401	0.3169202146200606	0	0.9996887194060589	0.0003112805939411831	0	0.8191591291265319	0.1808408708734681
CPSM168	0	0.5368447152963013	0.4631552847036988	0	0.9992765276245816	0.0007234723754183647	0	0.7346570469091527	0.26534295309084727
CPSM169	0	0.7413727950200938	0.2586272049799071	0	0.9997651438098587	0.00023485619014132768	0	0.7259930133521244	0.27400698664787565
CPSM170	0	0.782437452828776	0.2175625471712245	0	0.9997396125310894	0.00026038746891056565	0	0.6472967918084582	0.3527032081915417
CPSM171	0	0.7026042543442942	0.2973957456557062	0	0.9896707824130854	0.0103292175869146	0	0.9914208546039126	0.008579145396087375
CPSM172	0	0.7688095704035127	0.2311904295964874	0	0.9858859552449395	0.014114044755060555	0	0.9291139250395292	0.07088607496047082
CPSM173	0	0.6826938457230947	0.3173061542769052	0	0.9996201549748046	0.0003798450251953956	0	0.8256059497657164	0.1743940502342835
CPSM174	0	0.7724148616514426	0.2275851383485575	0	0.9992876523608718	0.0007123476391282333	0	0.9278648175127582	0.07213518248724182
CPSM175	0	0.7129338004882266	0.28706619951177276	0	0.6533916964334291	0.3466083035665709	0	0.6182730949618949	0.3817269050381051
CPSM176	0	0.7845634281622649	0.21543657183773554	0	0.9998261962181242	0.00017380378187578784	0	0.6294128546437666	0.3705871453562334
CPSM177	0	0.5526073865556603	0.44739261344433984	0	0.9987760314143577	0.0012239685856423367	0	0.6847958517743757	0.31520414822562426
CPSM178	0	0.7593597683080351	0.24064023169196455	0	0.9996505234677883	0.0003494765322117342	0	0.713625648755168	0.28637435124483196
CPSM179	0	0.8299078976693983	0.17009210233060257	0	0.9998824903469314	0.00011750965306855478	0	0.6449537783542814	0.3550462216457187
CPSM180	0	0.7798643645039297	0.2201356354960703	0	0.998254590381802	0.0017454096181980753	1	0.2641885321787828	0.7358114678212172
CPSM181	0	0.821438997374348	0.17856100262565244	0	0.9998808489611893	0.00011915103881071087	0	0.9648663930149018	0.03513360698509813
CPSM182	0	0.7880717071308267	0.21192829286917406	0	0.9997600850967922	0.0002399149032078807	0	0.7674799865909492	0.2325200134090508
CPSM183	0	0.5728310284294861	0.427168971570514	0	0.9992933652360926	0.0007066347639074626	0	0.6109425408754926	0.3890574591245074
CPSM184	0	0.5569121396769934	0.4430878603230068	0	0.9997160959248126	0.0002839040751873827	0	0.5644872726674528	0.4355127273325472
CPSM185	0	0.8956849040538397	0.10431509594616115	0	0.9999364343375734	6.35656624266085e-05	0	0.9945518636914717	0.005448136308528201
CPSM186	0	0.6754303877412378	0.3245696122587628	0	0.9994051038535815	0.000594896146418528	0	0.6631674389394986	0.33683256106050147
CPSM187	0	0.8391519731127466	0.1608480268872542	0	0.9998614413179339	0.00013855868206615678	0	0.8761533500112335	0.12384664998876649
CPSM188	0	0.6127761180061325	0.3872238819938677	0	0.9634849173131254	0.0365150826868746	0	0.9645780013267573	0.03542199867324264
CPSM189	0	0.7820107433922062	0.21798925660779364	0	0.9997718525616085	0.0002281474383915469	0	0.9401657031812971	0.05983429681870284
CPSM190	1	0.4950813609656771	0.5049186390343228	0	0.9994761657722565	0.0005238342277434404	1	0.3512438816295457	0.6487561183704543
CPSM191	0	0.5049121591263942	0.4950878408736058	0	0.9995877942568153	0.000412205743184638	1	0.2802122882267759	0.7197877117732241
CPSM192	0	0.8151164414797312	0.1848835585202694	0	0.9997031085296408	0.0002968914703592068	0	0.965616851569883	0.034383148430117076
CPSM193	0	0.6274652009619516	0.37253479903804915	0	0.9873922398839433	0.012607760116056736	1	0.3158020992941105	0.6841979007058895
CPSM194	0	0.8228413313396628	0.17715866866033866	0	0.999828067647707	0.0001719323522929925	0	0.7490873267183165	0.25091267328168354
CPSM195	0	0.8136005267801535	0.18639947321984718	0	0.999881541947033	0.00011845805296695286	0	0.9024791796127879	0.09752082038721209
CPSM196	0	0.8477017470684349	0.1522982529315658	0	0.9986702265833421	0.0013297734166578833	0	0.9942032848389152	0.005796715161084789
CPSM197	0	0.7386774792660076	0.2613225207339931	0	0.9917679704821494	0.008232029517850653	0	0.8927236132455072	0.10727638675449278
CPSM198	0	0.5394525795508205	0.46054742044917946	0	0.9991654478782851	0.0008345521217149223	0	0.5632315808457945	0.4367684191542055
CPSM199	0	0.9265343790766116	0.07346562092338889	0	0.9999565256924903	4.347430750969128e-05	0	0.9847506145887579	0.015249385411242095
CPSM200	0	0.6108375367884775	0.3891624632115224	0	0.7284946023711161	0.2715053976288839	0	0.7042958947250141	0.2957041052749859
CPSM201	0	0.6191404892819385	0.38085951071806134	0	0.778772817725985	0.22122718227401506	1	0.45550111593974285	0.5444988840602571
CPSM202	1	0.1650618157229766	0.834938184277024	1	0.0003726264284727998	0.9996273735715272	1	0.28256829642653847	0.7174317035734615
CPSM203	0	0.5764659083270971	0.42353409167290285	0	0.8669645404045232	0.13303545959547675	0	0.6576518032248774	0.3423481967751226
CPSM204	1	0.25280370772125	0.7471962922787506	1	0.0011732031484230632	0.9988267968515769	1	0.015281646101413027	0.984718353898587
CPSM205	0	0.8074178262341454	0.19258217376585524	0	0.9998423347424853	0.00015766525751474564	0	0.9769811567093353	0.0230188432906647
CPSM206	1	0.2755353125605035	0.7244646874394967	1	0.00022661618227259872	0.9997733838177274	1	0.05142890571560632	0.9485710942843937
CPSM207	0	0.5987572270615384	0.4012427729384614	1	0.0008874802615855826	0.9991125197384144	0	0.7483639531741768	0.2516360468258232
CPSM208	1	0.45633221516791583	0.5436677848320842	1	0.00037485410583348866	0.9996251458941665	1	0.3947137672772595	0.6052862327227405
CPSM209	0	0.6841231282937301	0.3158768717062693	1	0.0012390183167086954	0.9987609816832913	0	0.5468402140241856	0.4531597859758144
CPSM210	1	0.4079117033835726	0.5920882966164275	1	0.0004274258367973349	0.9995725741632027	1	0.16894539561187227	0.8310546043881277
CPSM211	0	0.6227776553337168	0.3772223446662838	1	0.0007756620420675819	0.9992243379579324	0	0.6329596114106789	0.3670403885893211
CPSM212	1	0.2531577286720296	0.7468422713279704	1	5.993865677866861e-05	0.9999400613432213	1	0.16335086744934224	0.8366491325506578
CPSM213	0	0.5106437386025511	0.4893562613974492	1	0.00037958424537543056	0.9996204157546246	1	0.33258592403439824	0.6674140759656018
CPSM214	0	0.6295648907334611	0.37043510926653894	1	0.0007976293351218411	0.9992023706648782	0	0.7887531429575221	0.21124685704247792
CPSM215	1	0.286715285163117	0.713284714836884	1	0.00013548805772534145	0.9998645119422747	1	0.12624386545694422	0.8737561345430558
CPSM216	1	0.3898451692429933	0.6101548307570067	1	0.0006495865179457772	0.9993504134820542	1	0.23532855895330274	0.7646714410466973
CPSM217	0	0.5796207503694251	0.4203792496305746	1	0.0005952968904910927	0.9994047031095089	0	0.7807109203409441	0.2192890796590559
CPSM218	0	0.7187088385853415	0.2812911614146587	0	0.992518264069683	0.007481735930316942	0	0.8572663195074716	0.14273368049252846
CPSM219	1	0.32453531603303115	0.6754646839669689	1	0.00036717875446157233	0.9996328212455384	1	0.09195243166322997	0.90804756833677
CPSM220	0	0.5430067163019723	0.45699328369802816	1	0.0005330107327865541	0.9994669892672134	0	0.7206520028548011	0.27934799714519887
CPSM221	1	0.42714610414055804	0.5728538958594421	1	0.014224575603267953	0.985775424396732	1	0.21334546472023286	0.7866545352797671
CPSM222	1	0.3573347258550031	0.6426652741449976	1	0.0003042959034774695	0.9996957040965225	1	0.0902133801988313	0.9097866198011687
CPSM223	1	0.4999262457509324	0.5000737542490675	1	0.0011827980701233365	0.9988172019298767	0	0.6576671301723747	0.3423328698276253
CPSM224	1	0.16391905751496774	0.8360809424850321	1	9.701754363367066e-05	0.9999029824563663	1	0.025414008750490047	0.97458599124951
CPSM225	1	0.4583860579047059	0.5416139420952938	1	0.0004223992358723949	0.9995776007641276	1	0.1281619327584098	0.8718380672415902
CPSM226	1	0.32993044584379	0.6700695541562114	1	0.0003037638752921845	0.9996962361247078	1	0.28302904287250796	0.716970957127492
CPSM227	0	0.5297113123266367	0.4702886876733634	1	0.0003854916554633103	0.9996145083445367	1	0.25070400351047784	0.7492959964895222
CPSM228	0	0.611833249457174	0.3881667505428266	1	0.0005165666889151987	0.9994834333110848	1	0.4857906116042686	0.5142093883957314
CPSM229	1	0.4062063903958482	0.5937936096041518	1	0.03132650011329463	0.9686734998867054	1	0.37154835682698306	0.6284516431730169
CPSM230	0	0.7234882033516473	0.276511796648352	0	0.9905694350857204	0.009430564914279632	0	0.8635459552217836	0.1364540447782164
CPSM231	1	0.3187779588804158	0.6812220411195848	1	0.00031190848820616957	0.9996880915117938	1	0.08494223914525512	0.9150577608547449
CPSM232	1	0.34741149054260484	0.6525885094573955	1	0.00028048531438673585	0.9997195146856133	1	0.4047876888808788	0.5952123111191212
CPSM233	1	0.3780938364818795	0.6219061635181204	1	0.010966263871838411	0.9890337361281616	1	0.05032386535959632	0.9496761346404037
CPSM234	1	0.20723300389141594	0.7927669961085839	1	0.00018882332871683616	0.9998111766712832	1	0.03916418322766113	0.9608358167723389
CPSM235	1	0.431387023371862	0.568612976628138	1	0.00035370077046648074	0.9996462992295335	1	0.274015171053284	0.725984828946716
CPSM236	1	0.41676887096022136	0.583231129039779	1	0.00023269350611909712	0.9997673064938809	1	0.09634211360922296	0.903657886390777
CPSM237	0	0.5126444294942561	0.4873555705057438	1	0.00044830285771901845	0.999551697142281	0	0.5930330954232472	0.4069669045767527
CPSM238	1	0.3628416597224282	0.6371583402775727	1	0.0001242567444190712	0.9998757432555809	1	0.29822394370837046	0.7017760562916295
CPSM239	1	0.3300864335997978	0.6699135664002034	1	0.00015041699214701776	0.999849583007853	1	0.29140708440988294	0.7085929155901171
CPSM240	1	0.34640092792439453	0.6535990720756061	1	0.00044190636696461727	0.9995580936330354	1	0.3743411611811317	0.6256588388188683
CPSM241	0	0.5526405362559716	0.447359463744028	0	0.5853966966051706	0.4146033033948294	0	0.6036863501811174	0.3963136498188827
CPSM242	1	0.47105565727775073	0.5289443427222493	1	0.237917972176943	0.762082027823057	1	0.3202278448043553	0.6797721551956447
CPSM243	1	0.49955455440685115	0.5004454455931491	1	0.0006387175924446042	0.9993612824075554	0	0.5682141591233585	0.4317858408766415
CPSM244	1	0.34759015495946677	0.6524098450405332	1	0.00030887653826361383	0.9996911234617364	1	0.2553280597827149	0.7446719402172851
CPSM245	1	0.36788242127221477	0.6321175787277853	1	0.0004068234088853151	0.9995931765911147	0	0.5849686055186174	0.41503139448138254
CPSM246	0	0.801934246300724	0.198065753699277	0	0.9995372048488073	0.00046279515119273715	0	0.7488961231101723	0.25110387688982766
CPSM247	0	0.7103878544443011	0.28961214555569914	0	0.9706752578560965	0.029324742143903487	0	0.8622895273098766	0.13771047269012338
CPSM248	1	0.2468151306034542	0.7531848693965466	1	0.00036376929681525283	0.9996362307031847	1	0.04974383549305783	0.9502561645069422
CPSM249	1	0.25615164517197286	0.7438483548280281	1	0.0001389705027489141	0.9998610294972511	1	0.10185237099107436	0.8981476290089256
CPSM250	1	0.13493607276155217	0.8650639272384475	1	7.703510789203172e-05	0.999922964892108	1	0.01773651069771942	0.9822634893022806
CPSM251	1	0.34407073708253294	0.6559292629174677	1	0.000613041935753178	0.9993869580642468	1	0.30365430796131676	0.6963456920386832
CPSM252	0	0.5167903457071085	0.4832096542928909	0	0.5814057656149694	0.4185942343850306	0	0.6241039184025047	0.3758960815974953
CPSM253	1	0.4442683994334778	0.5557316005665222	1	0.0003667927287008821	0.9996332072712991	1	0.12101736073184843	0.8789826392681516
CPSM254	1	0.38349574539749376	0.6165042546025064	1	0.0004680101138755388	0.9995319898861245	1	0.14376945493700488	0.8562305450629951
CPSM255	1	0.2652084206401273	0.7347915793598726	1	0.00030354101097895825	0.999696458989021	1	0.3137443057217537	0.6862556942782463
CPSM256	1	0.4145005615924122	0.585499438407588	1	0.00030147080765163814	0.9996985291923484	1	0.15720228371189238	0.8427977162881076
CPSM257	1	0.16403469799151313	0.8359653020084872	1	0.00020893653342202168	0.999791063466578	1	0.07982380498995767	0.9201761950100423
CPSM258	1	0.45652113712467757	0.5434788628753225	1	0.0003580285121037585	0.9996419714878962	1	0.3582034956991993	0.6417965043008007
CPSM259	1	0.4529248257525149	0.5470751742474852	1	0.000511174331685682	0.9994888256683143	1	0.2841916149114463	0.7158083850885537
CPSM260	1	0.3880418121929988	0.6119581878070013	1	0.0002975808565151006	0.9997024191434849	0	0.5316857795223333	0.4683142204776667
CPSM261	1	0.35896482053402	0.6410351794659812	1	0.0004889329205829407	0.9995110670794171	1	0.2630174316249898	0.7369825683750102
CPSM262	1	0.16364364647725388	0.8363563535227466	1	0.00010420112825337835	0.9998957988717466	1	0.01592763256073315	0.9840723674392668
CPSM263	1	0.34569669446657314	0.6543033055334267	1	0.010647075877396217	0.9893529241226038	1	0.17578922290345955	0.8242107770965404
CPSM264	1	0.333404029754246	0.6665959702457543	1	0.0002803143588809842	0.999719685641119	1	0.09506004000716506	0.9049399599928349
CPSM265	1	0.2936842001003301	0.70631579989967	1	0.00015513848374304473	0.999844861516257	1	0.04325856502499614	0.9567414349750039
CPSM266	1	0.2992887606934953	0.7007112393065054	1	0.00017619223794185235	0.9998238077620581	1	0.062482457656785284	0.9375175423432147
CPSM267	1	0.3565556794568667	0.6434443205431335	1	0.00019634427024672885	0.9998036557297533	1	0.06847479309958626	0.9315252069004137
CPSM268	1	0.1677929310897679	0.8322070689102323	1	8.906918341389236e-05	0.9999109308165861	1	0.06710929750054007	0.9328907024994599
CPSM269	1	0.40825655902217967	0.5917434409778207	1	0.00018482457805557573	0.9998151754219444	1	0.3764848359400318	0.6235151640599682
CPSM270	1	0.21456771831668756	0.7854322816833131	1	0.00017266187021691692	0.9998273381297831	1	0.08988328900723352	0.9101167109927665
CPSM271	0	0.5121080108343101	0.4878919891656899	1	0.00034834523271687345	0.9996516547672831	1	0.09740751230766054	0.9025924876923395
CPSM272	1	0.4069146739557839	0.593085326044216	1	0.0002480176860173433	0.9997519823139827	1	0.4109637119016383	0.5890362880983617
CPSM273	1	0.20866757745243347	0.7913324225475671	1	0.00016780890605960774	0.9998321910939404	1	0.10430148290814967	0.8956985170918503
CPSM274	1	0.30984883162272503	0.6901511683772754	1	0.00017953980489204824	0.999820460195108	1	0.04293066410371993	0.9570693358962801
CPSM275	1	0.0731465756965548	0.9268534243034453	1	4.874380750841123e-05	0.9999512561924916	1	0.004710838052189303	0.9952891619478107
CPSM276	1	0.405111821819512	0.5948881781804879	1	0.0004881193302839204	0.9995118806697161	1	0.4584092554652701	0.5415907445347299
CPSM277	1	0.2740694058657297	0.7259305941342715	1	0.00025826005323603685	0.999741739946764	1	0.24728860381852202	0.752711396181478
CPSM278	0	0.7513873907703159	0.2486126092296844	0	0.9922517713202269	0.007748228679773065	0	0.8693212464403368	0.13067875355966313
CPSM279	1	0.1422103104551146	0.8577896895448852	1	6.935117533801716e-05	0.999930648824662	1	0.007343553799312952	0.992656446200687
CPSM280	0	0.7007416543463052	0.299258345653695	0	0.9864033808508238	0.013596619149176158	1	0.2705960484390282	0.7294039515609718
CPSM281	1	0.46211634637339	0.5378836536266101	1	0.0002711176089643663	0.9997288823910356	1	0.33193490553390115	0.6680650944660989
CPSM282	1	0.4121199502974874	0.5878800497025126	1	0.04160122188155291	0.9583987781184471	1	0.16805606847312038	0.8319439315268796
CPSM283	1	0.3468332778442421	0.6531667221557578	1	0.00021911269604169004	0.9997808873039583	1	0.011124822387677202	0.9888751776123228
CPSM284	1	0.26967296766069143	0.730327032339309	1	0.0003441195859478219	0.9996558804140522	1	0.12932455460675218	0.8706754453932478
CPSM285	0	0.5226532900006795	0.47734670999932055	1	0.21962655016474597	0.780373449835254	1	0.2934408157802064	0.7065591842197936
CPSM286	1	0.3012681901149553	0.6987318098850448	1	0.00011367478914214857	0.9998863252108579	1	0.09663197562320958	0.9033680243767904
CPSM287	1	0.22139229813833014	0.7786077018616696	1	0.00012280218710669644	0.9998771978128933	1	0.2616952334445337	0.7383047665554663
CPSM288	1	0.4569540281155793	0.5430459718844207	1	0.03588009084451904	0.964119909155481	1	0.2304277231459505	0.7695722768540495
CPSM289	0	0.6560475903589766	0.3439524096410233	1	0.000773055280170909	0.9992269447198291	0	0.9220035674806351	0.07799643251936499
CPSM290	1	0.29856338575228963	0.7014366142477113	1	0.0002583973616010482	0.999741602638399	1	0.08469728134307841	0.9153027186569216
CPSM291	1	0.27857557418655365	0.7214244258134469	1	0.000343039614007945	0.999656960385992	1	0.19297025395034528	0.8070297460496547
CPSM292	1	0.1351050411145697	0.8648949588854307	1	0.0002500112448193814	0.9997499887551806	1	0.1376531059799867	0.8623468940200133
CPSM293	1	0.17940556476958858	0.8205944352304121	1	0.00010424195798286462	0.9998957580420171	1	0.11006421123386312	0.8899357887661369
CPSM294	0	0.5872771774001526	0.4127228225998474	1	0.27846527010818123	0.7215347298918188	0	0.5578203327161783	0.44217966728382174
CPSM295	1	0.17222730832715719	0.8277726916728433	1	7.339053116917071e-05	0.9999266094688308	1	0.10170304449025036	0.8982969555097496
CPSM296	1	0.31324568435599637	0.6867543156440039	1	0.00012084207134588354	0.9998791579286541	1	0.13649709804332522	0.8635029019566748
CPSM297	1	0.23713500534901527	0.7628649946509849	1	0.00016481591911254867	0.9998351840808875	1	0.08717841413240635	0.9128215858675937
CPSM298	1	0.4138323922852899	0.58616760771471	1	0.0005820526936608506	0.9994179473063391	1	0.187224803151542	0.812775196848458
CPSM299	0	0.5146978564596575	0.4853021435403423	0	0.5618652427622098	0.43813475723779016	1	0.36637757305950025	0.6336224269404998
CPSM300	1	0.08886389676200457	0.911136103237996	1	7.523529961106501e-05	0.9999247647003889	1	0.010140664463259674	0.9898593355367403
CPSM301	1	0.15940669366927632	0.8405933063307243	1	8.333007241034807e-05	0.9999166699275897	1	0.09629990248782805	0.903700097512172
CPSM302	1	0.1810994317624971	0.8189005682375035	1	9.712803508454826e-05	0.9999028719649155	1	0.08703075488434142	0.9129692451156586
CPSM303	1	0.45425918219267936	0.5457408178073205	1	0.00024635186603194636	0.999753648133968	1	0.09715680863249343	0.9028431913675066
CPSM304	1	0.18678928267714842	0.8132107173228518	1	0.00011706008996137385	0.9998829399100386	1	0.1003372014482703	0.8996627985517297
CPSM305	1	0.1628864974283016	0.8371135025716989	1	7.831652518719423e-05	0.9999216834748128	1	0.1462452452376971	0.8537547547623029
CPSM306	1	0.1477794965981375	0.852220503401863	1	7.044939517730775e-05	0.9999295506048227	1	0.11676081615918876	0.8832391838408112
CPSM307	1	0.06878390698913407	0.9312160930108657	1	9.168177682072898e-05	0.9999083182231793	1	0.010222574563138798	0.9897774254368612
CPSM308	1	0.10690763870100792	0.8930923612989928	1	5.365127693146565e-05	0.9999463487230685	1	0.00950914671074643	0.9904908532892536
CPSM309	0	0.6070145418668917	0.3929854581331082	0	0.9775684016710896	0.022431598328910403	1	0.1428086695227958	0.8571913304772042
CPSM310	1	0.1505035065063579	0.8494964934936425	1	7.856178618326215e-05	0.9999214382138167	1	0.11515829479314132	0.8848417052068587
CPSM311	1	0.24359118468653312	0.7564088153134674	1	0.00015625020989840088	0.9998437497901016	1	0.16570393987470167	0.8342960601252983
CPSM312	1	0.18270802167097921	0.8172919783290211	1	0.0001811930994713995	0.9998188069005286	1	0.18270982506041167	0.8172901749395883
CPSM313	1	0.34854001448866023	0.6514599855113405	1	0.00033043175219493737	0.9996695682478051	1	0.02983047330196975	0.9701695266980302
CPSM314	1	0.08741795332148766	0.912582046678513	1	3.007900738449809e-05	0.9999699209926155	1	0.01216285220662161	0.9878371477933784
CPSM315	1	0.14267023178334637	0.8573297682166541	1	0.00015800334388360593	0.9998419966561164	1	0.010838469028466191	0.9891615309715338
CPSM316	1	0.19207918151474854	0.8079208184852513	1	0.0001286061286528417	0.9998713938713472	1	0.012408563601111644	0.9875914363988884
CPSM317	1	0.08424810522007632	0.915751894779924	1	4.726460214887762e-05	0.9999527353978511	1	0.004760014858952277	0.9952399851410477
CPSM318	1	0.25701989860624713	0.7429801013937528	1	0.0001297622811264887	0.9998702377188735	1	0.02034341096512937	0.9796565890348706
CPSM319	1	0.4375301471907664	0.562469852809234	1	0.0003300375161482405	0.9996699624838518	1	0.41270905587319595	0.587290944126804
CPSM320	1	0.39336801740731653	0.6066319825926841	1	0.132229620270504	0.867770379729496	1	0.41453113636481187	0.5854688636351881
CPSM321	1	0.08348416170565298	0.9165158382943475	1	5.764724033630042e-05	0.9999423527596637	1	0.004759389505347489	0.9952406104946525
CPSM322	1	0.07855922426989108	0.9214407757301092	1	5.2065502237796935e-05	0.9999479344977622	1	0.00485892297054058	0.9951410770294594
CPSM323	1	0.24529512503203887	0.7547048749679615	1	0.00020136748124810477	0.9997986325187519	1	0.04289997785832633	0.9571000221416737
CPSM324	1	0.3787577610183547	0.6212422389816458	1	0.00035654145640229284	0.9996434585435977	1	0.2542212102910948	0.7457787897089052
CPSM325	1	0.08839723479122111	0.911602765208779	1	0.00018573224918527753	0.9998142677508147	1	0.011070224246799265	0.9889297757532007
CPSM326	1	0.09758701382496457	0.9024129861750355	1	0.00013522712610647414	0.9998647728738935	1	0.007872340992167048	0.992127659007833
CPSM327	1	0.3586277763250145	0.6413722236749863	1	0.00015170542697739986	0.9998482945730226	1	0.29338709384921713	0.7066129061507829
CPSM328	1	0.13699728649846551	0.8630027135015347	1	7.933679428429041e-05	0.9999206632057157	1	0.015219938983696668	0.9847800610163033
CPSM329	1	0.20733095910361912	0.7926690408963807	1	7.786778329221811e-05	0.9999221322167078	1	0.007243285887589934	0.9927567141124101
CPSM330	1	0.2604260051796892	0.7395739948203112	1	0.00015220011006278344	0.9998477998899372	1	0.023386794501501273	0.9766132054984987
CPSM331	1	0.35338755831301844	0.6466124416869826	1	0.0018790670385032682	0.9981209329614967	1	0.03713477199917192	0.9628652280008281
CPSM332	1	0.43865399747024614	0.561346002529754	1	0.000496107530262857	0.9995038924697371	1	0.10364772086614771	0.8963522791338523
